# Supplementary material for: Photoreceptor nanotubes mediate the in vivo exchange of intracellular material
Source: EMBO J. 2021 Sep 8;40(22):e107264. doi: 10.15252/embj.2020107264 (PMC8591540; doi:10.15252/embj.2020107264)
Supplement: Supplementary file 3 — Source Data for Expanded View and Appendix [file EMBJ-40-e107264-s004.zip]

Archive with 9 entries (8 files):
- EMBOJ-2020-107264R1-Figure_EV4_Source_Data-sd.zip
- __MACOSX/
- __MACOSX/._EMBOJ-2020-107264R1-Figure_EV4_Source_Data-sd.zip
- EMBOJ-2020-107264R1-Figure_EV2_Source_Data-sd.zip
- __MACOSX/._EMBOJ-2020-107264R1-Figure_EV2_Source_Data-sd.zip
- EMBOJ-2020-107264R1-Figure_Appendix_Figure_S3_Source_Data-sd.zip
- __MACOSX/._EMBOJ-2020-107264R1-Figure_Appendix_Figure_S3_Source_Data-sd.zip
- EMBOJ-2020-107264R1-Figure_EV1_Source_Data-sd.zip
- __MACOSX/._EMBOJ-2020-107264R1-Figure_EV1_Source_Data-sd.zip
