# Supplementary material for: Photoreceptor nanotubes mediate the in vivo exchange of intracellular material
Source: EMBO J. 2021 Sep 8;40(22):e107264. doi: 10.15252/embj.2020107264 (PMC8591540; doi:10.15252/embj.2020107264)
Supplement: Supplementary file 4 — Movie EV1 [file EMBJ-40-e107264-s011.zip]

Archive with 8 entries (7 files):
- Movie EV1/
- __MACOSX/._Movie EV1
- Movie EV1/Movie EV1 legend.pdf
- __MACOSX/Movie EV1/._Movie EV1 legend.pdf
- Movie EV1/.DS_Store
- __MACOSX/Movie EV1/._.DS_Store
- Movie EV1/Movie EV1 Nrl-GFP into NrlKO Flatmounted retina confocal video.mov
- __MACOSX/Movie EV1/._Movie EV1 Nrl-GFP into NrlKO Flatmounted retina confocal video.mov
