# Supplementary material for: Photoreceptor nanotubes mediate the in vivo exchange of intracellular material
Source: EMBO J. 2021 Sep 8;40(22):e107264. doi: 10.15252/embj.2020107264 (PMC8591540; doi:10.15252/embj.2020107264)
Supplement: Supplementary file 5 — Movie EV2 [file EMBJ-40-e107264-s007.zip]

Archive with 8 entries (7 files):
- Movie EV2/
- __MACOSX/._Movie EV2
- Movie EV2/Movie EV2 WT into WT Flatmounted normalized confocal video.mov
- __MACOSX/Movie EV2/._Movie EV2 WT into WT Flatmounted normalized confocal video.mov
- Movie EV2/.DS_Store
- __MACOSX/Movie EV2/._.DS_Store
- Movie EV2/Movie EV2 legend.pdf
- __MACOSX/Movie EV2/._Movie EV2 legend.pdf
