# Supplementary material for: Photoreceptor nanotubes mediate the in vivo exchange of intracellular material
Source: EMBO J. 2021 Sep 8;40(22):e107264. doi: 10.15252/embj.2020107264 (PMC8591540; doi:10.15252/embj.2020107264)
Supplement: Supplementary file 6 — Movie EV3 [file EMBJ-40-e107264-s005.zip]

Archive with 8 entries (7 files):
- Movie EV3/
- __MACOSX/._Movie EV3
- Movie EV3/Movie EV3 Nrl-GFP in ROSATdTomato 2 Photon video.mov
- __MACOSX/Movie EV3/._Movie EV3 Nrl-GFP in ROSATdTomato 2 Photon video.mov
- Movie EV3/.DS_Store
- __MACOSX/Movie EV3/._.DS_Store
- Movie EV3/Movie EV3 legend.pdf
- __MACOSX/Movie EV3/._Movie EV3 legend.pdf
