# Supplementary material for: Photoreceptor nanotubes mediate the in vivo exchange of intracellular material
Source: EMBO J. 2021 Sep 8;40(22):e107264. doi: 10.15252/embj.2020107264 (PMC8591540; doi:10.15252/embj.2020107264)
Supplement: Supplementary file 7 — Movie EV4 [file EMBJ-40-e107264-s003.zip]

Archive with 6 entries (5 files):
- Movie EV4/
- __MACOSX/._Movie EV4
- Movie EV4/Movie EV4 legend.pdf
- __MACOSX/Movie EV4/._Movie EV4 legend.pdf
- Movie EV4/Movie EV4 light sheet.mov
- __MACOSX/Movie EV4/._Movie EV4 light sheet.mov
