# Supplementary material for: Photoreceptor nanotubes mediate the in vivo exchange of intracellular material
Source: EMBO J. 2021 Sep 8;40(22):e107264. doi: 10.15252/embj.2020107264 (PMC8591540; doi:10.15252/embj.2020107264)
Supplement: Supplementary file 9 — Movie EV6 [file EMBJ-40-e107264-s010.zip]

Archive with 5 entries (4 files):
- Movie EV6/
- __MACOSX/._Movie EV6
- Movie EV6/Movie EV6 legend.pdf
- __MACOSX/Movie EV6/._Movie EV6 legend.pdf
- Movie EV6/Movie EV6 protrusions neurites .mov
