# Supplementary material for: Photoreceptor nanotubes mediate the in vivo exchange of intracellular material
Source: EMBO J. 2021 Sep 8;40(22):e107264. doi: 10.15252/embj.2020107264 (PMC8591540; doi:10.15252/embj.2020107264)
Supplement: Supplementary file 10 — Movie EV7 [file EMBJ-40-e107264-s002.zip]

Archive with 8 entries (7 files):
- Movie EV7/
- __MACOSX/._Movie EV7
- Movie EV7/Movie EV7 Mitochondria transfer.mov
- __MACOSX/Movie EV7/._Movie EV7 Mitochondria transfer.mov
- Movie EV7/.DS_Store
- __MACOSX/Movie EV7/._.DS_Store
- Movie EV7/Movie EV7 legend.pdf
- __MACOSX/Movie EV7/._Movie EV7 legend.pdf
