# Supplementary material for: Photoreceptor nanotubes mediate the in vivo exchange of intracellular material
Source: EMBO J. 2021 Sep 8;40(22):e107264. doi: 10.15252/embj.2020107264 (PMC8591540; doi:10.15252/embj.2020107264)
Supplement: Supplementary file 11 — Source Data for Figure 1 [file EMBJ-40-e107264-s016.zip]

Archive with 14 entries (13 files):
- Sorce Data Figure 1/
- __MACOSX/._Sorce Data Figure 1
- Sorce Data Figure 1/.DS_Store
- __MACOSX/Sorce Data Figure 1/._.DS_Store
- Sorce Data Figure 1/Figure 1 B and Figure S1 A NrlGFP into WT.xlsx
- __MACOSX/Sorce Data Figure 1/._Figure 1 B and Figure S1 A NrlGFP into WT.xlsx
- Sorce Data Figure 1/Figure 1 E DATA OCT.xlsx
- __MACOSX/Sorce Data Figure 1/._Figure 1 E DATA OCT.xlsx
- Sorce Data Figure 1/Figure 1 D Crx Cre into NrlKOmTmG timeline.xlsx
- __MACOSX/Sorce Data Figure 1/._Figure 1 D Crx Cre into NrlKOmTmG timeline.xlsx
- Sorce Data Figure 1/Figure 1 C and Figure S1 A  NrlGFP into NrlKO.xlsx
- __MACOSX/Sorce Data Figure 1/._Figure 1 C and Figure S1 A  NrlGFP into NrlKO.xlsx
- Sorce Data Figure 1/Figure 1.pzfx
- __MACOSX/Sorce Data Figure 1/._Figure 1.pzfx
