# Supplementary material for: Photoreceptor nanotubes mediate the in vivo exchange of intracellular material
Source: EMBO J. 2021 Sep 8;40(22):e107264. doi: 10.15252/embj.2020107264 (PMC8591540; doi:10.15252/embj.2020107264)
Supplement: Supplementary file 11 — Source Data for Figure 1 [file EMBJ-40-e107264-s016.zip › Sorce Data Figure 1/Figure 1 B and Figure S1 A NrlGFP into WT.xlsx]

## Sheet: 14D
EXP	MOUSE	SLIDE	POSITION	CELLS SRS	CELLS ONL all
95	395	2	1	0	0
			2	1	0
			3	1	0
			4	0	0
			5	0	0
			6	0	0
		6	1	0	0
			2	6	0
			3	0	0
			4	0	0
			5	0	0
			6	0	0
		10	1	0	0
			2	4	0
			3	0	0
			4	0	0
			5	0	0
			6	0	0
		14	1	1	0
			2	0	0
			3	1	0
			4	0	0
			5	0	0
			6	0	0
		18	1	2	0
			2	0	0
			3	0	2
			4	0	0
			5	0	0
			6	0	0
						16	2
						57.6	7.2
EXP	MOUSE	SLIDE	POSITION	CELLS SRS	CELLS ONL all
95	394	2	1	8	0
			2	8	0
			3	4	0
			4	7	0
			5	5	1
			6	8	8
		6	1	3	0
			2	13	0
			3	4	0
			4	5	0
			5	6	0
			6	4	4
		10	1	7	0
			2	16	0
			3	1	0
			4	5	0
			5	27	1
			6	1	0
		14	1	1	1
			2	7	1
			3	1	0
			4	2	0
			5	4	0
			6	1	1
		18	1	0	0
			2	7	0
			3	4	0
			4	2	0
			5	3	0
			6	7	0
						171	17
						615.6	61.2
EXP	MOUSE	SLIDE	POSITION	CELLS SRS	CELLS ONL all
95	390	2	1	8	0
			2	5	11
			3	2	0
			4	12	0
			5	21	12
			6	103	10
		6	1	2	0
			2	4	3
			3	1	0
			4	0	3
			5	4	0
			6	163	26
		10	1	3	11
			2	6	15
			3	0	0
			4	9	0
			5	9	0
			6	97	15
		14	1	1	4
			2	8	6
			3	3	3
			4	2	10
			5	2	3
			6	147	4
		18	1	5	8
			2	5	4
			3	2	0
			4	0	0
			5	12	1
			6	22	3
.
						658	152
						2368.8	547.2
EXP	MOUSE	SLIDE	POSITION	CELLS SRS	CELLS ONL all
95	389	2	1	3	13
			2	10	0
			3	36	2
			4	5	1
			5	1	0
			6	0	0
		6	1	23	12
			2	17	8
			3	35	0
			4	4	2
			5	0	0
			6	0	0
		10	1	6	8
			2	10	0
			3	45	3
			4	9	0
			5	1	0
			6	0	0
		14	1	7	2
			2	11	3
			3	2	0
			4	7	1
			5	4	0
			6	0	0
		18	1	7	0
			2	3	9
			3	12	2
			4	32	9
			5	3	1
			6	0	0
						293	76
						1318.5	342
EXP	MOUSE	SLIDE	POSITION	CELLS SRS	CELLS ONL all
95	388	2	1	0	0
			2	5	1
			3	3	2
			4	5	0
			5	23	0
			6	7	0
		6	1	0	0
			2	0	0
			3	2	0
			4	3	0
			5	26	0
			6	48	1
		10	1	0	0
			2	0	0
			3	0	9
			4	5	0
			5	18	1
			6	5	0
		14	1	0	0
			2	0	0
			3	8	0
			4	1	0
			5	5	0
			6	19	2
		18	1	0	0
			2	0	0
			3	9	0
			4	1	0
			5	8	0
			6	29	2
						230	18
						828	64.8
EXP	MOUSE	SLIDE	POSITION	CELLS SRS	CELLS ONL all
95	387	2	1	112	6
			2	27	4
			3	3	2
			4	3	0
			5	15	8
			6	8	22
		6	1	80	3
			2	11	1
			3	4	0
			4	4	2
			5	11	0
			6	2	0
		10	1	11	6
			2	11	2
			3	2	9
			4	0	0
			5	9	1
			6	3	0
		14	1	3	5
			2	30	7
			3	4	16
			4	2	0
			5	2	0
			6	7	1
		18	1	0	1
			2	38	17
			3	10	1
			4	1	0
			5	4	1
			6	13	2
						430	117
						1548	421.2
EXP	MOUSE	SLIDE	POSITION	CELLS SRS	CELLS ONL all
EXP L9	1	2	1	93	68
			2	45	13
			3	113	2
			4	168	14
			5	78	18
			6	44	23
		6	1	125	49
			2	98	29
			3	46	4
			4	208	28
			5	88	22
			6	39	15
		10	1	162	34
			2	202	93
			3	22	0
			4	235	30
			5	119	24
			6	56	10
		14	1	91	54
			2	32	12
			3	100	10
			4	128	6
			5	69	21
			6	34	0
		18	1
			2
			3
			4
			5
			6
						2395	579
						10777.5	2605.5
EXP	MOUSE	SLIDE	POSITION	CELLS SRS	CELLS ONL all
EXP L9	298	2	1	3	15
			2	49	68
			3	60	1
			4	62	19
			5	59	4
			6	13	2
		6	1	4	18
			2	52	39
			3	55	29
			4	63	20
			5	68	7
			6	39	6
		10	1	10	26
			2	43	25
			3	30	43
			4	58	18
			5	74	14
			6	53	6
		14	1	11	19
			2	49	53
			3	79	21
			4	85	16
			5	91	9
			6	21	3
		18	1
			2
			3
			4
			5
			6
						1131	481
						5089.5	2164.5
EXP	MOUSE	SLIDE	POSITION	CELLS SRS	CELLS ONL all
EXP L9	3	2	1	62	16
			2	46	7
			3	0	0
			4	0	0
			5	1	0
			6	0	0
		6	1	30	21
			2	78	10
			3	80	2
			4	0	0
			5	0	0
			6	2	0
		10	1	19	12
			2	15	11
			3	71	0
			4	0	0
			5	0	0
			6	0	0
		14	1	11	7
			2	73	12
			3	80	22
			4	31	1
			5	0	0
			6	0	0
		18	1
			2
			3
			4
			5
			6
						599	121
						2695.5	544.5
EXP	MOUSE	SLIDE	POSITION	CELLS SRS	CELLS ONL all
EXP L9		2	1
			2
			3
			4
			5
			6
		6	1
			2
			3
			4
			5
			6
		10	1
			2
			3
			4
			5
			6
		14	1
			2
			3
			4
			5
			6
		18	1
			2
			3
			4
			5
			6
						0	0
						0	0

## Sheet: 21D
EXP	MOUSE	SLIDE	POSITION	CELLS SRS	CELLS ONL all
84	6183	2	1	9	57
			2	87	94
			3	37	96
			4	47	116
			5	94	154
			6	58	58
		6	1	31	60
			2	49	37
			3	32	71
			4	31	15
			5	63	42
			6	93	43
		10	1	74	102
			2	66	10
			3	56	86
			4	50	305
			5	101	203
			6	98	97
		14	1	54	46
			2	29	83
			3	89	51
			4	38	66
			5	20	88
			6	75	71
		18	1
			2
			3
			4
			5
			6
						1381	2051
						6214.5	9229.5
EXP	MOUSE	SLIDE	POSITION	CELLS SRS	CELLS ONL all
84	6187	2	1	185	13
			2	26	30
			3	3	1
			4	15	4
			5	1	1
			6	0	0
		6	1	14	28
			2	16	2
			3	7	11
			4	277	61
			5	4	216
			6	3	0
		10	1	76	22
			2	188	38
			3	27	5
			4	9	1
			5	94	16
			6	0	0
		14	1	93	8
			2	56	15
			3	32	7
			4	1	0
			5	13	23
			6	0	0
		18	1
			2
			3
			4
			5
			6
						1140	502
						5130	2259
EXP	MOUSE	SLIDE	POSITION	CELLS SRS	CELLS ONL all
84	6186	2	1	28	18
			2	17	0
			3	4	2
			4	250	23
			5	2	24
			6	3	0
		6	1	12	21
			2	18	3
			3	4	11
			4	127	48
			5	5	166
			6	3	0
		10	1	12	247
			2	19	15
			3	11	0
			4	134	26
			5	66	336
			6	4	0
		14	1	172	63
			2	45	5
			3	3	1
			4	5	20
			5	453	43
			6	2	3
		18	1
			2
			3
			4
			5
			6
.
						1399	1075
						6295.5	4837.5
EXP	MOUSE	SLIDE	POSITION	CELLS SRS	CELLS ONL all
84	6184	2	1	15	15
			2	4	2
			3	16	4
			4	29	3
			5	40	11
			6	0	0
		6	1	22	51
			2	20	7
			3	27	12
			4	18	8
			5	21	13
			6	0	0
		10	1	54	16
			2	1	0
			3	20	21
			4	1	3
			5	93	6
			6	29	0
		14	1	20	17
			2	2	4
			3	6	35
			4	9	8
			5	44	34
			6	64	8
		18	1
			2
			3
			4
			5
			6
						555	278
						2497.5	1251
EXP	MOUSE	SLIDE	POSITION	CELLS SRS	CELLS ONL all
		2	1	100	10
			2	20	12
			3	12	0
			4	2	0
			5	5	10
			6	9	0
		6	1	158	31
			2	8	0
			3	0	4
			4	1	0
			5	2	3
			6	7	0
		10	1	103	16
			2	10	0
			3	9	0
			4	0	0
			5	7	14
			6	4	11
		14	1	154	8
			2	2	3
			3	2	10
			4	3	2
			5	8	3
			6	1	4
		18	1	22	2
			2	18	2
			3	0	0
			4	2	0
			5	5	6
			6	1	8
						675	159
						2430	572.4
EXP	MOUSE	SLIDE	POSITION	CELLS SRS	CELLS ONL all
		2	1	0	0
			2	1	0
			3	10	2
			4	34	1
			5	8	0
			6	0	9
		6	1	0	0
			2	0	0
			3	2	1
			4	29	0
			5	15	8
			6	21	10
		10	1	0	0
			2	1	0
			3	7	0
			4	43	3
			5	8	0
			6	5	9
		14	1	0	0
			2	3	0
			3	8	1
			4	2	1
			5	12	3
			6	6	1
		18	1	7	0
			2	3	9
			3	12	2
			4	32	9
			5	3	1
			6	0	0
						272	70
						979.2	252
EXP	MOUSE	SLIDE	POSITION	CELLS SRS	CELLS ONL all
		2	1
			2
			3
			4
			5
			6
		6	1
			2
			3
			4
			5
			6
		10	1
			2
			3
			4
			5
			6
		14	1
			2
			3
			4
			5
			6
		18	1
			2
			3
			4
			5
			6
						0	0
						0	0

## Sheet: 3M
EXP	MOUSE	SLIDE	POSITION	CELLS SRS	CELLS ONL all
95	402	2	1	1	1
			2	1	3
			3	0	3
			4	0	0
			5	1	2
			6	0	0
		6	1	1	0
			2	1	0
			3	3	4
			4	0	0
			5	0	0
			6	9	0
		10	1	1	0
			2	1	2
			3	4	3
			4	1	0
			5	1	3
			6	0	0
		14	1	3	0
			2	1	1
			3	2	1
			4	0	1
			5	1	0
			6	0	0
		18	1	0	6
			2	3	0
			3	2	3
			4	0	1
			5	0	0
			6	0	2
						37	36
						133.2	129.6
EXP	MOUSE	SLIDE	POSITION	CELLS SRS	CELLS ONL all
95	399	2	1	12	4
			2	0	0
			3	0	0
			4	0	0
			5	12	10
			6	0	0
		6	1	6	2
			2	2	1
			3	0	0
			4	0	2
			5	7	7
			6	2	1
		10	1	4	9
			2	0	0
			3	0	0
			4	0	2
			5	3	0
			6	0	2
		14	1	5	3
			2	4	2
			3	0	0
			4	0	1
			5	4	1
			6	2	5
		18	1	4	2
			2	3	0
			3	0	0
			4	0	0
			5	9	18
			6	0	0
						79	72
						284.4	259.2
EXP	MOUSE	SLIDE	POSITION	CELLS SRS	CELLS ONL all
95	397	2	1	0	0
			2	0	2
			3	0	0
			4	2	0
			5	1	3
			6	0	2
		6	1	1	3
			2	3	1
			3	2	0
			4	0	1
			5	9	2
			6	2	8
		10	1	0	1
			2	0	1
			3	0	0
			4	1	3
			5	12	3
			6	8	1
		14	1	0	1
			2	0	0
			3	0	0
			4	0	4
			5	4	15
			6	1	2
		18	1	0	4
			2	0	0
			3	0	0
			4	2	0
			5	10	0
			6	5	1
.
						63	58
						226.8	208.8
EXP	MOUSE	SLIDE	POSITION	CELLS SRS	CELLS ONL all
95	405	2	1	0	0
			2	2	0
			3	3	1
			4	1	0
			5	0	0
			6	5	3
		6	1	0	1
			2	2	0
			3	0	0
			4	0	1
			5	4	0
			6	1	2
		10	1	1	0
			2	1	1
			3	0	0
			4	0	0
			5	1	0
			6	0	0
		14	1	0	0
			2	1	0
			3	0	0
			4	1	1
			5	1	0
			6	0	0
		18	1	0	2
			2	0	0
			3	1	0
			4	0	0
			5	0	0
			6	0	2
						25	14
						112.5	63
EXP	MOUSE	SLIDE	POSITION	CELLS SRS	CELLS ONL all
95	404	2	1	8	2
			2	0	0
			3	0	0
			4	1	5
			5	1	2
			6	2	2
		6	1	5	7
			2	1	0
			3	0	0
			4	1	6
			5	1	1
			6	0	0
		10	1	5	7
			2	0	0
			3	2	5
			4	5	2
			5	1	1
			6	9	0
		14	1	2	5
			2	5	4
			3	6	3
			4	2	4
			5	0	2
			6	0	0
		18	1	0	0
			2	1	4
			3	2	4
			4	1	1
			5	2	0
			6	1	0
						64	67
						230.4	241.2
EXP	MOUSE	SLIDE	POSITION	CELLS SRS	CELLS ONL all
		2	1
			2
			3
			4
			5
			6
		6	1
			2
			3
			4
			5
			6
		10	1
			2
			3
			4
			5
			6
		14	1
			2
			3
			4
			5
			6
		18	1
			2
			3
			4
			5
			6
						0	0
						0	0
EXP	MOUSE	SLIDE	POSITION	CELLS SRS	CELLS ONL all
		2	1
			2
			3
			4
			5
			6
		6	1
			2
			3
			4
			5
			6
		10	1
			2
			3
			4
			5
			6
		14	1
			2
			3
			4
			5
			6
		18	1
			2
			3
			4
			5
			6
						0	0
						0	0

## Sheet: ALL
	Nrl-GFP into WT 14days			Nrl-GFP into WT 21days			Nrl-GFP into WT 3months				14days		21days		3months
	animal ID	cells SRS	cells ONL	animal ID	cells SRS	cells ONL	animal ID	cells SRS	cells ONL		animal ID	Efficiency of ME	animal ID	Efficiency of ME	animal ID	Efficiency of ME
	395	58	7	6183	6215	9230	402	133	130		395	12.069	6183	148.512	402	97.7444
	394	616	61	6187	5130	2259	399	284	259		394	9.9026	6187	44.0351	399	91.1972
	390	2369	547	6186	6296	4838	397	227	209		390	23.0899	6186	76.8424	397	92.0705
	389	1319	342	6184	2498	1251	405	113	63		389	25.9287	6184	50.0801	405	55.7522
	388	828	65	6348	2430	572.4	404	230	241		388	7.85024	6348	23.5556	404	104.783
	387	1548	421	6351	979.2	252					387	27.1964	6351	25.7353
	1	10777.5	2605.5								1	24.1754
	298	5089.5	2164.5								298	42.5287
	3	2695.5	544.5								3	20.2003
	MEAN	2811.17	750.833	MEAN	3924.7	3067.07	MEAN	197.4	180.4		MEAN	17.6728	MEAN	61.46	MEAN	88.3094
	SD	3335.71	955.106	SD	2247.97	3441.42	SD	71.9535	82.145		SD	8.67716	SD	46.8204	SD	18.9924
	SE	1055.61	427.149	SE	794.898	1405.24	SE	25.4432	33.5423		SE	3.54315	SE	23.4102	SE	8.4939
