# Supplementary material for: Photoreceptor nanotubes mediate the in vivo exchange of intracellular material
Source: EMBO J. 2021 Sep 8;40(22):e107264. doi: 10.15252/embj.2020107264 (PMC8591540; doi:10.15252/embj.2020107264)
Supplement: Supplementary file 11 — Source Data for Figure 1 [file EMBJ-40-e107264-s016.zip › Sorce Data Figure 1/Figure 1 E DATA OCT.xlsx]

## Sheet: Sheet1
	MAXIMAL LENGTH (MM)
		PRE	RIGHT AFTER	5 DAI	9 DAI	21 DAI
	39-N	0		0.101	0.053	0
	40-R	0	0.156	0.087	0.052	0
	41-L	0	0.267	0.071	0.052
	42-RL	0	0.242	0.031	0.023
	43-RR	0	0.434	0.021	0.035
	44-N	0	0.224	0.03	0.016	0
	45-R	0	0.158	0.078	0.023
	88-N	0	0.073	0.053	0.03	0
	89-R	0	0.197	0.016	0.012	0
	117-N	0	0.057	0.028	0
	118-R	0	0.17	0.042	0.023	0
	DETACHMENT - MAXIMAL LENGTH (MM)
		PRE n=11	RAI n=10	5 DAI n=11	9 DAI n=11	21 DAI n=6
	MEAN	0	0.1978	0.0507273	0.029	0
	SD	0	0.106835	0.0291619	0.0175442	0
	SE	0	0.0106835	0.00265108	0.00159493	0
