# Supplementary material for: Photoreceptor nanotubes mediate the in vivo exchange of intracellular material
Source: EMBO J. 2021 Sep 8;40(22):e107264. doi: 10.15252/embj.2020107264 (PMC8591540; doi:10.15252/embj.2020107264)
Supplement: Supplementary file 11 — Source Data for Figure 1 [file EMBJ-40-e107264-s016.zip › Sorce Data Figure 1/Figure 1 D Crx Cre into NrlKOmTmG timeline.xlsx]

## Sheet: EXP88 2w
EXP	MOUSE	SLIDE	POSITION	CELLS SRS	CELLS ONL
88	6420	2	1		5
			2		2
			3		0
			4		1
			5		0
			6		0
		6	1		0
			2		1
			3		0
			4		1
			5		2
			6		0
		10	1		2
			2		1
			3		1
			4		0
			5		1
			6		1
		14	1		0
			2		0
			3		1
			4		4
			5		0
			6		1
		18	1		0
			2		2
			3		0
			4		0
			5		0
			6		0
						0	26
						0	93.6
EXP	MOUSE	SLIDE	POSITION	CELLS SRS	CELLS ONL
88	6419	2	1		1
			2		3
			3		0
			4		0
			5		0
			6		0
		6	1		2
			2		1
			3		1
			4		0
			5		0
			6		0
		10	1		8
			2		0
			3		2
			4		1
			5		0
			6		0
		14	1		3
			2		0
			3		0
			4		2
			5		0
			6		0
		18	1		1
			2		0
			3		4
			4		1
			5		0
			6		0
						0	30
						0	108
EXP	MOUSE	SLIDE	POSITION	CELLS SRS	CELLS ONL
88	6418	2	1		0
			2		0
			3		1
			4		0
			5		0
			6		2
		6	1		1
			2		1
			3		3
			4		1
			5		1
			6		1
		10	1		3
			2		1
			3		0
			4		0
			5		1
			6		3
		14	1		0
			2		1
			3		5
			4		3
			5		1
			6		1
		18	1		1
			2		0
			3		0
			4		0
			5		1
			6		0
						0	32
						0	115.2
EXP	MOUSE	SLIDE	POSITION	CELLS SRS	CELLS ONL
88	6513	2	1		0
			2		0
			3		0
			4		0
			5		0
			6		0
		6	1		0
			2		0
			3		0
			4		0
			5		0
			6		0
		10	1		0
			2		0
			3		0
			4		0
			5		0
			6		0
		14	1		0
			2		0
			3		0
			4		0
			5		0
			6		0
		18	1		0
			2		0
			3		0
			4		0
			5		0
			6		0
						0	0
						0	0
EXP	MOUSE	SLIDE	POSITION	CELLS SRS	CELLS ONL
88	6512	2	1		0
			2		0
			3		0
			4		0
			5		0
			6		0
		6	1		0
			2		0
			3		0
			4		0
			5		0
			6		0
		10	1		0
			2		0
			3		1
			4		0
			5		0
			6		0
		14	1		0
			2		0
			3		1
			4		0
			5		0
			6		0
		18	1		1
			2		0
			3		0
			4		0
			5		0
			6		0
						0	3
						0	10.8
EXP	MOUSE	SLIDE	POSITION	CELLS SRS	CELLS ONL
88	6421	2	1		0
			2		0
			3		0
			4		1
			5		1
			6		0
		6	1		0
			2		0
			3		0
			4		0
			5		0
			6		0
		10	1		0
			2		0
			3		1
			4		0
			5		0
			6		0
		14	1		0
			2		0
			3		0
			4		0
			5		0
			6		0
		18	1		0
			2		0
			3		0
			4		1
			5		1
			6		0
						0	5
						0	18
EXP	MOUSE	SLIDE	POSITION	CELLS SRS	CELLS ONL
88	6525	2	1		0
			2		0
			3		0
			4		0
			5		0
			6		1
		6	1		0
			2		1
			3		1
			4		0
			5		0
			6		0
		10	1		1
			2		1
			3		0
			4		0
			5		0
			6		2
		14	1		0
			2		0
			3		0
			4		0
			5		0
			6		1
		18	1		0
			2		2
			3		0
			4		0
			5		0
			6		0
						0	10
						0	36
EXP	MOUSE	SLIDE	POSITION	CELLS SRS	CELLS ONL
88	6524	2	1		0
			2		0
			3		1
			4
			5
			6
		6	1		0
			2		0
			3		2
			4
			5
			6
		10	1		0
			2		0
			3		0
			4
			5
			6
		14	1		0
			2		2
			3		0
			4		0
			5
			6
		18	1		0
			2		0
			3		0
			4		0
			5
			6
						0	5
						0	18
EXP	MOUSE	SLIDE	POSITION	CELLS SRS	CELLS ONL
88	6514	2	1		0
			2		0
			3		0
			4		0
			5		0
			6		0
		6	1		2
			2		0
			3		0
			4		0
			5		0
			6		0
		10	1		1
			2		0
			3		0
			4		1
			5		0
			6		0
		14	1		0
			2		0
			3		0
			4		0
			5		0
			6		0
		18	1		0
			2		0
			3		0
			4		0
			5		0
			6		0
						0	4
						0	14.4

## Sheet: EXP 61 21d
EXP	MOUSE	SLIDE	POSITION	INTEGRATED CELLS	BOLUS SCORE	MEAN IMMUNE-RESPONSE SCORE	TOTAL INTEGRATED CELLS	MEAN BOLUS SCORE	MEAN IMMUNE-RESPONSE SCORE
Exp 61	5072	1	1	2
Exp 61	5072	1	2	8
Exp 61	5072	1	3	6
Exp 61	5072	1	4	0
Exp 61	5072	1	5	4
Exp 61	5072	1	6	0
Exp 61	5072	2	1	12
Exp 61	5072	2	2	5
Exp 61	5072	2	3	3
Exp 61	5072	2	4	6
Exp 61	5072	2	5	1
Exp 61	5072	2	6	0
Exp 61	5072	3	1	10
Exp 61	5072	3	2	9
Exp 61	5072	3	3	5
Exp 61	5072	3	4	5
Exp 61	5072	3	5	4
Exp 61	5072	3	6	0
Exp 61	5072	4	1	3
Exp 61	5072	4	2	5
Exp 61	5072	4	3	5								366
Exp 61	5072	4	4	8
Exp 61	5072	4	5	1
Exp 61	5072	4	6	0
Exp 61	5072	5	1
Exp 61	5072	5	2
Exp 61	5072	5	3
Exp 61	5072	5	4
Exp 61	5072	5	5
Exp 61	5072	5	6				102	#DIV/0!	#DIV/0!		510
Exp 61	5018	1	1	2
Exp 61	5018	1	2	10
Exp 61	5018	1	3	0
Exp 61	5018	1	4	1
Exp 61	5018	1	5	0
Exp 61	5018	1	6	0
Exp 61	5018	2	1	1
Exp 61	5018	2	2	8
Exp 61	5018	2	3	6
Exp 61	5018	2	4	2
Exp 61	5018	2	5	0
Exp 61	5018	2	6	0
Exp 61	5018	3	1	0
Exp 61	5018	3	2	0
Exp 61	5018	3	3	5
Exp 61	5018	3	4	4
Exp 61	5018	3	5	5
Exp 61	5018	3	6	0
Exp 61	5018	4	1	3
Exp 61	5018	4	2	6
Exp 61	5018	4	3	6
Exp 61	5018	4	4	6
Exp 61	5018	4	5	3
Exp 61	5018	4	6	0
Exp 61	5018	5	1
Exp 61	5018	5	2
Exp 61	5018	5	3
Exp 61	5018	5	4
Exp 61	5018	5	5
Exp 61	5018	5	6				68	#DIV/0!	#DIV/0!		340
Exp 61	3069	1	1	1
Exp 61	3069	1	2	4
Exp 61	3069	1	3	1
Exp 61	3069	1	4	2
Exp 61	3069	1	5	0
Exp 61	3069	1	6	0
Exp 61	3069	2	1	6
Exp 61	3069	2	2	0
Exp 61	3069	2	3	1
Exp 61	3069	2	4	1
Exp 61	3069	2	5	1
Exp 61	3069	2	6	0
Exp 61	3069	3	1	8
Exp 61	3069	3	2	4
Exp 61	3069	3	3	4
Exp 61	3069	3	4	0
Exp 61	3069	3	5	0
Exp 61	3069	3	6	0
Exp 61	3069	4	1	7
Exp 61	3069	4	2	3
Exp 61	3069	4	3	0
Exp 61	3069	4	4	2
Exp 61	3069	4	5	0
Exp 61	3069	4	6	0
Exp 61	3069	5	1
Exp 61	3069	5	2
Exp 61	3069	5	3
Exp 61	3069	5	4
Exp 61	3069	5	5
Exp 61	3069	5	6				45	#DIV/0!	#DIV/0!		225
Exp 61	3068	1	1	13
Exp 61	3068	1	2	6
Exp 61	3068	1	3	0
Exp 61	3068	1	4	0
Exp 61	3068	1	5	0
Exp 61	3068	1	6	0
Exp 61	3068	2	1	12
Exp 61	3068	2	2	6
Exp 61	3068	2	3	0
Exp 61	3068	2	4	0
Exp 61	3068	2	5	0
Exp 61	3068	2	6	0
Exp 61	3068	3	1	19
Exp 61	3068	3	2	5
Exp 61	3068	3	3	3
Exp 61	3068	3	4	0
Exp 61	3068	3	5	0
Exp 61	3068	3	6	0
Exp 61	3068	4	1	7
Exp 61	3068	4	2	3
Exp 61	3068	4	3	0
Exp 61	3068	4	4	2
Exp 61	3068	4	5	0
Exp 61	3068	4	6	0
Exp 61	3068	5	1
Exp 61	3068	5	2
Exp 61	3068	5	3
Exp 61	3068	5	4
Exp 61	3068	5	5
Exp 61	3068	5	6				76	#DIV/0!	#DIV/0!		380
Exp 61	5022	1	1	3
Exp 61	5022	1	2	8
Exp 61	5022	1	3	3
Exp 61	5022	1	4	2
Exp 61	5022	1	5	0
Exp 61	5022	1	6	0
Exp 61	5022	2	1	3
Exp 61	5022	2	2	7
Exp 61	5022	2	3	9
Exp 61	5022	2	4	4
Exp 61	5022	2	5	6
Exp 61	5022	2	6	0
Exp 61	5022	3	1	4
Exp 61	5022	3	2	3
Exp 61	5022	3	3	5
Exp 61	5022	3	4	3
Exp 61	5022	3	5	0
Exp 61	5022	3	6	0
Exp 61	5022	4	1	0
Exp 61	5022	4	2	1
Exp 61	5022	4	3	8
Exp 61	5022	4	4	1
Exp 61	5022	4	5	5
Exp 61	5022	4	6	0
Exp 61	5022	5	1
Exp 61	5022	5	2
Exp 61	5022	5	3
Exp 61	5022	5	4
Exp 61	5022	5	5
Exp 61	5022	5	6				75	#DIV/0!	#DIV/0!		375
Exp 61		1	1
Exp 61		1	2
Exp 61		1	3
Exp 61		1	4
Exp 61		1	5
Exp 61		1	6
Exp 61		2	1
Exp 61		2	2
Exp 61		2	3
Exp 61		2	4
Exp 61		2	5
Exp 61		2	6
Exp 61		3	1
Exp 61		3	2
Exp 61		3	3
Exp 61		3	4
Exp 61		3	5
Exp 61		3	6
Exp 61		4	1
Exp 61		4	2
Exp 61		4	3
Exp 61		4	4
Exp 61		4	5
Exp 61		4	6
Exp 61		5	1
Exp 61		5	2
Exp 61		5	3
Exp 61		5	4
Exp 61		5	5
Exp 61		5	6				0	#DIV/0!	#DIV/0!
Exp 61		1	1
Exp 61		1	2
Exp 61		1	3
Exp 61		1	4
Exp 61		1	5
Exp 61		1	6
Exp 61		2	1
Exp 61		2	2
Exp 61		2	3
Exp 61		2	4
Exp 61		2	5
Exp 61		2	6
Exp 61		3	1
Exp 61		3	2
Exp 61		3	3
Exp 61		3	4
Exp 61		3	5
Exp 61		3	6
Exp 61		4	1
Exp 61		4	2
Exp 61		4	3
Exp 61		4	4
Exp 61		4	5
Exp 61		4	6
Exp 61		5	1
Exp 61		5	2
Exp 61		5	3
Exp 61		5	4
Exp 61		5	5
Exp 61		5	6				0	#DIV/0!	#DIV/0!
Exp 61		1	1
Exp 61		1	2
Exp 61		1	3
Exp 61		1	4
Exp 61		1	5
Exp 61		1	6
Exp 61		2	1
Exp 61		2	2
Exp 61		2	3
Exp 61		2	4
Exp 61		2	5
Exp 61		2	6
Exp 61		3	1
Exp 61		3	2
Exp 61		3	3
Exp 61		3	4
Exp 61		3	5
Exp 61		3	6
Exp 61		4	1
Exp 61		4	2
Exp 61		4	3
Exp 61		4	4
Exp 61		4	5
Exp 61		4	6
Exp 61		5	1
Exp 61		5	2
Exp 61		5	3
Exp 61		5	4
Exp 61		5	5
Exp 61		5	6				0	#DIV/0!	#DIV/0!
Exp 61		1	1
Exp 61		1	2
Exp 61		1	3
Exp 61		1	4
Exp 61		1	5
Exp 61		1	6
Exp 61		2	1
Exp 61		2	2
Exp 61		2	3
Exp 61		2	4
Exp 61		2	5
Exp 61		2	6
Exp 61		3	1
Exp 61		3	2
Exp 61		3	3
Exp 61		3	4
Exp 61		3	5
Exp 61		3	6
Exp 61		4	1
Exp 61		4	2
Exp 61		4	3
Exp 61		4	4
Exp 61		4	5
Exp 61		4	6
Exp 61		5	1
Exp 61		5	2
Exp 61		5	3
Exp 61		5	4
Exp 61		5	5
Exp 61		5	6				0	#DIV/0!	#DIV/0!
							0	#DIV/0!	#DIV/0!
							0	#DIV/0!	#DIV/0!
							0	#DIV/0!	#DIV/0!
							0	#DIV/0!	#DIV/0!
							0	#DIV/0!	#DIV/0!
							0	#DIV/0!	#DIV/0!
							0	#DIV/0!	#DIV/0!
							0	#DIV/0!	#DIV/0!
							0	#DIV/0!	#DIV/0!
							0	#DIV/0!	#DIV/0!
							0	#DIV/0!	#DIV/0!
							0	#DIV/0!	#DIV/0!
							0	#DIV/0!	#DIV/0!
							0	#DIV/0!	#DIV/0!
							0	#DIV/0!	#DIV/0!
							0	#DIV/0!	#DIV/0!

## Sheet: EXP 87 6w
EXP	MOUSE	SLIDE	POSITION	CELLS SRS	CELLS ONL
87	6361	2	1		1
			2		1
			3		5
			4		0
			5		0
			6		0
		6	1		7
			2		6
			3		1
			4		0
			5		0
			6		0
		10	1		8
			2		4
			3		1
			4		0
			5		0
			6		0
		14	1		2
			2		1
			3		1
			4		0
			5		0
			6		0
		18	1		1
			2		5
			3		2
			4		0
			5		0
			6		0
						0	46
						0	165.6
EXP	MOUSE	SLIDE	POSITION	CELLS SRS	CELLS ONL
87	6360	2	1		1
			2		0
			3		0
			4		1
			5		1
			6		0
		6	1		0
			2		1
			3		1
			4		1
			5		0
			6		0
		10	1		0
			2		2
			3		2
			4		0
			5		1
			6		0
		14	1		1
			2		1
			3		1
			4		0
			5		0
			6		0
		18	1		2
			2		0
			3		1
			4		0
			5		0
			6		0
						0	17
						0	61.2
EXP	MOUSE	SLIDE	POSITION	CELLS SRS	CELLS ONL
87	6359	2	1		8
			2		11
			3		19
			4		3
			5		0
			6
		6	1		8
			2		14
			3		24
			4		18
			5		0
			6
		10	1		10
			2		12
			3		16
			4		21
			5		1
			6
		14	1		14
			2		9
			3		7
			4		21
			5		0
			6
		18	1		5
			2		9
			3		5
			4		20
			5		1
			6
						0	256
						0	921.6
EXP	MOUSE	SLIDE	POSITION	CELLS SRS	CELLS ONL
87	6313	2	1		2
			2		2
			3		10
			4		2
			5		2
			6		0
		6	1		2
			2		8
			3		7
			4		12
			5		6
			6		0
		10	1		3
			2		1
			3		3
			4		10
			5		1
			6		1
		14	1		5
			2		0
			3		3
			4		4
			5		2
			6		1
		18	1		5
			2		3
			3		1
			4		10
			5		8
			6		1
						0	115
						0	414
EXP	MOUSE	SLIDE	POSITION	CELLS SRS	CELLS ONL
87	6312	2	1		1
			2		2
			3		0
			4		6
			5		5
			6		1
		6	1		0
			2		0
			3		1
			4		1
			5		3
			6		0
		10	1		0
			2		1
			3		1
			4		3
			5		3
			6		1
		14	1		0
			2		1
			3		0
			4		6
			5		3
			6		0
		18	1		0
			2		1
			3		0
			4		0
			5		0
			6		0
						0	40
						0	144
EXP	MOUSE	SLIDE	POSITION	CELLS SRS	CELLS ONL
87	6311	2	1		0
			2		0
			3		0
			4		0
			5		0
			6		0
		6	1		0
			2		0
			3		0
			4		0
			5		0
			6		0
		10	1		0
			2		0
			3		0
			4		0
			5		0
			6		0
		14	1		0
			2		0
			3		0
			4		0
			5		0
			6		0
		18	1		0
			2		0
			3		0
			4		0
			5		0
			6		0
						0	0
						0	0

## Sheet: EXP 86 3m
EXP	MOUSE	SLIDE	POSITION	CELLS SRS	CELLS ONL
86	6291	2	1		20
			2		27
			3		19
			4		49
			5		13
			6		53
		6	1		42
			2		44
			3		23
			4		50
			5		43
			6		26
		10	1		7
			2		66
			3		72
			4		36
			5		27
			6		3
		14	1		3
			2		49
			3		36
			4		50
			5		46
			6		45
		18	1		6
			2		13
			3		19
			4		35
			5		43
			6		53
						0	1018
						0	3664.8
EXP	MOUSE	SLIDE	POSITION	CELLS SRS	CELLS ONL
83	6288	2	1		0
			2		9
			3		15
			4		13
			5		18
			6		27
		6	1		0
			2		2
			3		8
			4		20
			5		41
			6		21
		10	1		0
			2		0
			3		2
			4		9
			5		19
			6		21
		14	1		0
			2		2
			3		7
			4		32
			5		12
			6		30
		18	1		0
			2		0
			3		30
			4		12
			5		18
			6		21
						0	389
						0	1400.4
EXP	MOUSE	SLIDE	POSITION	CELLS SRS	CELLS ONL
83	6294	2	1		15
			2		8
			3		1
			4		1
			5		9
			6		34
		6	1		12
			2		20
			3		5
			4		2
			5		5
			6		18
		10	1		16
			2		21
			3		6
			4		6
			5		20
			6		12
		14	1		17
			2		31
			3		17
			4		11
			5		6
			6		23
		18	1		13
			2		36
			3		24
			4		6
			5		9
			6		12
						0	416
						0	1497.6
EXP	MOUSE	SLIDE	POSITION	CELLS SRS	CELLS ONL
83	6293	2	1		0
			2		20
			3		9
			4		0
			5		11
			6		2
		6	1		1
			2		3
			3		11
			4		5
			5		9
			6		0
		10	1		0
			2		0
			3		15
			4		16
			5		10
			6		1
		14	1		0
			2		0
			3		9
			4		12
			5		9
			6		1
		18	1		0
			2		0
			3		13
			4		6
			5		1
			6		3
						0	167
						0	601.2
EXP	MOUSE	SLIDE	POSITION	CELLS SRS	CELLS ONL
83	6292	2	1		20
			2		25
			3		30
			4		43
			5		9
			6		15
		6	1		25
			2		45
			3		54
			4		11
			5		8
			6		23
		10	1		11
			2		45
			3		37
			4		17
			5		8
			6		31
		14	1		14
			2		40
			3		46
			4		17
			5		7
			6		10
		18	1		11
			2		37
			3		31
			4		28
			5		8
			6		9
						0	715
						0	2574
EXP	MOUSE	SLIDE	POSITION	CELLS SRS	CELLS ONL
83	6303	2	1		6
			2		7
			3		20
			4		30
			5		46
			6		42
		6	1		1
			2		5
			3		29
			4		27
			5		12
			6		28
		10	1		0
			2		14
			3		17
			4		16
			5		17
			6		34
		14	1		0
			2		0
			3		20
			4		5
			5		38
			6		40
		18	1		2
			2		9
			3		7
			4		4
			5		31
			6		39
						0	546
						0	1965.6

## Sheet: EXP 87 5m
EXP	MOUSE	SLIDE	POSITION	CELLS SRS	CELLS ONL
87	6351	2	1		5
			2		4
			3		0
			4		0
			5		0
			6		0
		6	1		0
			2		1
			3		0
			4		0
			5		0
			6		0
		10	1		7
			2		5
			3		0
			4		0
			5		0
			6		0
		14	1		6
			2		4
			3		3
			4		0
			5		0
			6		0
		18	1
			2
			3
			4
			5
			6				SRS	ONL
						Sum		35
						Normalized		157.5
EXP	MOUSE	SLIDE	POSITION	CELLS SRS	CELLS ONL
87	6352	2	1		0
			2		3
			3		8
			4		11
			5		1
			6		0
		6	1		0
			2		5
			3		5
			4		13
			5		1
			6		0
		10	1		0
			2		5
			3		5
			4		3
			5		3
			6		2
		14	1		3
			2		0
			3		5
			4		4
			5		4
			6		0
		18	1
			2
			3
			4
			5
			6				SRS	ONL
						Sum		81
						Normalized		364.5
EXP	MOUSE	SLIDE	POSITION	CELLS SRS	CELLS ONL
87	6355	2	1		11
			2		11
			3		8
			4		0
			5		0
			6		0
		6	1		6
			2		6
			3		10
			4		1
			5		0
			6		0
		10	1		13
			2		8
			3		10
			4		5
			5		0
			6		0
		14	1		12
			2		4
			3		10
			4		4
			5		0
			6		0
		18	1
			2
			3
			4
			5
			6				SRS	ONL
						Sum		119
						Normalized		535.5
EXP	MOUSE	SLIDE	POSITION	CELLS SRS	CELLS ONL
87	6356	2	1		1
			2		10
			3		14
			4		6
			5		2
			6		0
		6	1		0
			2		7
			3		9
			4		7
			5		1
			6		0
		10	1		0
			2		2
			3		8
			4		14
			5		1
			6		0
		14	1		5
			2		5
			3		9
			4		15
			5		6
			6		0
		18	1
			2
			3
			4
			5
			6				SRS	ONL
						Sum		122
						Normalized		549
EXP	MOUSE	SLIDE	POSITION	CELLS SRS	CELLS ONL
87	6414	2	1		0
			2		0
			3		0
			4		0
			5		0
			6		0
		6	1		0
			2		1
			3		1
			4		0
			5		0
			6		0
		10	1		0
			2		1
			3		0
			4		0
			5		0
			6		0
		14	1		3
			2		0
			3		0
			4		0
			5		0
			6		0
		18	1
			2
			3
			4
			5
			6				SRS	ONL
						Sum		6
						Normalized		27
EXP	MOUSE	SLIDE	POSITION	CELLS SRS	CELLS ONL
87	6416	2	1		20
			2		3
			3		5
			4		16
			5		4
			6		5
		6	1		15
			2		6
			3		10
			4		6
			5		12
			6		3
		10	1		15
			2		9
			3		5
			4		3
			5		9
			6		4
		14	1		9
			2		13
			3		23
			4		4
			5		3
			6		6
		18	1
			2
			3
			4
			5
			6				SRS	ONL
						Sum		208
						Normalized		936
EXP	MOUSE	SLIDE	POSITION	CELLS SRS	CELLS ONL
87	6417	2	1		6
			2		16
			3		9
			4		2
			5		7
			6		4
		6	1		5
			2		7
			3		6
			4		5
			5		3
			6		15
		10	1		12
			2		4
			3		18
			4		7
			5		1
			6		12
		14	1		12
			2		12
			3		11
			4		14
			5		3
			6		8
		18	1
			2
			3
			4
			5
			6				SRS	ONL
						Sum		199
						Normalized		895.5

## Sheet: ALL
Crx-cre into Nrl-/-;ROSAmT/mG 2weeks			Crx-cre into Nrl-/;ROSAmT/mG 21days			Crx-cre into Nrl-/-;ROSAmT/mG 6weeks			Crx-cre into Nrl-/-;ROSAmT/mG 3months			Crx-cre into ROSAmT/mG 5months
animal ID	cells SRS	cells ONL	animal ID	cells SRS	cells ONL	animal ID	cells SRS	cells ONL	animal ID	cells SRS	cells ONL	animal ID	cells SRS	cells ONL				total number of GFP+cells in ONL
6420		94	5072		510	6361		166	6288		1400	6351		158
6419		108	5018		340	6359		922	6294		1498	6352		365				Crx-cre into Nrl-/-;ROSAmT/mG 2weeks	Crx-cre into Nrl-/-;ROSAmT/mG 21days	Crx-cre into Nrl-/-;ROSAmT/mG 6weeks	Crx-cre into Nrl-/-; ROSAmT/mG 3months	Crx-cre into Nrl-/-; ROSAmT/mG 5months
6418		115	3069		225	6313		414	6293		601	6355		536				64.8333	366	411.5	788.5	573.333
6421		18	3068		380	6312		144	6290		396	6356		549				20.4445	45.592	147.686	211.676	134.694
6525		36	5022		375				6289		454	6416		936				n=6	n=5	n=4	n=6	n=6
6524		18							6304		382	6417		896
MEAN	#DIV/0!	64.8333	MEAN	#DIV/0!	366	MEAN	#DIV/0!	411.5	MEAN	#DIV/0!	788.5	MEAN	#DIV/0!	573.333
SD	#DIV/0!	45.714	SD	#DIV/0!	101.944	SD	#DIV/0!	361.683	SD	#DIV/0!	518.395	SD	#DIV/0!	301.175
SE	#DIV/0!	20.4445	SE	#DIV/0!	45.592	SE	#DIV/0!	147.686	SE	#DIV/0!	211.676	SE	#DIV/0!	134.694
