# Supplementary material for: Photoreceptor nanotubes mediate the in vivo exchange of intracellular material
Source: EMBO J. 2021 Sep 8;40(22):e107264. doi: 10.15252/embj.2020107264 (PMC8591540; doi:10.15252/embj.2020107264)
Supplement: Supplementary file 11 — Source Data for Figure 1 [file EMBJ-40-e107264-s016.zip › Sorce Data Figure 1/Figure 1 C and Figure S1 A NrlGFP into NrlKO.xlsx]

## Sheet: 14D
EXP	MOUSE	SLIDE	POSITION	CELLS SRS	CELLS ONL	CELLS ONL all
90	6599	2	1	46	9	14
			2	66	7	747
			3	73	26	565
			4	54	14	14
			5	4	0	0
			6	80	2	412
		6	1	9	3	3
			2	40	9	849
			3	193	11	841
			4	86	24	554
			5	10	3	3
			6	20	3	383
		10	1	37	3	503
			2	115	17	607
			3	180	7	577
			4	18	54	205
			5	7	0	200
			6	82	5	535
		14	1	3	0	230
			2	112	6	346
			3	155	26	456
			4	275	6	436
			5	45	7	387
			6	1	0	0
		18	1	78	10	190
			2	153	14	724
			3	154	16	1006
			4	42	16	626
			5	1	0	0
			6	28	3	54
							2167	301	11467
							7801.2	1083.6	41281.2
EXP	MOUSE	SLIDE	POSITION	CELLS SRS	CELLS ONL	CELLS ONL all
90	6600	2	1	6	1	1
			2	16	5	45
			3	8	2	42
			4	0	0	2
			5	0	0	0
			6	1	0	0
		6	1	17	1	1
			2	8	7	227
			3	5	7	117
			4	0	0	0
			5	0	0	0
			6	1	0	0
		10	1	17	0	0
			2	7	5	5
			3	0	0	0
			4	0	0	0
			5	0	0	0
			6	0	0	0
		14	1	11	2	102
			2	9	1	51
			3	7	2	0
			4	0	0	0
			5	0	0	0
			6	0	0	0
		18	1	14	4	194
			2	6	0	160
			3	0	0	0
			4	1	1	1
			5	0	0	0
			6	0	0	0
							134	38	948
							482.4	136.8	3412.8
EXP	MOUSE	SLIDE	POSITION	CELLS SRS	CELLS ONL	CELLS ONL all
90	6601	2	1	5	1	1
			2	6	2	162
			3	0	0	0
			4	0	0	0
			5	0	0	0
			6	0	0	0
		6	1	0	0	0
			2	10	0	100
			3	1	2	2
			4	1	0	0
			5	0	0	0
			6	0	0	0
		10	1	0	0	0
			2	1	0	0
			3	0	0	0
			4	0	0	0
			5	0	0	0
			6	0	0	0
		14	1	1	0	0
			2	0	0	0
			3	4	2	2
			4	0	1	1
			5	0	0	0
			6	0	0	0
		18	1	3	3	3
			2	4	0	0
			3	8	1	231
			4	1	1	1
			5	1	0	178
			6	0	0	8
.
							46	13	689
							165.6	46.8	2480.4
EXP	MOUSE	SLIDE	POSITION	CELLS SRS	CELLS ONL	CELLS ONL all
90	6602	2	1	71	21	431
			2	33	14	284
			3	37	14	84
			4	21	4	64
			5	26	5	305
			6	22	7	87
		6	1	112	44	784
			2	29	18	148
			3	9	4	426
			4	22	7	587
			5	26	1	31
			6	23	0	0
		10	1	15	13	593
			2	38	15	275
			3	32	7	357
			4	29	17	17
			5	37	8	28
			6	49	0	0
		14	1	129	28	1958
			2	26	14	694
			3	38	12	732
			4	38	15	505
			5	27	7	227
			6	26	8	305
		18	1
			2
			3
			4
			5
			6
							915	283	8922
							4117.5	1273.5	40149
EXP	MOUSE	SLIDE	POSITION	CELLS SRS	CELLS ONL	CELLS ONL all
90	6603	2	1	27	14	224
			2	5	3	113
			3	0	0	0
			4	13	2	12
			5	3	0	0
			6	3	0	0
		6	1	14	7	257
			2	3	1	161
			3	2	0	50
			4	14	5	205
			5	1	0	0
			6	7	0	40
		10	1	11	5	5
			2	0	2	102
			3	4	1	1
			4	10	1	1
			5	0	0	0
			6	7	0	0
		14	1	12	2	132
			2	31	7	307
			3	2	0	0
			4	13	0	0
			5	2	0	0
			6	3	0	0
		18	1	11	12	122
			2	2	2	82
			3	3	0	0
			4	6	2	22
			5	7	0	0
			6	6	0	0
							222	66	1836
							799.2	237.6	6609.6
EXP	MOUSE	SLIDE	POSITION	CELLS SRS	CELLS ONL	CELLS ONL all
90	6604	2	1	25	237	237
			2	37	105	233
			3	19	14	204
			4	26	12	122
			5	3	5	5
			6	6	2	2
		6	1	11	0	160
			2	41	3	543
			3	33	23	453
			4	27	9	269
			5	5	3	143
			6	8	0	70
		10	1	6	0	30
			2	27	7	537
			3	31	10	420
			4	26	17	177
			5	9	2	152
			6	3	1	1
		14	1	1	1	1
			2	38	8	418
			3	31	11	391
			4	18	7	187
			5	7	7	207
			6	7	3	73
		18	1	37	5	235
			2	25	9	329
			3	8	11	171
			4	11	8	228
			5	2	1	1
			6	4	0	0
							532	521	5999
							1915.2	1875.6	21596.4
EXP	MOUSE	SLIDE	POSITION	CELLS SRS	CELLS ONL	CELLS ONL all
90	6605	2	1	3	0	0
			2	8	1	1
			3	37	10	360
			4	2	2	2
			5	0	0	0
			6	0	0	0
		6	1	9	0	100
			2	8	10	230
			3	12	5	545
			4	0	0	0
			5	0	0	0
			6	0	0	0
		10	1	6	0	50
			2	33	6	596
			3	35	16	556
			4	26	17	247
			5	9	1	81
			6	4	1	1
		14	1	5	0	50
			2	1	0	0
			3	16	6	396
			4	2	0	0
			5	0	0	0
			6	0	0	0
		18	1	2	0	0
			2	11	4	254
			3	30	18	358
			4	0	0	0
			5	0	0	0
			6	0	0	0
							259	97	3827
							932.4	349.2	13777.2

## Sheet: 21D
EXP	MOUSE	SLIDE	POSITION	CELLS SRS	CELLS ONL all
52	3391	2	1	61	311
			2	111	786
			3	139	1271
			4	32	561
			5	5	21
			6	18	63
		6	1	63	224
			2	143	434
			3	177	525
			4	32	289
			5	8	51
			6	15	59
		10	1	102	404
			2	123	538
			3	213	714
			4	17	5
			5	18	68
			6	15	40
		14	1	14	126
			2	128	390
			3	119	513
			4	105	703
			5	15	0
			6	12	38
		18	1
			2
			3
			4
			5
			6
						1685	8134
						7582.5	36603
EXP	MOUSE	SLIDE	POSITION	CELLS SRS	CELLS ONL all
52	3389	2	1	12	3
			2	9	10
			3	7	42
			4	5	30
			5	22	69
			6	8	45
		6	1	6	2
			2	2	6
			3	12	9
			4	7	4
			5	13	39
			6	20	75
		10	1	8	8
			2	2	8
			3	2	15
			4	10	36
			5	10	29
			6	17	89
		14	1	2	1
			2	2	15
			3	8	14
			4	5	19
			5	10	34
			6	10	45
		18	1
			2
			3
			4
			5
			6
						209	647
						940.5	2911.5
EXP	MOUSE	SLIDE	POSITION	CELLS SRS	CELLS ONL all
52	3390	2	1	25	728
			2	77	443
			3	149	387
			4	39	49
			5	25	83
			6	27	14
		6	1	46	417
			2	63	311
			3	220	593
			4	38	26
			5	23	138
			6	11	16
		10	1	42	372
			2	27	198
			3	134	479
			4	54	48
			5	14	64
			6	8	21
		14	1	96	153
			2	44	103
			3	94	168
			4	123	98
			5	21	55
			6	7	73
		18	1
			2
			3
			4
			5
			6
.
						1407	5037
						6331.5	22666.5
EXP	MOUSE	SLIDE	POSITION	CELLS SRS	CELLS ONL all
52	3392	2	1	5	6
			2	8	77
			3	46	216
			4	62	377
			5	106	109
			6	37	82
		6	1	2	2
			2	9	180
			3	32	142
			4	61	268
			5	43	105
			6	45	165
		10	1	0	0
			2	4	55
			3	10	198
			4	62	309
			5	66	261
			6	31	191
		14	1	0	0
			2	4	22
			3	17	115
			4	50	178
			5	108	308
			6	45	299
		18	1
			2
			3
			4
			5
			6
						853	3665
						3838.5	16492.5
EXP	MOUSE	SLIDE	POSITION	CELLS SRS	CELLS ONL all
		2	1
			2
			3
			4
			5
			6
		6	1
			2
			3
			4
			5
			6
		10	1
			2
			3
			4
			5
			6
		14	1
			2
			3
			4
			5
			6
		18	1
			2
			3
			4
			5
			6
						0	0
						0	0
EXP	MOUSE	SLIDE	POSITION	CELLS SRS	CELLS ONL all
		2	1
			2
			3
			4
			5
			6
		6	1
			2
			3
			4
			5
			6
		10	1
			2
			3
			4
			5
			6
		14	1
			2
			3
			4
			5
			6
		18	1
			2
			3
			4
			5
			6
						0	0
						0	0
EXP	MOUSE	SLIDE	POSITION	CELLS SRS	CELLS ONL all
		2	1
			2
			3
			4
			5
			6
		6	1
			2
			3
			4
			5
			6
		10	1
			2
			3
			4
			5
			6
		14	1
			2
			3
			4
			5
			6
		18	1
			2
			3
			4
			5
			6
						0	0
						0	0

## Sheet: 6W
EXP	MOUSE	SLIDE	POSITION	CELLS SRS	CELLS ONL all
92	6620	2	1	48	93
			2	56	123
			3	26	110
			4	89	163
			5	9	16
			6	4	13
		6	1	46	62
			2	59	89
			3	79	93
			4	51	172
			5	4	5
			6	1	1
		10	1	29	56
			2	42	99
			3	23	91
			4	48	121
			5	28	7
			6	2	3
		14	1	40	38
			2	54	110
			3	22	100
			4	39	81
			5	21	19
			6	0	0
		18	1	28	18
			2	36	111
			3	41	130
			4	22	62
			5	38	98
			6	4	7
						989	2091
						3560.4	7527.6
EXP	MOUSE	SLIDE	POSITION	CELLS SRS	CELLS ONL all
92	6621	2	1	24	41
			2	45	43
			3	55	93
			4	23	33
			5	0	0
			6	0	0
		6	1	29	18
			2	48	42
			3	72	81
			4	12	21
			5	0	0
			6	0	0
		10	1	24	34
			2	22	32
			3	71	62
			4	38	78
			5	3	0
			6	0	0
		14	1	73	22
			2	31	18
			3	43	64
			4	62	59
			5	0	0
			6	0	0
		18	1	24	40
			2	40	25
			3	31	22
			4	73	76
			5	17	28
			6	0	0
						860	932
						3096	3355.2
EXP	MOUSE	SLIDE	POSITION	CELLS SRS	CELLS ONL all
		2	1
			2
			3
			4
			5
			6
		6	1
			2
			3
			4
			5
			6
		10	1
			2
			3
			4
			5
			6
		14	1
			2
			3
			4
			5
			6
		18	1
			2
			3
			4
			5
			6
.
						0	0
						0	0
EXP	MOUSE	SLIDE	POSITION	CELLS SRS	CELLS ONL all
		2	1
			2
			3
			4
			5
			6
		6	1
			2
			3
			4
			5
			6
		10	1
			2
			3
			4
			5
			6
		14	1
			2
			3
			4
			5
			6
		18	1
			2
			3
			4
			5
			6
						0	0
						0	0
EXP	MOUSE	SLIDE	POSITION	CELLS SRS	CELLS ONL all
		2	1
			2
			3
			4
			5
			6
		6	1
			2
			3
			4
			5
			6
		10	1
			2
			3
			4
			5
			6
		14	1
			2
			3
			4
			5
			6
		18	1
			2
			3
			4
			5
			6
						0	0
						0	0
EXP	MOUSE	SLIDE	POSITION	CELLS SRS	CELLS ONL all
		2	1
			2
			3
			4
			5
			6
		6	1
			2
			3
			4
			5
			6
		10	1
			2
			3
			4
			5
			6
		14	1
			2
			3
			4
			5
			6
		18	1
			2
			3
			4
			5
			6
						0	0
						0	0
EXP	MOUSE	SLIDE	POSITION	CELLS SRS	CELLS ONL all
		2	1
			2
			3
			4
			5
			6
		6	1
			2
			3
			4
			5
			6
		10	1
			2
			3
			4
			5
			6
		14	1
			2
			3
			4
			5
			6
		18	1
			2
			3
			4
			5
			6
						0	0
						0	0

## Sheet: 3M
EXP	MOUSE	SLIDE	POSITION	CELLS SRS	CELLS ONL
91	6585	2	1	13	30
			2	8	23
			3	5	15
			4	0	0
			5	0	1
			6	0	0
		6	1	2	6
			2	12	26
			3	3	7
			4	3	9
			5	1	0
			6	1	1
		10	1	5	3
			2	6	16
			3	6	10
			4	5	25
			5	2	1
			6	0	0
		14	1	0	0
			2	8	23
			3	7	21
			4	6	10
			5	3	6
			6	0	0
		18	1	2	9
			2	8	21
			3	4	15
			4	0	3
			5	0	3
			6	0	0
						110	284
						396	1022.4
EXP	MOUSE	SLIDE	POSITION	CELLS SRS	CELLS ONL
91	6584	2	1	0	0
			2	0	0
			3	0	2
			4	2	4
			5	2	10
			6	2	5
		6	1	0	0
			2	0	0
			3	0	3
			4	0	0
			5	4	5
			6	2	5
		10	1	0	0
			2	0	0
			3	0	0
			4	0	1
			5	3	12
			6	7	10
		14	1	0	0
			2	0	0
			3	0	0
			4	4	9
			5	9	19
			6	16	13
		18	1	0	0
			2	0	0
			3	0	0
			4	8	10
			5	5	7
			6	1	5
						65	120
						234	432
EXP	MOUSE	SLIDE	POSITION	CELLS SRS	CELLS ONL
91	6583	2	1	6	8
			2	14	44
			3	3	5
			4	2	4
			5	3	1
			6	0	0
		6	1	2	10
			2	5	12
			3	15	18
			4	4	0
			5	13	19
			6	3	6
		10	1	1	2
			2	7	5
			3	8	15
			4	8	15
			5	6	20
			6	7	6
		14	1	0	0
			2	4	3
			3	10	20
			4	16	15
			5	11	28
			6	5	6
		18	1	5	6
			2	7	13
			3	13	34
			4	3	6
			5	2	16
			6	13	4
.
						196	341
						705.6	1227.6
EXP	MOUSE	SLIDE	POSITION	CELLS SRS	CELLS ONL
91	6614	2	1	3	9
			2	5	16
			3	1	1
			4	3	14
			5	9	53
			6	79	25
		6	1	3	4
			2	6	19
			3	5	12
			4	6	14
			5	7	16
			6	82	25
		10	1	1	3
			2	1	11
			3	3	8
			4	0	12
			5	7	22
			6	120	48
		14	1	1	4
			2	5	7
			3	3	16
			4	1	10
			5	6	36
			6	101	56
		18	1	7	15
			2	3	29
			3	3	9
			4	9	29
			5	40	31
			6	89	58
						609	612
						2740.5	2754
EXP	MOUSE	SLIDE	POSITION	CELLS SRS	CELLS ONL
		2	1
			2
			3
			4
			5
			6
		6	1
			2
			3
			4
			5
			6
		10	1
			2
			3
			4
			5
			6
		14	1
			2
			3
			4
			5
			6
		18	1
			2
			3
			4
			5
			6
						0	0
						0	0
EXP	MOUSE	SLIDE	POSITION	CELLS SRS	CELLS ONL
		2	1
			2
			3
			4
			5
			6
		6	1
			2
			3
			4
			5
			6
		10	1
			2
			3
			4
			5
			6
		14	1
			2
			3
			4
			5
			6
		18	1
			2
			3
			4
			5
			6
						0	0
						0	0
EXP	MOUSE	SLIDE	POSITION	CELLS SRS	CELLS ONL
		2	1
			2
			3
			4
			5
			6
		6	1
			2
			3
			4
			5
			6
		10	1
			2
			3
			4
			5
			6
		14	1
			2
			3
			4
			5
			6
		18	1
			2
			3
			4
			5
			6
						0	0
						0	0

## Sheet: ALL
	Nrl-GFP into NrlKO 14days				Nrl-GFP into NrlKO 21days				Nrl-GFP into NrlKO 6 weeks				Nrl-GFP into NrlKO 3months					14days			21days		6weeks		3months
	animal ID	cells SRS	cells ONL	cells ONL	animal ID	cells SRS	cells ONL	cells ONL	animal ID	cells SRS	cells ONL	cells ONL	animal ID	cells SRS	cells ONL	cells ONL		animal ID	Efficiency of ME	Efficiency of ME	animal ID	Efficiency of ME	animal ID	Efficiency of ME	animal ID	Efficiency of ME
	6599	7801.2	1083.6		3391	7583		36603	6620	3560		7528	6585	396		1022		6599	13.8902	0	3391	482.698	6620	211.461	6585	258.081
	6600	482.4	136.8		3389	941		2912	6621	3096		3355	6584	234		432		6602	28.3582	0	3389	309.458	6621	108.366	6584	184.615
	6601	165.6	46.8		3390	6332		22667					6583	706		1228		6603	28.2609	0	3390	357.975			6583	173.938
	6602	4117.5	1273.5		3392	3839		16493					6614	2741		2754		6604	30.929	0	3392	429.617			6614	100.474
	6603	799.2	237.6															6605	29.7297	0
	6604	1915.2	1875.6																97.9323
	6605	932.4	349.2																37.4517
	MEAN	2316.21	714.729	#DIV/0!	MEAN	4673.75	#DIV/0!	19668.8	MEAN	3328	#DIV/0!	5441.5	MEAN	1019.25	#DIV/0!	1359		MEAN	26.2336	0	MEAN	394.937	MEAN	159.913	MEAN	179.277
	SD	2759.67	699.679	#DIV/0!	SD	2935.06	#DIV/0!	13983.7	SD	328.098	#DIV/0!	2950.76	SD	1164.42	#DIV/0!	989.29		SD	6.98665	0	SD	76.5453	SD	72.8992	SD	64.4901
	SE	873.315	312.916	#DIV/0!	SE	1037.86	#DIV/0!	5709.97	SE	116.018	#DIV/0!	1204.88	SE	411.746	#DIV/0!	403.957		SE	3.12462	0	SE	38.2726	SE	51.5553	SE	32.245
	EXTRA
	Nrl-GFP into NrlKO 21days
	animal ID	cells SRS	cells ONL	cells ONL
	3121	7584		34128
	3120	5024		22608
	3118	2368		10656
	3122	7208		32436
	3390	7582		36605
	3480			33775
	5647			35693
	5648			34128
	5649			22608
	5650			59873
	MEAN	5953.2	#DIV/0!	30003.6
	SD	2269.59	#DIV/0!	8937.35
	SE	802.541	#DIV/0!	3649.39
