# Supplementary material for: Photoreceptor nanotubes mediate the in vivo exchange of intracellular material
Source: EMBO J. 2021 Sep 8;40(22):e107264. doi: 10.15252/embj.2020107264 (PMC8591540; doi:10.15252/embj.2020107264)
Supplement: Supplementary file 12 — Source Data for Figure 2 [file EMBJ-40-e107264-s012.zip]

Archive with 10 entries (9 files):
- Sorce Data Figure 2/
- __MACOSX/._Sorce Data Figure 2
- Sorce Data Figure 2/.DS_Store
- __MACOSX/Sorce Data Figure 2/._.DS_Store
- Sorce Data Figure 2/Figure 2.pzfx
- __MACOSX/Sorce Data Figure 2/._Figure 2.pzfx
- Sorce Data Figure 2/Figure 2 H.xlsx
- __MACOSX/Sorce Data Figure 2/._Figure 2 H.xlsx
- Sorce Data Figure 2/Figure 2 D E K transcript vs protein transfer analysis under control.xlsx
- __MACOSX/Sorce Data Figure 2/._Figure 2 D E K transcript vs protein transfer analysis under control.xlsx
