# Supplementary material for: Photoreceptor nanotubes mediate the in vivo exchange of intracellular material
Source: EMBO J. 2021 Sep 8;40(22):e107264. doi: 10.15252/embj.2020107264 (PMC8591540; doi:10.15252/embj.2020107264)
Supplement: Supplementary file 12 — Source Data for Figure 2 [file EMBJ-40-e107264-s012.zip › Sorce Data Figure 2/Figure 2 H.xlsx]

## Sheet: Empty Vector 
EXP	MOUSE	SLIDE	POSITION	CELLS SRS	CELLS ONL			EXP	MOUSE	SLIDE	POSITION	CELLS SRS	CELLS ONL			EXP	MOUSE	SLIDE	POSITION	CELLS SRS	CELLS ONL			EXP	MOUSE	SLIDE	POSITION	CELLS SRS	CELLS ONL
L10	429	2	1	5	0			L10	427	2	1	4	0			L10	426	2	1	56	91			L10	433	2	1	0	0
			2	54	16						2	22	7						2	9	30						2	9	3
			3	148	18						3	4	2						3	21	5						3	4	3
			4	111	13						4	5	20						4	0	1						4	19	0
			5	1	0						5	14	21						5	3	4						5	1	0
			6	38	5						6	37	0						6	20	78						6	360	470
		6	1	3	4					6	1	1	0					6	1	18	39					6	1	0	0
			2	130	31						2	16	20						2	4	61						2	8	3
			3	75	44						3	14	13						3	0	34						3	0	0
			4	68	168						4	18	58						4	4	0						4	1	0
			5	0	0						5	49	28						5	1	14						5	10	1
			6	40	50						6	3	26						6	6	31						6	422	30
		10	1	0	0					10	1	0	0					10	1	38	59					10	1	1	1
			2	14	5						2	20	0						2	1	4						2	17	3
			3	51	92						3	12	33						3	6	12						3	0	0
			4	98	68						4	2	8						4	13	24						4	2	16
			5	0	0						5	69	18						5	20	4						5	1	0
			6	4	22						6	59	10						6	2	22						6	251	90
		14	1	12	24					14	1	7	0					14	1	6	39					14	1	0	0
			2	160	98						2	7	13						2	8	4						2	1	0
			3	40	28						3	4	15						3	23	9						3	0	2
			4	0	0						4	48	32						4	1	6						4	21	0
			5	30	6						5	24	36						5	11	0						5	0	0
			6	10	0						6	3	0						6	97	70						6	115	40
		16	1	18	17					16	1	8	0					16	1	16	78					16	1	0	0
			2	130	58						2	4	19						2	19	9						2	6	0
			3	160	42						3	6	29						3	14	9						3	2	4
			4	30	30						4	3	28						4	8	26						4	13	14
			5	2	0						5	19	23						5	4	1						5	0	0
			6	10	14						6	30	0						6	59	67						6	481	365
						SRS	ONL							SRS	ONL							SRS	ONL							SRS	ONL
						1442	853							512	459							488	831							1745	1045
						5191.2	3070.8							1843.2	1652.4							1756.8	2991.6							6282	3762
EXP	MOUSE	SLIDE	POSITION	CELLS SRS	CELLS ONL
L10	430	2	1	18	44
			2	2	0
			3	13	21
			4	75	215
			5	101	110
			6	16	9
		6	1	0	2
			2	2	6
			3	12	72
			4	39	198
			5	96	20
			6	23	4
		10	1	12	5
			2	39	63
			3	18	35
			4	18	110
			5	46	43
			6	96	51
		14	1	3	39
			2	12	0
			3	48	39
			4	12	24
			5	180	120
			6	190	32
		16	1	21	33
			2	12	61
			3	6	8
			4	12	8
			5	72	139
			6	80	38
						SRS	ONL
						1274	1549
						4586.4	5576.4

## Sheet: nls
EXP	MOUSE	SLIDE	POSITION	CELLS SRS	CELLS ONL			EXP	MOUSE	SLIDE	POSITION	CELLS SRS	CELLS ONL
L14	840	2	1	2	13			L14		2	1	63	0
			2	1	1						2	0	0
			3	3	4						3	0	0
			4	6	5						4	0	0
			5	17	4						5	0	0
			6	3	0						6	0	0
			7								7
		6	1	4	0					6	1	30	0
			2	1	0						2	0	3
			3	4	0						3	0	0
			4	15	9						4	0	0
			5	3	0						5	0	0
			6	14	3						6	2	0
			7								7
		10	1	6	2					10	1	53	4
			2	6	1						2	2	0
			3	8	0						3	0	0
			4	20	12						4	0	0
			5	5	1						5	0	0
			6	11	2						6	0	0
			7								7
		14	1	0	9					14	1	11	6
			2	10	3						2	0	0
			3	2	2						3	0	0
			4	26	3						4	0	0
			5	1	1						5	0	0
			6	8	1						6	0	0
			7								7
		18	1	7	5					18	1	0	0
			2	0	0						2	1	0
			3	6	0						3	0	0
			4	6	7						4	0	0
			5	6	1	SRS	ONL				5	0	0	SRS	ONL
			6	7	7	208	96				6	0	0	162	13
			7			748.8	345.6				7			583.2	46.8
EXP	MOUSE	SLIDE	POSITION	CELLS SRS	CELLS ONL			EXP	MOUSE	SLIDE	POSITION	CELLS SRS	CELLS ONL
L14	836	2	1	0	2					2	1
			2	0	0						2
			3	0	0						3
			4	0	0						4
			5	1	0						5
			6	1	0						6
			7								7
		6	1	0	4					6	1
			2	2	0						2
			3	0	0						3
			4	1	0						4
			5	0	0						5
			6	0	0						6
			7								7
		10	1	2	1					10	1
			2	0	0						2
			3	2	0						3
			4	0	0						4
			5	2	0						5
			6	0	0						6
			7								7
		14	1	0	0					14	1
			2	0	0						2
			3	0	0						3
			4	0	0						4
			5	1	0						5
			6	0	0						6
			7								7
		18	1	3	0					18	1
			2	0	0						2
			3	0	0						3
			4	1	0						4
			5	2	0	SRS	ONL				5			SRS	ONL
			6	1	0	19	7				6			0	0
			7			68.4	25.2				7			0	0

## Sheet: ALL
								Ratios
Empty Vector			nls					Empty Vector	nls
animal ID	cells SRS	cells ONL	animal ID	cells SRS	cells ONL
429	5191.2	3070.8	840	748.8	345.6			59.154	46.1538
427	1843.2	1652.4	839	583.2	46.8			89.6484	8.02469
426	1756.8	2991.6	836	68.4	25.2			170.287	36.8421
433	6282	3762						59.8854
430	4586.4	5576.4						121.586
MEAN	3931.92	3410.64	MEAN	466.8	139.2		MEAN	100.112	30.3402
SD	2039.05	1431.47	SD	354.821	179.074		SD	46.8798	19.8787
SE	770.689	541.046	SE	134.11	67.6835		SE	20.9653	11.477
