# Supplementary material for: Photoreceptor nanotubes mediate the in vivo exchange of intracellular material
Source: EMBO J. 2021 Sep 8;40(22):e107264. doi: 10.15252/embj.2020107264 (PMC8591540; doi:10.15252/embj.2020107264)
Supplement: Supplementary file 12 — Source Data for Figure 2 [file EMBJ-40-e107264-s012.zip › Sorce Data Figure 2/Figure 2 D E K transcript vs protein transfer analysis under control.xlsx]

## Sheet: WT GFPtranscripts
ID	#Cells	#Donors Cells	#Recipient Cells	#Donors GFP+Cells	#Recipient GFP+Cells	#Transcripts	#Transcripts in GFP+Cells	#Transcripts in Recipients Cells	#Transcripts in Donors GFP+Cells	#Transcripts in Recipients GFP+Cells	Mean Flourescence Intensity (GFP) in Donors Cells	StdDev of the Mean Flourescence Intensity (GFP) in Donors Cells	Median Flourescence Intensity (GFP) in Donors Cells	Sum of Flourescence Intensity (GFP) in Donors Cells	Mean Flourescence Intensity (GFP) in Recipients Cells	StdDev of the Mean Flourescence Intensity (GFP) in Recipients Cells	Median Flourescence Intensity (GFP) in Recipients Cells	Sum of Flourescence Intensity (GFP) in Recipients Cells
Exp100_m6_s10_p5_GFP_Gnat1_GFPtranscripts_DAPI	956	44	912	24	4	224	211	0	211	0	40.8824	15.7494	40.7994	981.177	14.4869	2.46682	14.3769	57.9476
Exp100_m12_s5_p4_GFP_Gnat1_GFPtranscripts_DAPI	484	77	407	12	2	125	113	2	113	0	71.5433	40.8825	58.5376	858.52	34.2048	8.04632	34.2048	68.4095
Exp100_m12_s5_p5_GFP_Gnat1_GFPtranscripts_DAPI	540	109	431	75	6	720	674	23	672	2	54.4546	30.0272	44.9781	4084.1	36.9853	6.53582	39.9049	221.912
Exp100_m12_s21_p3_GFP_Gnat1_GFPtranscripts_DAPI	710	12	698	3	3	57	42	4	40	1	93.3716	56.1776	96.2292	280.115	31.1416	10.8697	34.9062	93.4248
Exp100_m12_s21_p3_GFP_Gnat1_GFPtranscripts_DAPI_b	586	15	571	9	2	95	82	3	82	0	113.103	62.4306	126.043	1017.92	28.8688	11.3438	28.8688	57.7375
Exp100_m12_s21_p4_GFP_Gnat1_GFPtranscripts_DAPI	593	54	539	16	5	100	74	26	66	7	31.051	14.2654	29.7891	496.816	18.4577	4.91894	16.8202	92.2886
Exp100_m12_s21_p4_GFP_Gnat1_GFPtranscripts_DAPI_b	672	61	610	30	8	252	245	11	240	5	30.7514	17.8402	26.1171	922.542	13.1606	4.52911	12.5706	105.285
Exp100_m12_s21_p5_GFP_Gnat1_GFPtranscripts_DAPI	795	71	722	21	4	151	104	43	101	2	46.2596	17.2904	42.819	971.451	29.9433	6.49218	29.8759	119.773
Exp100_m15_s10_p2_GFP_Gnat1_GFPtranscripts_DAPI	123	13	118	10	4	91	88	4	87	1	83.7989	39.8079	72.5093	837.989	20.7657	2.4507	21.3668	83.0629
	5459	456	5008	200	38	1815	1633	116	1612	18	62.8018		59.758	10450.6	25.335		25.8772	899.841
													33.1334				9.90128

## Sheet: WT GFPtranscripts 2
#Donors GFP+Cells	#Recipient GFP+Cells	#Transcripts in Donors GFP+Cells	#Transcripts in Recipients GFP+Cells	Mean #transcripts per cell in GFP+Donors cells	Mean #transcripts per cell in GFP+Recipeints cells	# of GFP+donors with transcript	# of GFP+recipients with transcript	percentage of GFP+donor cells with transcripts	percentage of GFP+recipient cells with transcripts	percentage of donor cells with transcripts	percentage of recipient cells with transcripts	#Donors Cells	#Recipient Cells
24	4	211	0	8.79167	0			0	0	0	0	44	912
12	2	113	0	9.41667	0			0	0	0	0	77	407
75	6	672	2	8.96	0.333333			0	0	0	0	109	431
3	3	40	1	13.3333	0.333333			0	0	0	0	12	698
9	2	82	0	9.11111	0			0	0	0	0	15	571
16	5	66	7	4.125	1.4			0	0	0	0	54	539
30	8	240	5	8	0.625			0	0	0	0	61	610
21	4	101	2	4.80952	0.5			0	0	0	0	71	722
10	4	87	1	8.7	0.25			0	0	0	0	13	118
200	38	1612	18	8.36081	0.382407			0	0	0	0	456	5008

## Sheet: WT GFPtranscripts from nls
ID	#Cells	#Donors Cells	#Recipient Cells	#Donors GFP+Cells	#Recipient GFP+Cells	#Transcripts	#Transcripts in GFP+Cells	#Transcripts in Recipients Cells	#Transcripts in Donors GFP+Cells	#Transcripts in Recipients GFP+Cells	Mean Flourescence Intensity (GFP) in Donors Cells	StdDev of the Mean Flourescence Intensity (GFP) in Donors Cells	Median Flourescence Intensity (GFP) in Donors Cells	Sum of Flourescence Intensity (GFP) in Donors Cells	Mean Flourescence Intensity (GFP) in Recipients Cells	StdDev of the Mean Flourescence Intensity (GFP) in Recipients Cells	Median Flourescence Intensity (GFP) in Recipients Cells	Sum of Flourescence Intensity (GFP) in Recipients Cells
ExpL14_m840_s4_p1_GFP_GFPtranscripts_DAPI	130	4	126	2	1	12	12	1	11	1
ExpL14_m840_s4_p3_GFP_GFPtranscripts_DAPI	457	19	308	10	4	84	70	1	69	1
ExpL14_m838_s4_p5_GFP_GFPtranscripts_DAPI	241	3	238	4	4	2	1	0	1	0
ExpL14_m837_s7_p3_GFP_GFPtranscripts_DAPI	691	669	18	14	4	121	79	1	79	0
ExpL14_m837_s11_p3a_GFP_GFPtranscripts_DAPI	697	27	670	13	1	59	53	0	53	0
ExpL14_m837_s11_p3b_GFP_GFPtranscripts_DAPI	702	9	693	4	0	24	19	0	19	0
ExpL14_m833_s15_p3_GFP_GFPtranscripts_DAPI	694	21	673	13	1	21	17	2	17	0
ExpL14_m833_s17_p3_GFP_GFPtranscripts_DAPI	754	3	751	2	4	9	4	4	4	0
	4366	755	3477	62	19	332	255	9	253	2	#DIV/0!		#DIV/0!	0	#DIV/0!		#DIV/0!	0
													#DIV/0!				#DIV/0!

## Sheet: WT GFPtranscripts from nls 2
#Donors GFP+Cells	#Recipient GFP+Cells	#Transcripts in Donors GFP+Cells	#Transcripts in Recipients GFP+Cells	Mean #transcripts per cell in GFP+Donors cells	Mean #transcripts per cell in GFP+Recipeints cells	# of GFP+donors with transcript	# of GFP+recipients with transcript	percentage of GFP+donor cells with transcripts	percentage of GFP+recipient cells with transcripts	percentage of donor cells with transcripts	percentage of recipient cells with transcripts	#Donors Cells	#Recipient Cells
2	1	11	1	5.5	1			0	0	0	0	4	126
10	4	69	1	6.9	0.25			0	0	0	0	19	308
4	4	1	0	0.25	0			0	0	0	0	3	238
14	4	79	0	5.64286	0			0	0	0	0	669	18
13	1	53	0	4.07692	0			0	0	0	0	27	670
4	0	19	0	4.75	0			0	#DIV/0!	0	0	9	693
13	1	17	0	1.30769	0			0	0	0	0	21	673
2	4	4	0	2	0			0	0	0	0	3	751
								#DIV/0!	#DIV/0!	#DIV/0!	#DIV/0!
								#DIV/0!	#DIV/0!	#DIV/0!	#DIV/0!
62	19	253	2	3.80343	0.15625			#DIV/0!	#DIV/0!	#DIV/0!	#DIV/0!	755	3477

## Sheet: WT GFPtranscripts from EV
ID	#Cells	#Donors Cells	#Recipient Cells	#Donors GFP+Cells	#Recipient GFP+Cells	#Transcripts	#Transcripts in GFP+Cells	#Transcripts in Recipients Cells	#Transcripts in Donors GFP+Cells	#Transcripts in Recipients GFP+Cells	Mean Flourescence Intensity (GFP) in Donors Cells	StdDev of the Mean Flourescence Intensity (GFP) in Donors Cells	Median Flourescence Intensity (GFP) in Donors Cells	Sum of Flourescence Intensity (GFP) in Donors Cells	Mean Flourescence Intensity (GFP) in Recipients Cells	StdDev of the Mean Flourescence Intensity (GFP) in Recipients Cells	Median Flourescence Intensity (GFP) in Recipients Cells	Sum of Flourescence Intensity (GFP) in Recipients Cells
ExpL10_m428_s5_p3_GFP_GFPtranscripts_DAPI	770	38	732	26	3	12	9	2	9	0
ExpL10_m428_s7_p3_GFP_GFPtranscripts_DAPI	637	76	561	63	2	696	609	2	599	1
ExpL10_m429_s10_p5_GFP_GFPtranscripts_DAPI	709	196	513	121	2	138	114	5	114	0
ExpL10_m430_s5_p3_GFP_GFPtranscripts_DAPI	702	54	645	38	10	53	47	6	37	0
ExpL10_m427_s5_p3_GFP_GFPtranscripts_DAPI	790	64	726	57	4	484	471	3	469	2
ExpL10_m428_s17_p4_GFP_GFPtranscripts_DAPI	720	48	672	33	2	196	179	1	178	1
	4328	476	3849	338	23	1579	1429	19	1406	4	#DIV/0!		#DIV/0!	0	#DIV/0!		#DIV/0!	0
													#DIV/0!				#DIV/0!

## Sheet: WT GFPtranscripts from EV 2
#Donors GFP+Cells	#Recipient GFP+Cells	#Transcripts in Donors GFP+Cells	#Transcripts in Recipients GFP+Cells	Mean #transcripts per cell in GFP+Donors cells	Mean #transcripts per cell in GFP+Recipeints cells	# of GFP+donors with transcript	# of GFP+recipients with transcript	percentage of GFP+donor cells with transcripts	percentage of GFP+recipient cells with transcripts	percentage of donor cells with transcripts	percentage of recipient cells with transcripts	#Donors Cells	#Recipient Cells
26	3	9	0	0.346154	0			0	0	0	0	26	732
63	2	599	1	9.50794	0.5			0	0	0	0	63	561
121	2	114	0	0.942149	0			0	0	0	0	121	513
38	10	37	0	0.973684	0			0	0	0	0	38	645
57	4	469	2	8.22807	0.5			0	0	0	0	64	726
33	2	178	1	5.39394	0.5			0	0	0	0	48	672
338	23	1406	1	4.23199	0.25			0	0	0	0	360	3849

## Sheet: NrlKO GFPtranscripts
ID	#Cells	#Donors Cells	#Recipient Cells	#Donors GFP+Cells	#Recipient GFP+Cells	#Transcripts	#Transcripts in GFP+Cells	#Transcripts in Recipients Cells	#Transcripts in Donors GFP+Cells	#Transcripts in Recipients GFP+Cells	Mean Flourescence Intensity (GFP) in Donors Cells	StdDev of the Mean Flourescence Intensity (GFP) in Donors Cells	Median Flourescence Intensity (GFP) in Donors Cells	Sum of Flourescence Intensity (GFP) in Donors Cells	Mean Flourescence Intensity (GFP) in Recipients Cells	StdDev of the Mean Flourescence Intensity (GFP) in Recipients Cells	Median Flourescence Intensity (GFP) in Recipients Cells	Sum of Flourescence Intensity (GFP) in Recipients Cells
Exp99_m58_s6_p3_GFP_Gnat1_GFPtranscripts_DAPI	403	21	382	21	261	575	573	105	462	112	204.192	69.9581	234.741	4288.03	16.8607	9.77583	14.6688	4400.65
Exp99_m58_s6_p5_GFP_Gnat1_GFPtranscripts_DAPI	259	11	248	5	1	79	72	0	72	0	168.928	59.3421	190.576	844.641	136.506	0	136.506	136.506
Exp99_m586_s14_p5_GFP_Gnat1_GFPtranscripts_DAPI	330	84	241	15	2	105	36	24	34	2	111.862	89.6353	62.864	1677.94	76.1295	13.264	76.1295	152.259
Exp99_m586_s22_p3_GFP_Gnat1_GFPtranscripts_DAPI	276	47	229	37	32	175	146	0	146	0	103.113	64.982	88.6389	3815.16	51.1055	46.7576	32.8897	1635.38
Exp99_m586_s22_p3b_GFP_Gnat1_GFPtranscripts_DAPI	242	15	227	10	9	269	250	13	241	8	111.381	79.3437	84.8305	1113.81	61.1982	24.3283	61.1982	552.282
Exp99_m586_s22_p3c_GFP_GFPtranscripts_DAPI	346	33	313	9	6	116	105	4	105	0	61.0292	22.2478	67.0675	549.263	54.0858	54.0888	35.2461	324.515
Exp99_m587_s6_p4_GFP_Gnat1_GFPtranscripts_DAPI	346	47	300	41	17	281	223	54	215	6	91.6056	78.015	45.5042	3755.83	10.9544	4.80835	9.04465	186.224
Exp99_m7591_s6_p4_GFP_Gnat1_GFPtranscripts_DAPI	610	169	441	141	64	884	879	4	877	2	159.387	87.8277	182.417	22473.6	15.6909	7.30949	13.3366	1004.22
	2812	427	2381	279	392	2484	2284	204	2152	130	126.437		119.58	38518.3	52.8164		47.3774	8392.04
													71.5914				43.1222

## Sheet: NrlKO GFPtranscripts 3
#Donors GFP+Cells	#Recipient GFP+Cells	#Transcripts in Donors GFP+Cells	#Transcripts in Recipients GFP+Cells	Mean #transcripts per cell in GFP+Donors cells	Mean #transcripts per cell in GFP+Recipeints cells	# of GFP+donors with transcript	# of GFP+recipients with transcript	percentage of GFP+donor cells with transcripts	percentage of GFP+recipient cells with transcripts	percentage of donor cells with transcripts	percentage of recipient cells with transcripts	#Donors Cells	#Recipient Cells
21	261	462	112	22	0.429119	21	0	100	0	100	0	21	382
5	1	72	0	14.4	0	5	0	100	0	45.4545	0	11	248
15	2	34	2	2.26667	1	12	0	80	0	14.2857	0	84	241
37	32	146	0	3.94595	0	35	0	94.5946	0	74.4681	0	47	229
10	9	241	8	24.1	0.888889	10	3	100	33.3333	66.6667	1.32159	15	227
9	6	105	0	11.6667	0	8	0	88.8889	0	24.2424	0	33	313
41	17	215	6	5.2439	0.352941	35	1	85.3659	5.88235	74.4681	0.333333	47	300
141	64	877	2	6.21986	0.03125	120	1	85.1064	1.5625	71.0059	0.226757	169	441
279	392	2152	130	11.2304	0.337775			91.7445	5.09727	58.8239	0.23521	427	2381

## Sheet: NrlKO GNAT1transcripts
ID	#Cells	#Donors Cells	#Recipient Cells	#Donors GFP+Cells	#Recipient GFP+Cells	Mean Flourescence Intensity (GFP) in Donors Cells	StdDev of the Mean Flourescence Intensity (GFP) in Donors Cells	Median Flourescence Intensity (GFP) in Donors Cells	Sum of Flourescence Intensity (GFP) in Donors Cells	Mean Flourescence Intensity (GFP) in Recipients Cells	StdDev of the Mean Flourescence Intensity (GFP) in Recipients Cells	Median Flourescence Intensity (GFP) in Recipients Cells	Sum of Flourescence Intensity (GFP) in Recipients Cells	#Donors GNAT1+Cells	#Recipient GNAT1+Cells	#Transcripts	#Transcripts in GNAT1+Cells	#Transcripts in Recipients Cells	#Transcripts in Donors GNAT1+Cells	#Transcripts in Recipients GNAT1+Cells	Mean Flourescence Intensity (GNAT1) in Donors Cells	StdDev of the Mean Flourescence Intensity (GNAT1) in Donors Cells	Median Flourescence Intensity (GNAT1) in Donors Cells	Sum of Flourescence Intensity (GNAT1) in Donors Cells	Mean Flourescence Intensity (GNAT1) in Recipients Cells	StdDev of the Mean Flourescence Intensity (GNAT1) in Recipients Cells	Median Flourescence Intensity (GNAT1) in Recipients Cells	Sum of Flourescence Intensity (GNAT1) in Recipients Cells
Exp99_m587_s5_p5_GFP_Gnat1_GNAT1transcripts_DAPI	330	105	222	8	15	170.5	73.6495	178	1364	82.8665	42.5705	84.2248	1243	5	2	100	55	5	55	0	5.18583	3.69242	4.39787	25.9292	5.04921	0.001407	5.04921	10.09
Exp99_m587_s10_p5_GFP_Gnat1_GNAT1transcripts_DAPI_b	312	25	287	6	4	8.07366	2.66176	6.77112	48.4419	11.2599	4.124	11.0012	45.0396	7	3	199	186	8	183	2	4.57528	2.79887	3.43231	32.027	2.89559	1.62356	2.08036	8.68676
Exp99_m588_s10_p6_GFP_Gnat1_GNAT1transcripts_DAPI	308	68	247	10	4	25.6139	14.2189	20.9321	256.139	10.6085	2.63384	11.358	42.4341	13	2	361	191	15	183	13	9.43532	7.52663	7.84887	122.659	4.01777	1.14122	4.01777	8.03553
Exp99_m588_s21_p3_GFP_Gnat1_GNAT1transcripts_DAPI	741	13	731	2	3	25.5888	4.08897	25.5888	51.1775	26.348	6.79745	28.8047	79.044	2	2	97	66	21	64	2	7.79895	0.499032	7.79895	15.5979	7.57182	2.49518	7.57182	15.1436
Exp99_m587_s23_p4_GFP_Gnat1_GNAT1transcripts_DAPI	423	60	363	19	14	45.7689	34.6273	32.5914	869.609	32.1002	18.7522	25.5212	449.403	20	3	502	444	33	437	7	33.4995	34.5629	18.498	669.991	17.1727	7.32092	15.8322	51.518
Exp99_m7591_s5_p3_GFP_Gnat1_GNAT1transcripts_DAPI	366	66	300	20	3	104.773	36.9386	105.072	2095.46	68.9899	19.803	73.2451	206.97	11	1	571	390	19	386	4	14.3873	18.1448	6.40029	158.26	5.18707	0	5.18707	5.18707
Exp99_m7591_s23_p4_GFP_Gnat1_GNAT1transcripts_DAPI	394	122	275	90	54	66.5732	41.9184	49.8754	5991.59	25.9193	9.11062	22.2207	1399.64	5	5	398	245	95	197	45	14.7515	3.26275	15.3275	73.7574	18.5874	5.45028	20.8827	92.9372
	2874	459	2425	155	97	63.8416		59.833	10676.4	36.8703		36.6251	3465.53			2228	1577	196	1505	73	12.8048		9.10054	1098.22	8.64022		8.66016	191.598
								61.0366				29.7033											5.65514				6.97567

## Sheet: NrlKO GNAT1transcripts 2
#Donors GNAT1+Cells	#Recipient GNAT1+Cells	#Transcripts in Donors GNAT1+Cells	#Transcripts in Recipients GNAT1+Cells	Mean #transcripts per cell in GNAT1+Donors cells	Mean #transcripts per cell in GNAT1+Recipeints cells	# of GNAT1+donors with transcript	# of GNAT1+recipients with transcript	percentage of GNAT1+donor cells with transcripts	percentage of GNAT1+recipient cells with transcripts	percentage of donor cells with transcripts	percentage of recipient cells with transcripts	#Donors Cells	#Recipient Cells
5	2	55	0	11	0			0	0	#DIV/0!	#DIV/0!
7	3	183	2	26.1429	0.666667			0	0	#DIV/0!	#DIV/0!
13	2	183	13	14.0769	6.5			0	0	#DIV/0!	#DIV/0!
2	2	64	2	32	1			0	0	#DIV/0!	#DIV/0!
20	3	437	7	21.85	2.33333			0	0	#DIV/0!	#DIV/0!
11	1	386	4	35.0909	4			0	0	#DIV/0!	#DIV/0!
5	5	197	45	39.4	9			0	0	#DIV/0!	#DIV/0!
63	18	1505	73	25.6515	3.35714			0	0	#DIV/0!	#DIV/0!	0	0

[truncated: 1 more sheets: transfer intensity %]
