# Supplementary material for: Photoreceptor nanotubes mediate the in vivo exchange of intracellular material
Source: EMBO J. 2021 Sep 8;40(22):e107264. doi: 10.15252/embj.2020107264 (PMC8591540; doi:10.15252/embj.2020107264)
Supplement: Supplementary file 13 — Source Data for Figure 4 [file EMBJ-40-e107264-s001.zip]

Archive with 6 entries (5 files):
- Sorce Data Figure 4/
- __MACOSX/._Sorce Data Figure 4
- Sorce Data Figure 4/Figure 4.pzfx
- __MACOSX/Sorce Data Figure 4/._Figure 4.pzfx
- Sorce Data Figure 4/In vitro flow figure 4.xlsx
- __MACOSX/Sorce Data Figure 4/._In vitro flow figure 4.xlsx
