# Supplementary material for: Photoreceptor nanotubes mediate the in vivo exchange of intracellular material
Source: EMBO J. 2021 Sep 8;40(22):e107264. doi: 10.15252/embj.2020107264 (PMC8591540; doi:10.15252/embj.2020107264)
Supplement: Supplementary file 13 — Source Data for Figure 4 [file EMBJ-40-e107264-s001.zip › Sorce Data Figure 4/In vitro flow figure 4.xlsx]

## Sheet: Fig. 4B
Condition & Experiment ID	FCS ID	Events	Single Cells	Live (efluor-)	Photoreceptors (efluor-:CD73+)	efluor-:CD73+: tdTomato+, GFP-	efluor-:CD73+: tdTomato+,GFP+	efluor-:CD73+: tdTomato-,GFP+	efluor-:CD73+: tdTomato-,GFP-		Double positive/Total fluorescent population	Average per n
RETINAL CELL CO-CULTURE
0 DIV (n=20)
T23 Nrl-GFP+ROSA mT/mG n=1	Nicole February 7 2019_T23 D0_C2_C02_007.fcs	24463	21323	21232	9301	3127	21	5380	773		0.0713267
	Nicole February 7 2019_T23 D0_C3_C03_008.fcs	22925	20001	19953	8567	3694	11	4311	551		0.137226	0.11718
	Nicole February 7 2019_T23 D0_C4_C04_009.fcs	28418	25099	24996	10652	4144	14	5633	861		0.142988
T23 Nrl-GFP+ROSA mT/mG n=2	Nicole February 7 2019_T23 D0_C5_C05_010.fcs	24533	21837	21716	9829	3824	33	5258	714		0.362041
	Nicole February 7 2019_T23 D0_C6_C06_011.fcs	27701	24926	24800	11151	4004	21	6226	900		0.204858	0.2419
	Nicole February 7 2019_T23 D0_C7_C07_012.fcs	23838	21334	21257	9492	3718	14	5084	676		0.158802
T26 Nrl-GFP+ROSA mT/mG n=3	T26 D0_C2_C02_007.fcs	45654	39692	39137	13062	6243	30	5828	961		0.247913
	T26 D0_C3_C03_008.fcs	28398	24510	24345	7514	3625	5	3380	504		0.0713267	0.118922
	T26 D0_C4_C04_009.fcs	48466	42508	42167	14522	7004	5	6315	1198		0.0375263
T26 Nrl-GFP+ROSA mT/mG n=4	T26 D0_C5_C05_010.fcs	15770	13070	13025	5650	1264	0	3751	635		0
	T26 D0_C6_C06_011.fcs	8732	7107	7065	2974	637	1	1963	373		0.0384468	0.0276932
	T26 D0_C7_C07_012.fcs	28349	24445	24332	10123	2290	4	6668	1161		0.0446329
T26 Nrl-GFP+ROSA mT/mG n=5	T26 D0_C8_C08_013.fcs	27609	24431	24067	9156	2896	9	5216	1035		0.110824
	T26 D0_C9_C09_014.fcs	29646	26437	26288	8776	2923	4	5018	831		0.0503461	0.0752446
	T26 D0_C10_C10_015.fcs	38046	34413	34229	12063	3807	7	7028	1221		0.0645637
T30 Nrl-GFP+ROSA mT/mG n=6	Specimen_001_B2_B02_001.fcs	16111	14962	14915	5246	2508	9	2155	574		0.192637
	Specimen_001_B3_B03_002.fcs	16951	15488	15444	5381	2747	14	2030	590		0.292215
	Specimen_001_B4_B04_003.fcs	15469	14199	14162	4799	2492	3	1868	436		0.06876	0.15881
	Specimen_001_B5_B05_004.fcs	27850	25720	25643	8819	4488	7	3267	1057		0.0901829
	Specimen_001_B6_B06_005.fcs	36645	33941	33865	11763	5895	20	4363	1485		0.19459
	Specimen_002_B7_B07_006.fcs	41854	38857	38784	12604	7027	13	4316	1248		0.114477
T31 Nrl-GFP+ROSA mT/mG n=7	Specimen_001_B2_B02_001.fcs	20273	18687	18474	3812	2622	1	909	280		0.0283126
	Specimen_001_B3_B03_002.fcs	20133	18566	18365	3923	2741	4	884	294		0.110223	0.0461786
	Specimen_001_B4_B04_003.fcs	20303	18727	18431	4059	2853	0	908	298		0
T31 Nrl-GFP+ROSA mT/mG n=8	Specimen_001_B5_B05_004.fcs	20280	18908	18624	4093	2887	6	976	224		0.155079
	Specimen_001_B6_B06_005.fcs	20214	18952	18702	4189	3000	8	952	229		0.20202	0.172581
	Specimen_001_B7_B07_006.fcs	20370	18920	18573	3954	2730	6	999	219		0.160643
T31 Nrl-GFP+ROSA mT/mG n=9	Specimen_001_B8_B08_007.fcs	20202	18718	18555	4160	2962	4	915	279		0.103066
	Specimen_001_B9_B09_008.fcs	20264	18707	18577	4043	2858	2	941	242		0.0526177	0.0604548
	Specimen_001_B10_B10_009.fcs	20245	18697	18511	4144	2945	1	948	250		0.0256805
T33 Nrl-GFP+ROSA mT/mG n=10	Specimen_001_B2_B02_001.fcs	32295	30758	29637	13590	8691	58	3946	895		0.456873
	Specimen_001_B3_B03_002.fcs	25269	24483	23925	11166	7151	45	3280	690		0.429553	0.397397
	Specimen_001_B4_B04_003.fcs	31591	30666	30050	13948	9054	40	3988	866		0.305764
T33 Nrl-GFP+ROSA mT/mG n=11	Specimen_001_B5_B05_004.fcs	40726	39634	38736	17742	10626	69	5533	1514		0.425191
	Specimen_001_B6_B06_005.fcs	39963	38845	37945	17074	10033	63	5590	1388		0.401632	0.432189
	Specimen_001_B7_B07_006.fcs	45426	44404	43298	19546	12403	85	5607	1451		0.469743
T34 Nrl-GFP+ROSA mT/mG n=12	Specimen_001_B2_B02_001.fcs	13455	12645	12208	4934	2121	48	1966	799		1.16082
	Specimen_001_B3_B03_002.fcs	19983	18627	18112	7245	3022	46	2805	1372		0.783245	0.957446
	Specimen_001_B4_B04_003.fcs	18793	17677	17134	7393	3161	55	2709	1468		0.92827
T34 Nrl-GFP+ROSA mT/mG n=13	Specimen_001_B5_B05_004.fcs	22564	21147	20425	9825	2430	131	4958	2306		1.74225
	Specimen_001_B6_B06_005.fcs	27070	25302	24585	11430	2929	65	6193	2243		0.707521	1.01333
	Specimen_001_B7_B07_006.fcs	30231	28309	27609	12699	3296	61	6978	2364		0.590227
T34 Nrl-GFP+ROSA mT/mG n=14	Specimen_001_B9_B09_008.fcs	21149	19918	19418	8779	2677	48	3876	2178		0.727163	0.755852
	Specimen_001_B10_B10_009.fcs	20748	19502	19020	9175	2766	54	4063	2292		0.784542
T36 Nrl-GFP+ROSA mT/mG n=15 (tube)	Specimen_001_D0 1_008.fcs	20881	20202	20077	6777	3893	38	2398	448			0.600411
T36 Nrl-GFP+ROSA mT/mG n=16 (tube)	Specimen_001_D0 2_009.fcs	20714	20197	20002	7845	4291	163	2502	889			2.3433
T36 Nrl-GFP+ROSA mT/mG n=17 (tube)	Specimen_001_D0 3_010.fcs	20843	20181	20004	7037	3807	39	2328	863			0.631681
T40 Nrl-GFP+ROSA mT/mG n=18	Specimen_001_B2_B02_001.fcs	27394	26217	25854	10529	3310	31	5250	1938		0.360843
	Specimen_001_B3_B03_002.fcs	22904	21775	21479	8856	3072	23	4157	1604		0.317154	0.372749
	Specimen_001_B4_B04_003.fcs	25019	23795	23560	9540	3626	35	4289	1590		0.440252
T40 Nrl-GFP+ROSA mT/mG n=19	Specimen_001_B5_B05_004.fcs	21383	20478	20257	9343	6015	6	2750	572		0.0684073
	Specimen_001_B6_B06_005.fcs	28907	27714	27405	13011	8328	17	3767	899		0.140357	0.108745
	Specimen_001_B7_B07_006.fcs	21887	20962	20788	9916	6517	11	2836	552		0.117471
T40 Nrl-GFP+ROSA mT/mG n=20	Specimen_001_B8_B08_007.fcs	32688	31466	31064	15006	10645	12	2991	1358		0.087925
	Specimen_001_B9_B09_008.fcs	32232	30940	30623	14986	11090	15	2625	1256		0.10925	0.120398
	Specimen_001_B10_B10_009.fcs	32005	30682	30459	14875	10769	22	2622	1462		0.16402
3 DIV (n=18)
T23 Nrl-GFP+ROSA mT/mG n=1	Nicole February 7 2019_T23 D3_B2_B02_007.fcs	11999	9762	9509	5175	1948	372	2361	494		7.94702
	Nicole February 7 2019_T23 D3_B3_B03_008.fcs	8804	7589	7354	4065	1304	484	1985	292		12.828	10.3703
	Nicole February 7 2019_T23 D3_B4_B04_009.fcs	11067	9763	8052	4237	1380	403	2116	338		10.336
T23 Nrl-GFP+ROSA mT/mG n=2	Nicole February 7 2019_T23 D3_B5_B05_010.fcs	8340	7517	7304	4025	1334	344	2077	270		9.16112
	Nicole February 7 2019_T23 D3_B6_B06_011.fcs	9769	8708	8501	4742	1643	417	2331	351		9.4967	9.9528
	Nicole February 7 2019_T23 D3_B7_B07_012.fcs	12316	11087	10558	5732	1841	598	2900	393		11.2006
T23 Nrl-GFP+ROSA mT/mG n=3	Nicole February 7 2019_T23 D3_B8_B08_013.fcs	5604	4750	4654	2400	923	263	1038	176		11.8255
	Nicole February 7 2019_T23 D3_B9_B09_014.fcs	9502	8488	8291	4726	1568	537	2308	313		12.1686	11.5637
	Nicole February 7 2019_T23 D3_B10_B10_015.fcs	8447	7076	6587	3159	1130	310	1458	261		10.697
T30 Nrl-GFP+ROSA mT/mG n=4	Specimen_001_B2_B02_001.fcs	10217	9702	9404	7196	3653	412	1604	1527		7.2676	7.50569
	Specimen_001_B3_B03_002.fcs	6226	5881	5636	3599	2217	338	576	468		10.7953
	Specimen_001_B4_B04_003.fcs	7957	7569	7241	5149	2731	219	1131	1068		5.36633
	Specimen_001_B5_B05_004.fcs	17199	16493	15996	12019	6101	574	2707	2637		6.1181
	Specimen_001_B6_B06_005.fcs	7589	7212	6960	4706	2503	173	1005	1025		4.69981
	Specimen_001_B7_B07_006.fcs	10175	9508	9126	6641	3530	442	1450	1219		8.15197
	Specimen_001_B8_B08_007.fcs	8066	7650	7290	5141	2626	276	1176	1063		6.76802
	Specimen_001_B9_B09_008.fcs	7521	7126	6812	4644	2537	209	884	1014		5.75758
	Specimen_001_B10_B10_009.fcs	4926	4638	4427	3063	1628	138	618	679		5.78859
	Specimen_001_B2_B02_001.fcs	2985	2628	2512	1765	1063	208	253	241		13.6483
	Specimen_001_B3_B03_002.fcs	17725	16535	16638	13292	6788	983	3067	2454		9.06994
	Specimen_001_B4_B04_003.fcs	15466	14420	13973	11039	5450	733	2718	2138		8.23503
	Specimen_001_B5_B05_004.fcs	16838	15610	15209	11544	6056	738	2559	2191		7.89052
	Specimen_001_B6_B06_005.fcs	11717	10906	10597	8061	4349	539	1687	1486		8.19772
	Specimen_001_B7_B07_006.fcs	15692	14696	14102	11112	5663	754	2602	2093		8.36013
	Specimen_001_B8_B08_007.fcs	11627	10770	10333	7758	4022	494	1764	1478		7.86624
	Specimen_001_B9_B09_008.fcs	12627	11733	11471	8637	4525	420	1924	1768		6.11443
	Specimen_001_B10_B10_009.fcs	7117	6621	6483	4904	2380	185	1130	1209		5.00677
T31 Nrl-GFP+ROSA mT/mG n=5	Specimen_001_B2_B02_007.fcs	2754	2590	2140	1113	632	62	149	270		7.35469
	Specimen_001_B3_B03_008.fcs	3834	3618	3394	1995	1027	97	318	553		6.72677
	Specimen_001_B4_B04_009.fcs	3746	3508	3303	2019	979	78	372	590		5.45836	8.05056
	Specimen_001_B2_B02_001.fcs	2719	2499	2328	1633	739	148	313	433		12.3333
	Specimen_001_B3_B03_002.fcs	2104	1863	1707	979	595	78	109	197		9.97442
	Specimen_001_B4_B04_003.fcs	6811	6104	5651	4068	2226	200	672	970		6.45578
T31 Nrl-GFP+ROSA mT/mG n=6	Specimen_001_B6_B06_011.fcs	7523	6952	6708	4513	2534	169	690	1120		4.98084
	Specimen_001_B7_B07_012.fcs	3573	2421	2215	1071	694	61	112	204		7.03576
	Specimen_001_B5_B05_004.fcs	2302	2040	1843	1176	864	128	68	116		12.0755	9.26063
	Specimen_001_B6_B06_005.fcs	1904	1586	1334	708	480	66	54	108		11
	Specimen_001_B7_B07_006.fcs	3415	2977	2701	1731	1068	162	215	286		11.2111
T31 Nrl-GFP+ROSA mT/mG n=7	Specimen_001_B8_B08_013.fcs	7380	6835	6587	4352	2535	215	669	933		6.28839
	Specimen_001_B10_B10_015.fcs	1888	1755	1671	931	597	43	111	180		5.7257	7.24586
	Specimen_001_B8_B08_007.fcs	2366	2106	1884	1192	751	85	172	184		8.43254
	Specimen_001_B9_B09_008.fcs	6682	5935	5545	4110	2597	300	558	655		8.68307
	Specimen_001_B10_B10_009.fcs	3764	3380	3113	2266	1359	129	329	449		7.09961
T33 Nrl-GFP+ROSA mT/mG n=8	Specimen_001_B2_B02_001.fcs	3312	3175	2781	1780	1028	169	374	209		10.7575
	Specimen_001_B3_B03_002.fcs	9558	9078	7707	5288	2956	337	1407	588		7.17021	8.32264
	Specimen_001_B4_B04_003.fcs	4303	4086	3399	2333	1332	147	609	245		7.04023
T33 Nrl-GFP+ROSA mT/mG n=9	Specimen_001_B5_B05_004.fcs	13631	12747	11195	8653	4814	587	2038	1214		7.89085
	Specimen_001_B6_B06_005.fcs	17574	16784	15598	10799	6096	523	2434	1746		5.77709	6.88074
	Specimen_001_B7_B07_006.fcs	8971	8556	7653	5650	3091	331	1324	904		6.97429
T34 Nrl-GFP+ROSA mT/mG n=10	Specimen_001_B2_B02_001.fcs	4836	4449	4071	2439	1237	171	673	362		8.2172
	Specimen_001_B3_B03_002.fcs	8852	8104	7433	5080	2296	316	1733	743		7.27273	7.8786
	Specimen_001_B4_B04_003.fcs	11045	10295	9635	6600	2944	449	2119	1094		8.14586
T34 Nrl-GFP+ROSA mT/mG n=11	Specimen_001_B5_B05_004.fcs	9482	8967	8413	6474	1807	532	3045	1098		9.88113
	Specimen_001_B6_B06_005.fcs	15754	14766	13902	10704	2811	695	5322	1894		7.87268	8.34161
	Specimen_001_B7_B07_006.fcs	8291	7762	7229	5319	1456	312	2523	1031		7.27103
T34 Nrl-GFP+ROSA mT/mG n=12	Specimen_001_B8_B08_007.fcs	9428	8763	8231	5763	1971	302	2495	1004		6.33389
	Specimen_001_B9_B09_008.fcs	8579	7981	7400	4894	1664	253	2153	826		6.21622	6.59499
	Specimen_001_B10_B10_009.fcs	12362	11457	10882	7441	2685	455	3149	1162		7.23485
T36 Nrl-GFP+ROSA mT/mG n=13	Specimen_001_B2_B02_001.fcs	7258	6874	6619	3391	1821	214	758	598		7.66201
	Specimen_001_B3_B03_002.fcs	10860	10289	9744	5146	2319	283	1282	1262		7.2863
	Specimen_001_B4_B04_003.fcs	9117	8660	8269	4088	1899	177	1021	991		5.71521	7.20575
	Specimen_001_D2_D02_019.fcs	8650	8191	7893	4961	2476	251	1162	1072		6.4541
	Specimen_001_D3_D03_020.fcs	6641	6202	5755	3139	1472	182	708	777		7.70533
	Specimen_001_D4_D04_021.fcs	7464	7058	6617	3683	1609	233	928	913		8.41155
T36 Nrl-GFP+ROSA mT/mG n=14	Specimen_001_B5_B05_004.fcs	6603	6323	6055	2827	1446	136	680	565		6.01238
	Specimen_001_B6_B06_005.fcs	8828	8374	7981	3719	1783	213	902	821		7.3499
	Specimen_001_B7_B07_006.fcs	9760	9264	8639	4127	1921	250	1035	921		7.79788	6.90781
	Specimen_001_D5_D05_022.fcs	8617	8246	7937	4494	1967	162	1113	1252		4.99692
	Specimen_001_D6_D06_023.fcs	7727	7359	6934	3706	1816	235	943	712		7.84903
	Specimen_001_D7_D07_024.fcs	6243	5928	5436	2727	1224	157	729	617		7.44076
T36 Nrl-GFP+ROSA mT/mG n=15	Specimen_001_B8_B08_007.fcs	8177	7864	7521	3359	1532	213	902	712		8.04685
	Specimen_001_B9_B09_008.fcs	6829	6497	6170	2720	1134	143	767	676		6.99609
	Specimen_001_B10_B10_009.fcs	7600	7263	6832	3101	1247	210	886	758		8.96287	7.16452
	Specimen_001_D8_D08_025.fcs	11923	11390	10861	5665	2431	298	1557	1379		6.95287
	Specimen_001_D9_D09_026.fcs	10341	9833	9363	4938	2184	245	1359	1150		6.46779
	Specimen_001_D10_D10_027.fcs	9390	8977	8568	4446	1737	181	1337	1191		5.56068
T40 Nrl-GFP+ROSA mT/mG n=16	Specimen_001_B2_B02_001.fcs	10337	9398	8651	3958	1529	475	1449	505		13.7562
	Specimen_001_B3_B03_002.fcs	9071	8245	7611	3281	1535	413	955	378		14.2267
	Specimen_001_B4_B04_003.fcs	8446	7838	7278	3195	1874	300	667	354		10.5597	11.2243
	Specimen_001_B2_B02_001.fcs	9914	9051	8288	4253	1011	275	1768	1199		9.00458
	Specimen_001_B3_B03_002.fcs	11054	10103	9197	4831	1391	362	2179	899		9.20651
	Specimen_001_B4_B04_003.fcs	6148	5614	4985	2486	745	220	1112	409		10.5922
T40 Nrl-GFP+ROSA mT/mG n=17	Specimen_001_B5_B05_004.fcs	6546	6033	5426	2684	1080	273	889	442		12.1766
	Specimen_001_B6_B06_005.fcs	10425	9627	8815	4540	1887	480	1490	683		12.4449
	Specimen_001_B7_B07_006.fcs	8606	7926	7132	3667	1704	479	1077	407		14.6933	13.0327
	Specimen_001_B5_B05_004.fcs	7318	6789	6079	3340	1517	364	1005	454		12.6126
	Specimen_001_B6_B06_005.fcs	8508	7912	7130	3898	1729	416	1198	555		12.4439
	Specimen_001_B7_B07_006.fcs	7969	7424	6767	3843	1731	467	1180	465		13.8247
T40 Nrl-GFP+ROSA mT/mG n=18	Specimen_001_B8_B08_007.fcs	9482	8737	7908	4241	2214	381	1031	615		10.5074
	Specimen_001_B9_B09_008.fcs	11575	10704	9823	5287	3042	460	1117	668		9.95887
	Specimen_001_B10_B10_009.fcs	3060	2791	2418	1221	716	96	214	195		9.35673	8.83657
	Specimen_001_B8_B08_007.fcs	4763	4459	4058	2630	1599	198	493	340		8.64629
	Specimen_001_B9_B09_008.fcs	6377	5895	5314	3518	2151	250	665	452		8.15395
	Specimen_001_B10_B10_009.fcs	6426	5864	5340	3585	2040	186	682	677		6.39615
Nrl-GFP & Lysed ROSA 3 DIV (n=3)
T26 Nrl-GFP+ Lysed ROSA mT/mG n=1	T26 U_E2_E02_038.fcs	5477	4822	4691	1663	2	1	1540	120		0.0648088
	T26 U_E3_E03_039.fcs	8536	7769	7608	3037	0	4	2827	206		0.141293	0.0801592
	T26 U_E4_E04_040.fcs	9015	8018	7823	3133	1	1	2907	224		0.0343761
T26 Nrl-GFP+ Lysed ROSA mT/mG n=2	T26 U_E5_E05_041.fcs	8145	7361	7193	3069	3	0	2809	257		0
	T26 U_E6_E06_042.fcs	8521	7707	7526	3232	1	4	2977	250		0.134138	0.0560045
	T26 U_E7_E07_043.fcs	9203	8417	8246	3210	2	1	2949	258		0.0338753
T26 Nrl-GFP+ Lysed ROSA mT/mG n=3	T26 U_E8_E08_044.fcs	4156	3671	3572	1291	1	0	1181	109		0
	T26 U_E9_E09_045.fcs	8302	7404	6886	2530	1	2	2340	187		0.0853606	0.100487
	T26 U_E10_E10_046.fcs	6373	5564	5411	1984	0	4	1847	133		0.216099

## Sheet: Fig. 4C
Condition & Experiment ID	FCS ID	Events	Single Cells	Live (efluor-)	Photoreceptors (efluor-:CD73+)	efluor-:CD73+: tdTomato+, GFP-	efluor-:CD73+: tdTomato+,GFP+	efluor-:CD73+: tdTomato-,GFP+	efluor-:CD73+: tdTomato-,GFP-		Double positive/Total fluorescent population	Average
PROTEIN ME TIMELINE
0 DIV (n=3)
T40 Nrl-GFP+ ROSA mT/mG n=1	Specimen_001_B2_B02_001.fcs	27394	26217	25854	10529	3310	31	5250	1938		0.360843
	Specimen_001_B3_B03_002.fcs	22904	21775	21479	8856	3072	23	4157	1604		0.317154	0.372749
	Specimen_001_B4_B04_003.fcs	25019	23795	23560	9540	3626	35	4289	1590		0.440252
T40 Nrl-GFP+ ROSA mT/mG n=2	Specimen_001_B5_B05_004.fcs	21383	20478	20257	9343	6015	6	2750	572		0.0684073
	Specimen_001_B6_B06_005.fcs	28907	27714	27405	13011	8328	17	3767	899		0.140357	0.108745
	Specimen_001_B7_B07_006.fcs	21887	20962	20788	9916	6517	11	2836	552		0.117471
T40 Nrl-GFP+ ROSA mT/mG n=3	Specimen_001_B8_B08_007.fcs	32688	31466	31064	15006	10645	12	2991	1358		0.087925
	Specimen_001_B9_B09_008.fcs	32232	30940	30623	14986	11090	15	2625	1256		0.10925	0.120398
	Specimen_001_B10_B10_009.fcs	32005	30682	30459	14875	10769	22	2622	1462		0.16402
3 DIV (n=3)
T40 Nrl-GFP+ ROSA mT/mG n=1	Specimen_001_B2_B02_001.fcs	10337	9398	8651	3958	1529	475	1449	505		13.7562
	Specimen_001_B3_B03_002.fcs	9071	8245	7611	3281	1535	413	955	378		14.2267
	Specimen_001_B4_B04_003.fcs	8446	7838	7278	3195	1874	300	667	354		10.5597	11.2243
	Specimen_001_B2_B02_001.fcs	9914	9051	8288	4253	1011	275	1768	1199		9.00458
	Specimen_001_B3_B03_002.fcs	11054	10103	9197	4831	1391	362	2179	899		9.20651
	Specimen_001_B4_B04_003.fcs	6148	5614	4985	2486	745	220	1112	409		10.5922
T40 Nrl-GFP+ ROSA mT/mG n=2	Specimen_001_B5_B05_004.fcs	6546	6033	5426	2684	1080	273	889	442		12.1766
	Specimen_001_B6_B06_005.fcs	10425	9627	8815	4540	1887	480	1490	683		12.4449
	Specimen_001_B7_B07_006.fcs	8606	7926	7132	3667	1704	479	1077	407		14.6933	13.0327
	Specimen_001_B5_B05_004.fcs	7318	6789	6079	3340	1517	364	1005	454		12.6126
	Specimen_001_B6_B06_005.fcs	8508	7912	7130	3898	1729	416	1198	555		12.4439
	Specimen_001_B7_B07_006.fcs	7969	7424	6767	3843	1731	467	1180	465		13.8247
T40 Nrl-GFP+ ROSA mT/mG n=3	Specimen_001_B8_B08_007.fcs	9482	8737	7908	4241	2214	381	1031	615		10.5074
	Specimen_001_B9_B09_008.fcs	11575	10704	9823	5287	3042	460	1117	668		9.95887
	Specimen_001_B10_B10_009.fcs	3060	2791	2418	1221	716	96	214	195		9.35673	8.83657
	Specimen_001_B8_B08_007.fcs	4763	4459	4058	2630	1599	198	493	340		8.64629
	Specimen_001_B9_B09_008.fcs	6377	5895	5314	3518	2151	250	665	452		8.15395
	Specimen_001_B10_B10_009.fcs	6426	5864	5340	3585	2040	186	682	677		6.39615
5 DIV (n=3)
T40 Nrl-GFP+ ROSA mT/mG n=1	Specimen_001_B2_B02_001.fcs	5248	4831	3719	2996	922	406	1143	525		16.4306
	Specimen_001_C2_C02_004.fcs	7991	7471	6142	4904	1350	550	1894	1110		14.4966	13.1932
	Specimen_001_D2_D02_007.fcs	6018	5642	4799	3800	860	217	1431	1292		8.65231
T40 Nrl-GFP+ ROSA mT/mG n=2	Specimen_001_B3_B03_002.fcs	7716	7123	5749	4485	2060	710	1217	498		17.8079
	Specimen_001_C3_C03_005.fcs	8265	7719	6421	4989	2147	667	1341	834		16.0529	16.6097
	Specimen_001_D3_D03_008.fcs	12038	11272	9598	7625	3203	987	1991	1444		15.9683
T40 Nrl-GFP+ ROSA mT/mG n=3	Specimen_001_B4_B04_003.fcs	6560	6113	4908	4033	2727	657	441	208		17.1765
	Specimen_001_C4_C04_006.fcs	8641	8089	6836	5527	3117	671	992	747		14.0377	14.7523
	Specimen_001_D4_D04_009.fcs	9544	8953	7716	6363	3482	697	1165	1019		13.0427
7 DIV (n=3)
T40 Nrl-GFP+ ROSA mT/mG n=1	Specimen_001_B2_B02_001.fcs	2604	2455	1389	868	259	177	341	91		22.7799
	Specimen_001_C2_C02_004.fcs	3794	3556	2184	1417	494	321	466	136		25.0585	23.0975
	Specimen_001_D2_D02_007.fcs	2117	1932	1021	618	267	121	176	54		21.4539
T40 Nrl-GFP+ ROSA mT/mG n=2	Specimen_001_B3_B03_002.fcs	8994	8380	6017	4221	2007	865	1018	331		22.2365
	Specimen_001_C3_C03_005.fcs	10126	9419	7018	4905	1947	850	1380	728		20.3495	22.2762
	Specimen_001_D3_D03_008.fcs	12734	11849	9020	6372	2677	1416	1748	531		24.2424
T40 Nrl-GFP+ ROSA mT/mG n=3	Specimen_001_B4_B04_003.fcs	3882	3657	2390	1771	959	353	322	137		21.6034
	Specimen_001_C4_C04_006.fcs	8692	8208	6104	4579	2538	908	834	299		21.215	21.8865
	Specimen_001_D4_D04_009.fcs	5895	5500	3890	2770	1278	566	634	292		22.841

## Sheet: Fig. 4D
Condition & Experiment ID	FCS ID	Events	Single Cells	Live (efluor-)	Photoreceptors (efluor-:CD73+)	efluor-:CD73+: tdTomato+, GFP-	efluor-:CD73+: tdTomato+,GFP+	efluor-:CD73+: tdTomato-,GFP+	efluor-:CD73+: tdTomato-,GFP-		Double positive/Total fluorescent population	Average
TRANSWELL
Standard Co-culture 3 DIV (n=3)
T23 Nrl-GFP+ ROSA mT/mG n=1	Nicole February 7 2019_T23 D3_B2_B02_007.fcs	11999	9762	9509	5175	1948	372	2361	494		7.94702
	Nicole February 7 2019_T23 D3_B3_B03_008.fcs	8804	7589	7354	4065	1304	484	1985	292		12.828	10.3703
	Nicole February 7 2019_T23 D3_B4_B04_009.fcs	11067	9763	8052	4237	1380	403	2116	338		10.336
T23 Nrl-GFP+ ROSA mT/mG n=2	Nicole February 7 2019_T23 D3_B5_B05_010.fcs	8340	7517	7304	4025	1334	344	2077	270		9.16112
	Nicole February 7 2019_T23 D3_B6_B06_011.fcs	9769	8708	8501	4742	1643	417	2331	351		9.4967	9.9528
	Nicole February 7 2019_T23 D3_B7_B07_012.fcs	12316	11087	10558	5732	1841	598	2900	393		11.2006
T23 Nrl-GFP+ ROSA mT/mG n=3	Nicole February 7 2019_T23 D3_B8_B08_013.fcs	5604	4750	4654	2400	923	263	1038	176		11.8255
	Nicole February 7 2019_T23 D3_B9_B09_014.fcs	9502	8488	8291	4726	1568	537	2308	313		12.1686	11.5637
	Nicole February 7 2019_T23 D3_B10_B10_015.fcs	8447	7076	6587	3159	1130	310	1458	261		10.697
Transwell Co-culture 3DIV (n=3)
T23 Transwell Nrl-GFP+ ROSA mT/mG n=1 (tube)	Photoreceptors_TW D3 1_006.fcs	15004	11147	10932	6747	3759	75	2025	888		1.28008	1.28008
T23 Transwell Nrl-GFP+ ROSA mT/mG n=2 (tube)	Photoreceptors_TW D3 2_007.fcs	8626	6697	6439	2334	553	18	1427	336		0.900901	0.900901
T23 Transwell Nrl-GFP+ ROSA mT/mG n=3 (tube)	Photoreceptors_TW D3 3_008.fcs	11276	8760	8538	3299	595	48	2194	462		1.69193	1.69193

## Sheet: Fig. 4E
Condition & Experiment ID	FCS ID	Events	Single Cells	Live (efluor-)	Photoreceptors (efluor-:CD73+)	efluor-:CD73+: tdTomato+, GFP-	efluor-:CD73+: tdTomato+,GFP+	efluor-:CD73+: tdTomato-,GFP+	efluor-:CD73+: tdTomato-,GFP-		Double positive/Total fluorescent population	Average
PHOTORECEPTOR CO-CULTURE
0 DIV Sorted (n=3)
T23 Sorted Nrl-GFP+ ROSA mT/mG n=1	Nicole February 7 2019_T23 D0_D2_D02_013.fcs	23765	22298	22194	21380	10814	140	10403	23		0.655523
	Nicole February 7 2019_T23 D0_D3_D03_014.fcs	32350	30600	30218	27299	13463	183	13465	188		0.675003	0.665263
T26 Sorted Nrl-GFP+ ROSA mT/mG n=2	T26 D0_D2_D02_016.fcs	15400	14945	14824	12079	2743	2	9206	128		0.016735
	T26 D0_D3_D03_017.fcs	6271	6016	5983	4728	1045	1	3640	42		0.0213402
	T26 D0_D4_D04_018.fcs	11781	11384	11317	9205	2049	0	7084	72		0	0.0126917
T26 Sorted Nrl-GFP+ ROSA mT/mG n=3	T26 D0_D5_D05_019.fcs	20923	19826	19703	15442	7315	8	8005	114		0.0521921
	T26 D0_D6_D06_020.fcs	25165	24060	23848	18803	8816	9	9841	137		0.048216	0.0369231
	T26 D0_D7_D07_021.fcs	26187	25090	24861	19424	10084	2	9217	121		0.0103611
3 DIV Sorted (n=3)
T23 Sorted Nrl-GFP+ ROSA mT/mG n=1	Nicole February 7 2019_T23 D3_F2_F02_039.fcs	5462	4818	4796	2724	824	446	1404	50		16.6791
	Nicole February 7 2019_T23 D3_F3_F03_040.fcs	9096	8473	8384	5352	1612	1151	2577	12		21.5543	18.2058
	Nicole February 7 2019_T23 D3_F4_F04_041.fcs	7039	6605	6547	3957	1292	647	2010	8		16.3839
T26 Sorted Nrl-GFP+ ROSA mT/mG n=2	T26 S_C2_C02_007.fcs	4759	4082	4015	2570	399	485	1680	6		18.9158
	T26 S_C3_C03_008.fcs	5771	4965	4884	3010	571	444	1987	8		14.7901	15.8416
	T26 S_C4_C04_009.fcs	8793	7739	7655	4855	815	668	3351	21		13.8188
T26 Sorted Nrl-GFP+ ROSA mT/mG n=3	T26 S_C5_C05_010.fcs	13435	12207	12044	9256	3273	2329	3624	30		25.2439
	T26 S_C6_C06_011.fcs	9716	8571	8414	6397	2390	1554	2438	15		24.3497	26.6799
	T26 S_C7_C07_012.fcs	4336	3710	3585	2335	957	710	665	3		30.446

## Sheet: Fig. 4G
Condition & Experiment ID	FCS ID	Events	Single Cells	Live (efluor-)	Photoreceptors (efluor-:CD73+)	efluor-:CD73+: MTR+, MTG-	efluor-:CD73+: MTR+,MTG+	efluor-:CD73+: MTR-,MTG+	efluor-:CD73+: MTR-,MTG-		Double positive/Total fluorescent population	Average
PHOTORECEPTOR CO-CULTURE
Standard Co-culture 0 DIV (n=6)
T29 MTR-C57BL6+MTG-C57BL6 Co-Culture n=1	Specimen_001_C2_C02_006.fcs	37187	35978	35759	9348	3970	118	4007	1253		1.45769
	Specimen_001_C3_C03_007.fcs	39646	38396	38079	9786	4382	123	4095	1186		1.43023	1.36765
	Specimen_001_C4_C04_008.fcs	34437	33315	33089	8538	3561	89	3675	1213		1.21502
T29 MTR-C57BL6+MTG-C57BL6 Co-Culture n=2	Specimen_001_C5_C05_009.fcs	22193	21224	21055	4637	2163	38	2044	392		0.895171
	Specimen_001_C6_C06_010.fcs	28919	27924	27589	6310	2580	88	2885	757		1.58473	1.24288
	Specimen_001_C7_C07_011.fcs	41348	39967	39434	9809	4330	111	4448	920		1.24873
T29 MTR-C57BL6+MTG-C57BL6 Co-Culture n=3	Specimen_001_C8_C08_012.fcs	37124	35778	35622	7975	3167	123	3769	916		1.74246
	Specimen_001_C9_C09_013.fcs	46430	44844	44356	10047	4001	132	4718	1196		1.49136	1.59211
	Specimen_001_C10_C10_014.fcs	38953	37538	37150	7798	3021	105	3681	991		1.54253
T39 MTR-C57BL6+MTG-C57BL6 Co-Culture n=4	Specimen_002_D2_D02_007.fcs	10741	10522	10522	3100	1469	6	1585	40		0.196078
	Specimen_002_D3_D03_008.fcs	11852	11608	11608	3611	1825	23	1682	81		0.651558	0.444162
	Specimen_002_D4_D04_009.fcs	8752	8549	8549	2533	1265	12	1198	58		0.484848
T39 MTR-C57BL6+MTG-C57BL6 Co-Culture n=5	Specimen_002_E2_E02_010.fcs	8270	8110	8110	2443	985	1	1268	189		0.0443656
	Specimen_002_E3_E03_011.fcs	9096	8914	8914	2436	911	9	1321	195		0.401606	0.280991
	Specimen_002_E4_E04_012.fcs	8113	7949	7949	2359	991	9	1267	92		0.397
T39 MTR-C57BL6+MTG-C57BL6 Co-Culture n=6	Specimen_002_F2_F02_013.fcs	8425	8243	8243	2421	1207	14	1125	75		0.59676
	Specimen_002_F3_F03_014.fcs	15937	15575	15575	4296	2197	43	1991	65		1.01631	0.803198
	Specimen_002_F4_F04_015.fcs	10451	10222	10222	2816	1335	22	1405	54		0.796524
Standard Co-culture 3 DIV (n=6)
T29 MTR-C57BL6+MTG-C57BL6 Co-Culture n=1	Specimen_001_E2_E02_025.fcs	3270	3033	2960	2385	362	691	566	766		42.6807
	Specimen_001_E3_E03_026.fcs	13459	12130	11903	9830	2597	4274	1252	1707		52.616	44.852
	Specimen_001_E4_E04_027.fcs	11502	10898	10734	8361	2327	2226	1117	2691		39.2593
T29 MTR-C57BL6+MTG-C57BL6 Co-Culture n=2	Specimen_001_E5_E05_028.fcs	4977	4595	4436	3197	513	1469	651	564		55.7919
	Specimen_001_E6_E06_029.fcs	14421	13137	12802	9735	1866	4245	1806	1818		53.6188	53.6824
	Specimen_001_E7_E07_030.fcs	9112	8405	8111	5960	1111	2461	1194	1194		51.6366
T29 MTR-C57BL6+MTG-C57BL6 Co-Culture n=3	Specimen_001_E8_E08_031.fcs	11468	10776	10562	8365	1331	3630	1681	1723		54.6522
	Specimen_001_E9_E09_032.fcs	9466	8589	8454	6708	919	3293	1212	1284		60.7117	56.0445
	Specimen_001_E10_E10_033.fcs	6808	6442	6345	4861	700	1829	937	1395		52.7698
T39 MTR-C57BL6+MTG-C57BL6 Co-Culture n=4	Specimen_001_B2_B02_001.fcs	7693	7320	7011	2596	480	1163	460	493		55.3019
	Specimen_001_B3_B03_002.fcs	8448	7814	7524	2262	354	1085	512	311		55.6125
	Specimen_001_B4_B04_003.fcs	12116	11207	10796	4492	814	2211	1017	450		54.7006	53.5861
	Specimen_001_D2_D02_021.fcs	4669	4442	4090	1695	327	756	420	192		50.2994
	Specimen_001_D3_D03_022.fcs	3288	3104	2912	1231	250	575	289	117		51.6158
	Specimen_001_D4_D04_023.fcs	4997	4714	4427	1914	377	948	431	158		53.9863
T39 MTR-C57BL6+MTG-C57BL6 Co-Culture n=5	Specimen_001_D5_D05_024.fcs	3688	3499	3298	1370	179	539	522	130		43.4677
	Specimen_001_D6_D06_025.fcs	7723	7324	6923	3164	219	1233	1423	289		42.887
	Specimen_001_D7_D07_026.fcs	8219	7735	7216	3407	204	1216	1684	303		39.1753	40.6257
	Specimen_001_B5_B05_004.fcs	5182	4885	4485	1399	118	517	605	159		41.6935
	Specimen_001_B6_B06_005.fcs	5039	4548	4303	1138	114	385	539	100		37.0906
	Specimen_001_B7_B07_006.fcs	5802	5439	5133	1734	153	592	756	233		39.4404
T39 MTR-C57BL6+MTG-C57BL6 Co-Culture n=6	Specimen_001_D8_D08_027.fcs	4720	4398	4195	1511	218	764	383	146		55.9707
	Specimen_001_D9_D09_028.fcs	7929	7500	7108	3057	493	1476	813	275		53.0554
	Specimen_001_D10_D10_029.fcs	8479	8027	7617	3064	451	1442	905	266		51.5368	53.2944
	Specimen_001_B8_B08_007.fcs	6376	5842	5370	1880	376	930	423	151		53.7883
	Specimen_001_B9_B09_008.fcs	7125	6652	6157	2099	376	1028	435	260		55.8999
	Specimen_001_B10_B10_009.fcs	5817	5494	5276	1438	202	562	371	303		49.5154
Lysed 3 DIV (n=3)
T39 Lysed MTR-C57BL6+MTG-C57BL6 Co-Culture n=1	Specimen_001_E2_E02_031.fcs	3249	3102	2857	778	0	12	735	31		1.60643
	Specimen_001_E3_E03_032.fcs	2877	2694	2496	743	0	8	718	17		1.10193	1.08533
	Specimen_001_E4_E04_033.fcs	2461	2294	2095	939	0	5	908	26		0.547645
T39 Lysed MTR-C57BL6+MTG-C57BL6 Co-Culture n=2	Specimen_001_E5_E05_034.fcs	3445	3285	3074	1419	0	33	1355	31		2.37752
	Specimen_001_E6_E06_035.fcs	3453	3325	3036	1428	0	19	1377	32		1.36103	1.56385
	Specimen_001_E7_E07_036.fcs	3983	3831	3519	1613	0	15	1559	39		0.952986
T39 Lysed MTR-C57BL6+MTG-C57BL6 Co-Culture n=3	Specimen_001_E8_E08_037.fcs	2042	1914	1773	646	0	19	616	11		2.99213
	Specimen_001_E9_E09_038.fcs	2522	2327	2156	844	0	29	798	17		3.50665	3.72181
	Specimen_001_E10_E10_039.fcs	3787	3508	3222	1377	0	63	1287	27		4.66667
Transwell 3 DIV (n=3)
T21 Transwell MTR-C57BL6+MTG-C57BL6 Co-Culture n=1 (tube)	Nicole January 30 2019_Specimen_001_T21 1_002.fcs	14838	12994	11358		5130	12	5445	771		0.113347	0.113347
T21 Transwell MTR-C57BL6+MTG-C57BL6 Co-Culture n=2 (tube)	Nicole January 30 2019_Specimen_001_T21 2_003.fcs	10490	9360	5444		2301	3	2593	547		0.061262	0.061262
T21 Transwell MTR-C57BL6+MTG-C57BL6 Co-Culture n=3 (tube)	Nicole January 30 2019_Specimen_001_T21 3_004.fcs	7224	6379	5372		3031	2	1939	400		0.0402253	0.0402253
