# Supplementary material for: Photoreceptor nanotubes mediate the in vivo exchange of intracellular material
Source: EMBO J. 2021 Sep 8;40(22):e107264. doi: 10.15252/embj.2020107264 (PMC8591540; doi:10.15252/embj.2020107264)
Supplement: Supplementary file 14 — Source Data for Figure 5 [file EMBJ-40-e107264-s014.zip]

Archive with 6 entries (5 files):
- Sorce Data Figure 5/
- __MACOSX/._Sorce Data Figure 5
- Sorce Data Figure 5/Figure 5.pzfx
- __MACOSX/Sorce Data Figure 5/._Figure 5.pzfx
- Sorce Data Figure 5/Figure 5 F contact quantification.xlsx
- __MACOSX/Sorce Data Figure 5/._Figure 5 F contact quantification.xlsx
