# Supplementary material for: Photoreceptor nanotubes mediate the in vivo exchange of intracellular material
Source: EMBO J. 2021 Sep 8;40(22):e107264. doi: 10.15252/embj.2020107264 (PMC8591540; doi:10.15252/embj.2020107264)
Supplement: Supplementary file 14 — Source Data for Figure 5 [file EMBJ-40-e107264-s014.zip › Sorce Data Figure 5/Figure 5 F contact quantification.xlsx]

## Sheet: Confocal
sample 1	GFP CELL ONL	CONTINUITY	PROXIMITY	sample 2	GFP CELL ONL	CONTINUITY	PROXIMITY	sample 3	GFP CELL ONL	CONTINUITY	PROXIMITY
	1	1	1		1	0	0		1	1	1
	1	0	0		1	0	0		1	1	1
	1	1	1		1	0	0		1	1	1
	1	1	1		1	1	1		1	1	1
	1	1	1		1	1	1		1	1	1
	1	0	1		1	0	0		1	1	1
	1	0	1		1	0	0		1	1	1
	1	0	0		1	0	0		1	1	1
	1	0	1		1	0	1		1	1	1
	1	0	1		1	0	0		1	1	1
	1	1	1		1	0	1		1	0	0
	1	0	0		1	1	1		1	0	1
	1	1	1		1	1	1		1	1	1
	1	1	1		1	1	1
	1	1	1		1	1	1
	1	1	1		1	1	1
	1	1	1		1	1	1
	1	0	1		1	1	1
	1	0	0		1	1	1
					1	1	1
					1	1	1
					1	1	1
					1	1	1
					1	1	1
					1	1	1
					1	0	1
					1	0	1
					1	0	1
FLATMOUNTED	GFP CELL ONL	CONTINUITY	PROXIMITY	FLATMOUNTED	GFP CELL ONL	CONTINUITY	PROXIMITY	FLATMOUNTED	GFP CELL ONL	CONTINUITY	PROXIMITY
	19	10	15		28	16	21		13	11	12
		52.6316	78.9474			57.1429	75			84.6154	92.3077

## Sheet: Two Photon
sample 1	GFP CELL ONL	CONTINUITY	PROXIMITY	smaple 2	GFP CELL ONL	CONTINUITY	PROXIMITY	sample 3	GFP CELL ONL	CONTINUITY	PROXIMITY
	1	0	1		1	1	1		1	1	1
	1	1	1		1	1	1		1	1	1
	1	0	1		1	1	1		1	1	1
	1	0	0		1	0	0		1	1	1
	1	0	1		1	1	1		1	1	1
	1	0	1		1	1	1		1	1	1
	1	1	1		1	1	1		1	1	1
	1	1	1		1	0	0		1	1	1
	1	1	1		1	0	0		1	0	0
	1	1	1		1	0	1		1	0	0
	1	1	1		1	1	1		1	0	0
	1	1	1		1	1	1		1	0	1
	1	1	1		1	1	1		1	0	0
	1	0	0		1	1	1		1	0	0
	1	1	1		1	0	1		1	0	1
	1	1	1		1	0	1		1	1	1
	1	0	0						1	1	1
	1	1	1						1	1	1
	1	0	1						1	1	1
	1	0	1						1	1	1
									1	0	1
									1	0	1
									1	0	1
									1	1	1
2 PHOTONS	GFP CELL ONL	CONTINUITY	PROXIMITY	2 PHOTONS	GFP CELL ONL	CONTINUITY	PROXIMITY	2 PHOTONS	GFP CELL ONL	CONTINUITY	PROXIMITY
	20	11	17		16	10	13		24	14	19
		55	85			62.5	81.25			58.3333	79.1667

## Sheet: Ligth Sheet
Exp#96 M3 Area 1 (400 -194)	GFP CELL ONL	CONTINUITY	PROXIMITY	Exp#96 M3 Area 2 (123 -635)	GFP CELL ONL	CONTINUITY	PROXIMITY	Exp#96 M5 Area 1 (168-	GFP CELL ONL	CONTINUITY	PROXIMITY
	1	0	0		1	1	1		1	1	1
	1	0	1		1	1	1		1	1	1
	1	1	1		1	1	1		1	1	1
	1	0	1		1	1	1		1	1	1
	1	1	1		1	0	1		1	1	1
	1	0	0		1	0	1		1	1	1
	1	0	1		1	1	1		1	1	1
	1	0	1		1	0	1		1	0	1
	1	0	1		1	0	1		1	0	1
	1	0	1		1	0	1		1	0	1
	1	0	1		1	0	1		1	1	1
	1	1	1		1	0	0		1	1	1
	1	1	1		1	0	1		1	0	1
	1	1	1		1	0	0		1	0	1
	1	1	1		1	0	0		1	0	0
	1	1	1		1	0	0		1	0	0
	1	1	1		1	1	1		1	0	0
	1	1	1		1	1	1		1	0	0
	1	1	1		1	1	1		1	1	1
	1	1	1		1	1	1		1	1	1
	1	1	1		1	1	1		1	1	1
	1	1	1		1	1	1		1	1	1
					1	1	1		1	1	1
					1	1	1		1	0	0
					1	1	1		1	1	1
					1	1	1		1	0	0
					1	1	1
					1	1	1
					1	1	1
					1	1	1
					1	0	1
					1	1	1
					1	1	1
					1	1	1
	GFP CELL ONL	CONTINUITY	PROXIMITY		GFP CELL ONL	CONTINUITY	PROXIMITY		GFP CELL ONL	CONTINUITY	PROXIMITY
	22	13	20		34	22	30		26	15	20
		59.0909	90.9091			64.7059	88.2353			57.6923	76.9231

## Sheet: all data
	Confocal			Two photon			Light sheet
	Contiunity	Proximity		Contiunity	Proximity		Contiunity	Proximity
	52.6316	78.9474		55	85		59.0909	90.9091
	57.1429	75		62.5	81.25		64.7059	88.2353
	84.6154	92.3077		58.3333	79.1667		57.6923	76.9231
