# Supplementary material for: Photoreceptor nanotubes mediate the in vivo exchange of intracellular material
Source: EMBO J. 2021 Sep 8;40(22):e107264. doi: 10.15252/embj.2020107264 (PMC8591540; doi:10.15252/embj.2020107264)
Supplement: Supplementary file 15 — Source Data for Figure 7 [file EMBJ-40-e107264-s017.zip]

Archive with 10 entries (9 files):
- Sorce Data Figure 7/
- __MACOSX/._Sorce Data Figure 7
- Sorce Data Figure 7/Figure 7 D FRAP.xlsx
- __MACOSX/Sorce Data Figure 7/._Figure 7 D FRAP.xlsx
- Sorce Data Figure 7/Figure 7 C.pzfx
- __MACOSX/Sorce Data Figure 7/._Figure 7 C.pzfx
- Sorce Data Figure 7/Figure 7 C _ All data II in vitro live imagine for the characterization of the process.xlsx
- __MACOSX/Sorce Data Figure 7/._Figure 7 C _ All data II in vitro live imagine for the characterization of the process.xlsx
- Sorce Data Figure 7/Figure 7 D FRAP.pzfx
- __MACOSX/Sorce Data Figure 7/._Figure 7 D FRAP.pzfx
