# Supplementary material for: Photoreceptor nanotubes mediate the in vivo exchange of intracellular material
Source: EMBO J. 2021 Sep 8;40(22):e107264. doi: 10.15252/embj.2020107264 (PMC8591540; doi:10.15252/embj.2020107264)
Supplement: Supplementary file 15 — Source Data for Figure 7 [file EMBJ-40-e107264-s017.zip › Sorce Data Figure 7/Figure 7 D FRAP.xlsx]

## Sheet: F#1_1
Time [s]	Intensity Region 1	Intensity Region 2	Intensity Region 3	Intensity Region 4	Intensity Region 5	Intensity Region 6	Intensity Region 7	Intensity Region 8	Intensity Region 9	Intensity Region 1	Intensity Region 2	Intensity Region 3	Intensity Region 4	Intensity Region 5	Intensity Region 6	Intensity Region 7	Intensity Region 8	Intensity Region 9		Time [s]	Recipeint cell (Region 4)	Donor cell (Region 6)		Time [s]	Recipeint cell (Region 4)	Donor cell (Region 6)
0	108.544	19.375	153.768	27.031	104.406	119.464	106.455	162.515	23.67	108.277	19.0924	153.078	26.64	106.75	118.956	106.97	161.834	23.406		0	0	1.484		0	0	0
1.0371	109.164	19.149	154.474	26.591	103.625	118.048	107.735	162.92	23.345			1.53078	0.2664		1.18956					1	0.82	-1.001		1	3.07808	-0.841488
2.0741	108.639	19.12	153.228	26.449	109.031	118.569	107.066	160.932	23.509											2	1.454	-0.492		2	5.45796	-0.413598
3.1112	107.95	18.94	152.552	26.623	108.219	119.063	106.843	161.841	23.15											3	1.291	1.044		3	4.8461	0.877635
4.1483	107.086	18.878	151.369	26.506	108.469	119.636	106.753	160.962	23.356											4	1.546	-0.745		4	5.8033	-0.626282
8.2372	25.62	4.812	34.662	5.34	87.563	120.44	106.398	161.549	23.551											5	1.66	-0.586		5	6.23123	-0.492619
9.2526	28.765	5.758	39.183	6.16	87.406	117.955	105.349	162.292	23.333											6	1.257	-1.29		6	4.71847	-1.08443
10.2906	30.126	6.285	41.298	6.794	91.156	118.464	107.428	160.265	23.056											7	2.077	-0.992		7	7.79655	-0.833922
11.3276	30.391	6.481	41.303	6.631	89.281	120	106.407	160.742	23.397											8	2.003	-2.42		8	7.51877	-2.03437
12.3647	30.981	6.675	42.565	6.886	90.844	118.211	106.883	160.958	22.858											9	2.057	-1.317		9	7.72147	-1.10713
13.4018	31.357	7.031	42.897	7	94	118.37	105.792	158.405	23.311											10	1.963	-1.742		10	7.36862	-1.46441
14.4388	31.501	6.953	43.013	6.597	92.219	117.666	105.654	158.841	23.491											11	2.109	-2.67		11	7.91667	-2.24453
15.4759	31.546	7.239	43.192	7.417	91.25	117.964	105.175	158.973	23.097											12	2.031	-2.86		12	7.62387	-2.40425
16.512	32.003	7.353	43.577	7.343	91.094	116.536	104.735	159.693	23.071											13	1.991	-3.107		13	7.47372	-2.61189
17.5491	32.679	7.533	44.611	7.397	94.906	117.639	106.699	159.644	22.787											14	2.277	-2.423		14	8.5473	-2.03689
18.5861	32.198	7.538	43.811	7.303	94.25	117.214	105.687	159.89	23.24											15	2.389	-2.522		15	8.96772	-2.12011
19.6232	32.93	7.73	44.938	7.449	96.531	116.286	105.027	159.386	22.906											16	1.914	-3.384		16	7.18468	-2.84475
20.6602	32.911	7.82	44.874	7.371	91.25	116.096	104.443	160.337	23.566											17	2.349	-3.595		17	8.81757	-3.02213
21.6973	32.935	7.991	44.774	7.331	92.813	115.849	104.057	160.28	22.453											18	1.76	-4.929		18	6.60661	-4.14355
22.7353	33.394	8.201	45.349	7.617	94.469	116.533	106.127	160.886	22.221											19	2.174	-4.757		19	8.16066	-3.99896
23.7724	33.718	8.175	45.532	7.729	95.094	116.434	104.31	158.735	22.925											20	2.086	-4.11		20	7.83033	-3.45506
24.8094	32.986	8.379	44.752	7.254	97.125	115.572	105.398	159.693	22.738											21	2.286	-3.583		21	8.58108	-3.01204
25.8465	33.375	8.535	45.403	7.689	101.687	115.361	106.584	161.061	23.341											22	2.226	-4.444		22	8.35586	-3.73584
26.8836	33.4	8.332	45.048	7.1	102.094	114.027	103.416	159.053	22.64											23	2.031	-5.694		23	7.62387	-4.78664
27.9206	33.997	8.336	45.83	7.514	95.813	114.199	104.756	159.458	23.506											24	2.491	-4.152		24	9.3506	-3.49037
28.9577	34.262	8.156	46.247	7.426	104	114.846	104.169	159.174	22.79											25	2.057	-4.29		25	7.72147	-3.60638
29.9948	33.955	8.416	45.804	7.626	100.063	115.373	103.166	159.595	23.191											26	2.466	-4.299		26	9.25676	-3.61394
31.0328	33.913	8.222	45.733	7.566	99.594	114.512	104.057	158.678	23.307											27	2.146	-4.76		27	8.05556	-4.00148
32.0698	34.392	8.231	46.303	7.371	97.625	113.262	103.596	161.727	23.116											28	2.657	-4.137		28	9.97372	-3.47776
33.1069	34.004	8.089	46.066	7.831	94.625	114.804	105.316	159.394	24.045											29	2.631	-4.863		29	9.87613	-4.08807
34.1421	34.232	8.094	46.29	7.397	96.375	114.666	103.25	160.17	23.393											30	2.58	-5.823		30	9.68468	-4.89509
35.1801	34.655	8.062	46.872	7.806	97.906	114.657	102.72	160.265	23.446											31	2.78	-5.333		31	10.4354	-4.48317
36.2171	34.214	8.38	46.561	7.486	96.875	114.196	102.304	159.814	23.64											32	2.223	-6.54		32	8.34459	-5.49783
37.2542	34.363	8.203	46.756	7.997	95.813	114.819	103.557	159.133	23.09											33	2.451	-6.697		33	9.20045	-5.62981
38.2913	34.715	8.28	47.203	7.971	95.687	114.093	102.849	160.318	23.157											34	2.44	-6.013		34	9.15916	-5.05481
39.3283	34.819	8.236	47.174	7.92	93.531	113.133	102.895	161.076	23.742											35	2.28	-6.046		35	8.55856	-5.08255
40.3654	34.814	8.261	47.223	8.12	95.938	113.623	104.142	160.489	22.948											36	2.763	-6.474		36	10.3716	-5.44235
41.4025	34.94	8.121	47.29	7.563	95.781	112.416	102.675	161.64	23.356											37	2.809	-7.944		37	10.5443	-6.6781
42.4395	34.665	8.156	46.867	7.791	100.281	112.259	102.66	160.39	23.03											38	2.497	-5.076		38	9.37312	-4.26712
43.4775	34.781	8.298	46.93	7.78	92.875	112.943	104.783	160.277	23.584											39	2.497	-7.45		39	9.37312	-6.26282
44.5146	34.99	8.134	47.509	7.62	93.844	112.91	102.864	160.11	22.794											40	2.54	-5.766		40	9.53453	-4.84717
45.5516	35.426	8.256	47.823	8.103	94.125	112.482	103.34	157.951	23.12											41	2.571	-7.058		41	9.6509	-5.93329
46.5887	34.688	8.27	47.252	8.149	95.781	111.012	102.458	159.307	23.225											42	2.731	-7.399		42	10.2515	-6.21995
47.6258	35.075	8.279	47.726	7.837	92.188	113.88	104.238	160.348	22.97											43	2.54	-7.212		43	9.53453	-6.06275
48.6628	35.058	8.338	47.721	7.837	94.906	111.506	103.256	160.773	22.888											44	2.851	-7.598		44	10.702	-6.38724
49.699	35.303	8.647	48.172	7.88	89.438	113.19	102.542	160.508	22.64											45	3.031	-7.215		45	11.3776	-6.06527
50.736	35.127	8.584	48.058	7.911	92.313	111.898	103.127	159.864	22.434											46	2.963	-7.688		46	11.1224	-6.46289
51.7731	35.055	8.828	47.828	8.071	88.594	111.557	103.533	161.019	22.787											47	2.917	-7.911		47	10.9497	-6.65036
52.8101	35.499	8.831	48.285	7.88	94	111.744	103.343	158.932	22.76											48	2.82	-7.763		48	10.5856	-6.52594
53.8472	35.64	8.746	48.686	8.191	92.187	111.358	103.142	160.678	22.813											49	2.757	-8.387		49	10.3491	-7.05051
54.8852	35.316	9.065	48.168	8.371	96.531	111.741	103.687	159.886	22.783											50	2.789	-7.667		50	10.4692	-6.44524
55.9223	35.475	9.015	48.377	8.303	93.281	111.268	103.398	159.894	23.607											51	2.837	-9.269		51	10.6494	-7.79196
56.9593	35.264	8.776	47.752	8.257	100	111.045	102.337	159.11	22.996											52	2.934	-8.754		52	11.0135	-7.35902
57.9964	35.689	8.624	48.705	8.16	100.875	111.193	101.587	160.155	23.3											53	2.98	-8.378		53	11.1862	-7.04294
59.0335	35.139	8.775	47.595	8.097	101.219	110.569	103.142	160.614	22.963											54	3.006	-7.664		54	11.2838	-6.44272
60.0705	35.67	8.6	48.421	8.129	104.438	111.289	103.175	159.458	22.925											55	2.783	-10.323		55	10.4467	-8.678
61.1076	35.792	8.63	48.566	8.177	99.813	109.687	103.34	160.977	22.03											56	2.986	-10.715		56	11.2087	-9.00753
62.1447	35.415	8.434	48.583	8.274	104.469	110.202	103.768	160.061	21.959											57	3.077	-8.869		57	11.5503	-7.4557
63.1827	35.721	8.541	48.601	8.32	103.656	110.578	103.383	160.572	22.723											58	3.06	-9.426		58	11.4865	-7.92394
64.2197	36.04	8.9	49.097	8.346	98.844	111.292	104.602	160.133	22.64											59	3.011	-9.742		59	11.3026	-8.18958
65.2568	35.838	8.929	48.964	8.123	94.875	108.633	104.223	159.72	22.625											60	2.774	-10.793		60	10.4129	-9.0731
66.2938	35.928	8.861	48.797	8.326	99.375	108.241	102.503	160.22	22.266											61	2.954	-11.992		61	11.0886	-10.081
67.3309	36.2	8.899	49.545	8.417	99.688	110.087	103.075	159.394	22.854											62	2.814	-10.167		62	10.5631	-8.54686
68.368	35.678	9.024	48.874	8.4	97.625	109.53	102.931	161.371	22.588											63	3.089	-11.242		63	11.5953	-9.45055
69.4041	35.572	8.837	48.651	8.351	98.438	109.214	102.349	159.379	22.734											64	2.88	-9.236		64	10.8108	-7.76422
70.4412	36.059	9.062	49.345	8.114	101.844	108.163	103.437	160.36	23.199											65	2.937	-11.019		65	11.0248	-9.26309
71.4801	36.351	9.154	49.901	8.294	100.5	106.964	103.205	159.617	22.798											66	3.086	-10.983		66	11.5841	-9.23283
72.5153	36.159	9.105	49.54	8.154	98.875	108.789	102.982	160.242	23.09											67	3.003	-11.766		67	11.2725	-9.89105
73.5523	36.41	8.806	50.004	8.429	101.906	107.714	105.157	160.667	22.685											68	3.134	-10.61		68	11.7643	-8.91926
74.5894	36.623	8.581	50.148	8.22	100.219	109.72	102.443	159.447	22.854											69	3.049	-11.019		69	11.4452	-9.26309
75.6274	36.752	8.599	50.169	8.277	98.094	107.937	103.428	160.489	23.337											70	2.954	-11.905		70	11.0886	-10.0079
76.6645	35.988	8.56	49.107	8.426	101.031	107.973	102.931	159.792	22.146											71	3.194	-11.676		71	11.9895	-9.81539
77.7015	36.434	8.398	49.632	8.343	100.594	107.19	103.831	158.193	23.7											72	2.72	-11.305		72	10.2102	-9.50351
78.7386	36.167	8.448	49.376	8.474	98.375	108.346	103.521	158.708	23.09											73	3.151	-12.643		73	11.8281	-10.6283
79.7757	36.233	8.601	49.443	8.389	94.812	107.937	102.154	157.758	22.648											74	2.971	-11.456		74	11.1524	-9.63045
80.8127	36.139	8.704	49.074	8.294	102.281	107.051	103.099	160.678	23.27											75	3.314	-10.793		75	12.4399	-9.0731
81.8498	36.289	8.892	49.921	8.534	102.875	107.28	103.151	159.193	23.127											76	3.154	-12.152		76	11.8393	-10.2155
82.8878	36.262	8.912	49.738	8.06	99.406	107.651	103.533	160.595	23.176											77	3.277	-11.42		77	12.3011	-9.60019
83.9249	37.088	9.022	50.69	8.491	104.188	106.313	104.34	159.917	23.989											78	3.094	-11.564		78	11.6141	-9.72124
84.9619	36.636	9.127	49.835	8.311	99.156	107.5	102.861	159.72	22.783											79	2.851	-11.974		79	10.702	-10.0659
85.999	36.296	9.256	49.295	8.654	102.906	108.163	104.307	159.303	21.88											80	3.074	-12.305		80	11.539	-10.3442
87.036	36.382	9.387	49.623	8.494	100.594	106.804	104.169	157.428	22.603											81	2.946	-11.564		81	11.0586	-9.72124
88.0722	36.41	9.268	49.862	8.617	107.719	107.536	104.813	158.455	22.603											82	3.094	-10.947		82	11.6141	-9.20256
89.1092	36.021	9.283	49.348	8.434	100.469	107.392	103.117	156.606	22.464											83	3.177	-11.691		83	11.9257	-9.828
90.1463	36.806	9.598	50.502	8.191	98.375	106.982	103.687	158.788	22.929											84	3.306	-12.914		84	12.4099	-10.8561
91.1834	36.935	9.56	50.534	8.414	101.25	106.651	104.91	161.655	22.742											85	3.377	-13.453		85	12.6764	-11.3092
92.2204	37.085	9.846	50.612	8.286	100.438	107.392	103.31	160.583	22.584											86	3.051	-13.655		86	11.4527	-11.479
93.2575	36.801	9.841	50.201	8.434	104.281	108.009	104.063	159.947	22.27											87	2.891	-13.902		87	10.8521	-11.6867
94.2945	36.765	10.01	50.078	8.517	101.531	107.265	104.726	161.333	22.232											88	3.351	-13.604		88	12.5788	-11.4362
95.3326	37.097	9.745	50.722	8.646	100.813	106.042	103.364	159.568	22.993											89	3.429	-12.703		89	12.8716	-10.6787
96.3696	37.202	9.797	51.133	8.717	104.531	105.503	103.166	159.807	21.936											90	3.08	-13.474		90	11.5616	-11.3269
97.4067	37.387	9.598	51.207	8.391	102.875	105.301	104.663	160.098	22.352											91	3.123	-12.911		91	11.723	-10.8536
98.4437	36.929	9.731	50.57	8.231	103.125	105.054	104.774	160.023	22.288											92	3.369	-13.007		92	12.6464	-10.9343
99.4808	36.685	9.521	50.134	8.691	101.531	105.352	103.328	160.955	22.06											93	3.06	-11.754		93	11.4865	-9.88096
100.518	37.031	9.653	50.436	8.769	99.594	106.253	103.105	159.053	22.517											94	3.12	-12.706		94	11.7117	-10.6813
101.555	36.896	9.675	50.517	8.42	103.344	105.482	102.916	158.352	22.127											95	3.371	-13.161		95	12.6539	-11.0638
102.593	37.669	9.55	51.748	8.463	103.031	106.045	103.34	159.992	22.438											96	3.289	-12.29		96	12.3461	-10.3316
103.628	37.132	9.71	50.854	8.709	108.594	105.949	104.548	159.083	23.3											97	3.094	-12.667		97	11.6141	-10.6485
104.667	37.468	9.611	51.201	8.4	106.688	107.202	104.114	161.216	22.989											98	3.36	-13.736		98	12.6126	-11.5471
105.702	37.059	9.661	50.301	8.46	107.781	106.25	104.931	160.515	23.285											99	3.163	-11.586		99	11.8731	-9.73974
106.739	36.718	9.886	49.977	8.711	99.688	105.795	103.274	160.254	22.715											100	3.24	-12.558		100	12.1622	-10.5568
107.777	37.152	9.981	50.51	8.629	104.5	106.666	104	159.811	22.427											101	3.54	-12.661		101	13.2883	-10.6434
108.814	36.963	10.185	50.361	8.434	105.188	106.289	104.006	159.689	22.498											102	3.254	-11.7		102	12.2147	-9.83557
109.851	37.117	9.938	50.74	8.7	96.938	105.22	103.28	157.795	22.843											103	3.5	-14.013		103	13.1381	-11.78
110.888	36.927	9.919	50.707	8.503	100.906	107.37	103.858	157.777	22.446											104	3.671	-12.724		104	13.78	-10.6964
111.926	37.212	10.015	50.981	8.58	101.719	106.398	103.732	157.261	22.682											105	3.211	-12.354		105	12.0533	-10.3854
112.963	36.772	9.753	50.44	8.88	104.938	106.295	104.431	160.708	22.393											106	2.869	-14.552		106	10.7695	-12.2331
114	36.781	9.991	50.36	8.594	102	107.256	102.982	160.795	22.202											107	2.911	-12.826		107	10.9272	-10.7821
115.038	37.121	9.831	51.03	8.84	99.594	104.943	104.063	156.519	22.607											108	3.5	-14.396		108	13.1381	-12.102
116.075	37.173	9.98	51.028	9.011	99.062	106.232	104.404	159.034	22.839											109	2.991	-14.748		109	11.2275	-12.3979
117.112	37.288	9.819	51.101	8.551	103	106.602	103.726	155.515	22.843											110	2.914	-13.058		110	10.9384	-10.9772
118.149	37.279	9.578	51.246	8.209	102	104.404	103.744	158.152	23.296											111	2.531	-11.905		111	9.50075	-10.0079
119.186	37.077	9.631	50.895	8.251	106.688	106.13	103.151	158.129	22.85											112	3.094	-13.998		112	11.6141	-11.7674
120.223	37.201	9.508	50.976	8.84	100.781	104.56	103.569	157.015	22.753											113	3.254	-13.522		113	12.2147	-11.3672
121.26	37.055	9.433	50.942	8.331	103.031	104.208	102.093	159.098	22.588											114	3.5	-14.426		114	13.1381	-12.1272
122.297	37.05	9.326	50.899	8.254	100.594	105.898	103.651	156.708	22.824											115	3.62	-14.703		115	13.5886	-12.36
123.333	37.213	9.382	51.226	7.871	105.969	107.051	102.663	158.545	22.715											116	3.129	-13.245		116	11.7455	-11.1344
124.37	36.829	9.443	50.65	8.434	103.656	104.958	103.033	157.159	22.607											117	3.68	-13.579		117	13.8138	-11.4151
125.407	36.833	9.22	50.706	8.594	105.625	105.434	103.063	157.295	22.801											118	3.246	-13.489		118	12.1847	-11.3395
126.444	36.832	9.215	50.677	8.84	101.844	104.53	103.886	157.182	23.805											119	3.06	-14.095		119	11.4865	-11.8489
127.482	36.871	9.089	50.76	8.96	103.25	104.253	102.416	157.591	22.779											120	3.043	-13.188		120	11.4227	-11.0865
128.519	36.841	9.094	50.82	8.469	100.406	105.711	104.922	157.898	22.775											121	3.44	-14.212		121	12.9129	-11.9473
129.557	37.187	9.247	51.047	9.02	107.5	105.377	102.527	156.799	23.056											122	3.311	-12.173		122	12.4287	-10.2332
130.594	37.239	9.33	51.328	8.586	105.938	105.467	102.422	159.375	22.985											123	3.289	-12.814		123	12.3461	-10.7721
131.631	37.438	9.103	51.532	8.4	104.375	104.861	103.476	156.322	22.723											124	3.44	-15.622		124	12.9129	-13.1326
132.668	37.476	8.956	51.86	8.383	104.375	105.768	103.732	158.39	22.858											125	3.311	-15.429		125	12.4287	-12.9703
133.705	37.098	8.703	51.085	8.78	102.594	104.744	102.931	156.39	23.292											126	3.554	-14.161		126	13.3408	-11.9044
134.743	36.83	8.674	50.718	8.651	104.875	106.783	103.605	156.939	23.172											127	3.269	-14.471		127	12.271	-12.165
135.78	37.173	8.934	51.321	8.629	106.875	106.142	102.593	157.371	23.438											128	3.117	-13.676		128	11.7005	-11.4967
136.817	37.401	8.907	51.526	8.78	103.531	103.334	100.861	156.133	23.685											129	3.363	-13.245		129	12.6239	-11.1344
137.854	37.621	9	52.068	8.651	101.781	103.527	101.985	157.114	23.157											130	3.409	-14.239		130	12.7965	-11.97
138.891	37.156	8.917	51.863	8.894	105.687	104.795	102.883	157.455	23.15											131	3.149	-14.311		131	11.8206	-12.0305
139.928	37	8.778	51.337	8.609	102.656	104.485	102.952	157.053	23.88											132	3.366	-15.293		132	12.6351	-12.856
140.965	37.796	8.589	52.373	8.457	101.875	105.28	102.605	158.057	23.419											133	3.071	-13.833		133	11.5278	-11.6287
142.001	37.308	8.657	51.929	8.703	101.906	105.711	102.458	157.712	23.539											134	3.154	-11.694		134	11.8393	-9.83053
143.038	37.278	8.472	51.506	8.749	104.531	104.717	101.877	155.875	23.052											135	3.254	-14.402		135	12.2147	-12.107
144.075	36.892	8.312	51.317	8.489	100.438	104.645	103.542	156.943	22.551											136	3.314	-16.372		136	12.4399	-13.7631
145.113	37.377	8.367	52.038	8.706	97.813	103.663	102.898	155.777	24.202											137	3.343	-14.257		137	12.5488	-11.9851
146.15	37.934	8.702	52.811	8.411	101.281	105.123	102.639	154.83	23.536											138	3.166	-15.402		138	11.8844	-12.9476
147.188	36.989	8.658	51.687	8.494	101.719	107.262	103.09	157.337	23.633											139	3.789	-14.537		139	14.223	-12.2205
148.225	37.087	8.547	51.691	8.594	101.906	104.554	102.37	158.973	23.397											140	3.489	-15.257		140	13.0968	-12.8258
149.262	37.761	8.415	52.366	8.654	100.312	102.584	102.41	157.17	23.805											141	3.231	-13.357		141	12.1284	-11.2285
150.299	37.821	8.405	52.219	8.683	104.313	104.699	102.572	157.364	23.292											142	3.163	-13.432		142	11.8731	-11.2916
151.336	37.398	8.24	51.412	8.506	96.281	103.554	103.22	157.155	23.753											143	3.103	-15.046		143	11.6479	-12.6484
152.373	37.487	8.424	51.615	9.129	100.156	104.419	102.163	157.792	23.449											144	3.451	-15.089		144	12.9542	-12.6845
153.41	37.406	8.444	51.511	8.829	96.469	103.699	102.467	156.473	24.195											145	3.169	-14.272		145	11.8956	-11.9977
154.447	37.644	8.331	52.056	8.571	97.438	105.599	103.127	157.58	23.959											146	3.297	-14.001		146	12.3761	-11.7699
155.485	37.677	8.485	51.887	8.503	98.469	105.524	101.946	157.667	24.004											147	3.403	-14.646		147	12.774	-12.3121
156.522	37.357	8.143	51.407	8.443	102.031	103.91	103.916	156.519	23.206											148	3.426	-14.772		148	12.8604	-12.418
157.559	37.541	8.021	51.519	8.791	98.469	103.867	101.84	158.712	24.536											149	2.906	-14.034		149	10.9084	-11.7976
158.596	37.31	8.065	51.374	8.509	98.781	104.684	103.708	158.39	23.697											150	3.206	-14.236		150	12.0345	-11.9675
159.632	37.261	7.885	51.286	8.637	95.469	104.955	102	157.201	24.629											151	3.571	-13.811		151	13.4047	-11.6102
160.67	37.293	7.765	51.556	8.743	98.906	104.31	101.855	157.939	23.993											152	3.117	-15.504		152	11.7005	-13.0334
161.707	37.211	7.731	51.344	8.766	95.187	104.184	102.157	156.549	23.689											153	3.266	-14.977		153	12.2598	-12.5904
162.744	37.786	7.841	52.047	8.246	95.344	104.922	101.867	157.689	24.472											154	3.274	-13.908		154	12.2898	-11.6917
163.781	37.689	8.118	51.914	8.546	99.219	104.72	101.509	158.144	24.079											155	3.094	-13.643		155	11.6141	-11.4689
164.818	38.009	8.217	52.213	8.911	95.875	105.145	102.904	156.773	24.03											156	3.209	-14.703		156	12.0458	-12.36
165.855	37.391	8.453	51.489	8.457	100.406	103.452	102.416	157.867	24.075											157	3.117	-16.218		157	11.7005	-13.6336
166.892	37.559	8.503	51.585	8.606	98	103.979	103.295	158.144	24.06											158	3.603	-15.486		158	13.5248	-13.0183
167.93	37.382	8.656	51.511	8.614	94.344	105.048	101.322	157.28	23.438											159	3.469	-14.929		159	13.0218	-12.55
168.967	37.146	8.334	51.026	8.434	94	105.313	101.636	158.527	22.951											160	3.157	-15.848		160	11.8506	-13.3226
170.004	37.711	8.728	51.732	8.549	91.781	104.253	102.491	158.723	24.506											161	3.471	-14.323		161	13.0293	-12.0406
171.041	37.869	8.722	52.012	8.457	95.531	102.738	103.06	158.898	24.603											162	3.297	-14.763		162	12.3761	-12.4105
172.078	37.761	8.616	51.836	8.943	96.875	103.47	103.301	157.098	23.869											163	3.154	-14.923		163	11.8393	-12.545
173.115	37.573	8.443	51.879	8.809	92.75	104.027	104.328	158.14	23.442											164	3.091	-14.125		164	11.6029	-11.8741
174.152	37.576	8.354	51.703	8.497	95.875	103.108	102.452	157.64	24.281											165	3.266	-14.058		165	12.2598	-11.8178
175.19	37.166	8.299	51.478	8.811	93.188	104.633	102.669	156.943	24.161											166	3.78	-15.875		166	14.1892	-13.3453
176.227	37.86	8.392	52.074	8.637	94.094	104.193	101.322	158.08	24.476											167	3.203	-13.489		167	12.0233	-11.3395
177.264	37.599	8.418	51.64	8.494	94.187	104.033	103.19	159.833	23.581											168	3.369	-14.209		168	12.6464	-11.9448
178.299	37.849	8.498	52.166	8.431	97.563	104.831	102.53	157.451	23.199											169	3.343	-14.519		169	12.5488	-12.2054
179.338	37.47	8.513	51.489	8.606	98.688	104.898	101.997	157.572	23.337											170	3.44	-14.905		170	12.9129	-12.5298
180.375	38.054	8.77	52.176	9.12	95.156	103.081	102.244	158.727	23.195											171	3.34	-16.498		171	12.5375	-13.869
181.412	37.995	8.494	52.04	8.543	95.875	105.467	102.286	158.155	23.491											172	3.249	-15.552		172	12.1959	-13.0737
182.449	37.439	8.337	51.546	8.709	90.5	104.747	103.181	157.068	23.521											173	3.306	-15.965		173	12.4099	-13.4209
183.486	37.301	7.985	51.078	8.683	89.656	104.437	101.78	158.75	23.573											174	3.003	-14.926		174	11.2725	-12.5475
184.523	37.997	8	52.126	8.78	93.063	104.051	100.705	157.845	23.442											175	3.103	-14.564		175	11.6479	-12.2432
185.56	37.854	7.966	51.804	8.68	93.563	102.458	103.798	157.095	23.337											176	3.814	-14.275		176	14.3168	-12.0002
186.597	37.67	8.117	51.62	8.589	91.562	103.404	102.84	156.83	24.281											177	3.537	-14.625		177	13.277	-12.2945
187.635	37.425	8.319	51.06	8.646	93.906	102.991	102.509	157.962	23.307											178	3.271	-15.836		178	12.2785	-13.3125
188.672	37.536	8.221	51.392	8.343	96.031	104.03	102.657	158.027	23.333											179	2.98	-14.513		179	11.1862	-12.2003
189.709	37.715	8.211	51.639	8.443	93.656	104.392	103.12	155.977	23.39											180	3.323	-15.751		180	12.4737	-13.241
190.746	37.66	8.113	51.573	9.154	97.031	104.681	101.084	156.261	23.082											181	3.554	-14.567		181	13.3408	-12.2457
191.783	37.276	7.908	50.852	8.877	96.875	104.331	100.789	155.928	24.296											182	3.286	-13.983		182	12.3348	-11.7548
192.82	37.369	7.809	51.013	8.611	93.969	103.12	100.768	157.97	23.704											183	3.714	-16.712		183	13.9414	-14.0489
193.857	37.747	7.703	51.242	8.32	95.844	104.443	102.714	157.178	23.105											184	3.343	-16.269		184	12.5488	-13.6765
194.895	37.446	7.508	51.034	8.663	96.031	103.205	101.648	158.723	24.217											185	3.374	-14.48		185	12.6652	-12.1726
195.93	37.763	7.458	51.25	8.894	97.313	104.389	101.078	155.034	23.24											186	2.897	-16.784		186	10.8746	-14.1094
196.969	37.629	7.476	51.349	8.626	94.906	104.973	102.331	158.038	24.337											187	3.36	-16.456		187	12.6126	-13.8337
198.006	37.18	7.575	50.662	9.054	100.75	102.244	102.575	155.348	23.206											188	3.546	-15.736		188	13.3108	-13.2284
199.042	37.272	7.375	50.895	8.683	94.031	102.687	102.834	156.519	23.457											189	3.1	-15.558		189	11.6366	-13.0788
200.08	37.567	7.589	51.396	8.714	96.438	104.476	101.669	156.413	24.045											190	3.186	-15.402		190	11.9595	-12.9476
201.117	37.483	7.613	51.264	8.237	94.938	102.172	101.343	156.765	24.187											191	3.18	-14.104		191	11.9369	-11.8565
202.154	37.568	7.861	50.974	8.7	93.594	102.5	103.361	158.428	24.307											192	3.28	-16.369		192	12.3123	-13.7606
203.191	37.758	7.711	51.338	8.886	92.813	103.22	101.057	157.527	24.217											193	4.051	-16.022		193	15.2065	-13.4688
204.228	37.59	7.648	51.271	8.44	90.375	103.398	102.021	157.47	23.333											194	3.56	-16.116		194	13.3634	-13.5479
205.265	37.516	7.48	50.765	8.526	94.344	103.554	102.723	155.121	23.498											195	3.274	-16.11		195	12.2898	-13.5428
206.302	37.437	7.644	50.719	8.52	92.25	104.852	100.87	155.92	23.165											196	3.154	-15.724		196	11.8393	-13.2183
207.34	37.394	7.541	50.615	8.62	92.281	102.587	103.087	156.356	23.255											197	3.069	-15.826		197	11.5203	-13.3041
208.377	38.044	7.745	51.51	9.391	93.344	102.934	103.72	155.398	24											198	2.963	-16.778		198	11.1224	-14.1044
209.414	37.941	7.851	51.486	8.9	96.437	102.84	101.988	155.557	24.33											199	3.589	-18.275		199	13.4722	-15.3628
210.451	37.311	7.705	50.498	8.614	93.25	102.846	102.786	154.663	23.633											200	3.066	-17.414		200	11.509	-14.639
211.488	38.001	7.645	51.544	8.494	94.594	103.232	102.398	156.106	23.528											201	3.12	-17.685		201	11.7117	-14.8668
212.525	37.822	7.636	51.53	8.409	94.031	103.13	101.154	155.011	23.483											202	3.174	-18.36		202	11.9144	-15.4343
213.561	37.923	7.547	51.646	8.303	91.906	102.178	102.467	157.447	23.753											203	3.254	-17.983		203	12.2147	-15.1174
214.6	37.412	7.747	51.109	8.929	91.25	100.681	101.401	155.455	23.963											204	3.323	-17.622		204	12.4737	-14.8139
215.636	37.691	7.701	51.405	8.406	88.406	101.542	102.413	157.678	24.33											205	3.5	-17.598		205	13.1381	-14.7937
216.673	37.626	7.66	51.144	8.46	97.281	101.271	101.033	156.231	23.513											206	3.366	-18.573		206	12.6351	-15.6133
217.71	38.055	7.67	51.506	8.514	91.594	100.596	102.383	156.833	22.783											207	3.566	-17.905		207	13.3859	-15.0518
218.747	37.929	7.586	51.769	8.594	91.938	100.973	101.711	155.633	23.461											208	3.36	-15.558		208	12.6126	-13.0788
219.785	38.265	7.726	51.992	8.663	94.781	101.334	100.13	156.223	23.386											209	3.526	-17.73		209	13.2357	-14.9047
220.822	38.054	7.922	51.574	8.84	92.406	101.358	101.593	156.091	23.846											210	3.229	-18.251		210	12.1209	-15.3426
221.859	37.898	7.81	51.072	8.706	91.875	100.383	100.542	154.398	23.071											211	3.246	-16.004		211	12.1847	-13.4537
222.896	38.229	7.669	51.729	8.906	93.281	101.051	101.178	155.595	23.67											212	3.64	-17.04		212	13.6637	-14.3246
223.933	38.039	7.806	51.463	8.7	94.375	103.398	101.937	154.152	22.978											213	3.491	-18.26		213	13.1044	-15.3502
224.97	38.326	7.785	51.827	8.866	91.375	101.226	100.741	155.67	22.854											214	3.449	-17.598		214	12.9467	-14.7937
226.007	38.431	7.829	51.685	8.569	91.25	100.705	101.542	156.53	23.764											215	3.603	-18.149		215	13.5248	-15.2569
227.045	38.31	7.698	51.584	8.586	90.219	102.952	100.25	155.288	23.446											216	3.643	-18.95		216	13.6749	-15.9303
228.082	38.419	7.835	51.519	8.98	90.406	101.916	101.584	154.705	23.019											217	3.043	-18.311		217	11.4227	-15.3931
229.119	38.161	7.83	51.307	8.831	88.906	100.696	100.485	156.284	23.12											218	3.6	-17.311		218	13.5135	-14.5524
230.156	38.167	7.872	51.405	8.789	92.281	101.358	100.696	155.053	22.944											219	3.317	-18.176		219	12.4512	-15.2796
231.192	38.207	7.714	51.44	8.943	92.812	100.807	100.434	155.038	23.378											220	3.194	-17.323		220	11.9895	-14.5625
232.231	38.227	7.648	51.65	8.983	93.594	100.006	99.907	154.027	23.524											221	3.186	-17.408		221	11.9595	-14.634
233.268	38.049	7.321	51.515	8.383	93.406	100.645	102.226	154.814	23.345											222	3.309	-18.655		222	12.4212	-15.6823
234.304	37.851	7.492	51.007	8.94	91.531	101.645	100.819	154.057	23.61											223	3.166	-17.489		223	11.8844	-14.7021
235.341	38.385	7.406	51.886	8.657	94.25	100.78	101.843	153.133	23.753											224	3.254	-19.089		224	12.2147	-16.0471
236.378	38.224	7.124	51.593	8.534	92.375	101.633	101.244	154.761	23.547											225	2.837	-18.622		225	10.6494	-15.6545
237.415	38.243	7.206	51.957	8.526	95.625	101.548	101.226	153.788	23.464											226	3.417	-18.869		226	12.8266	-15.8622
238.452	38.361	7.076	51.879	8.649	95.031	100.301	100.759	153.288	23.558											227	3.543	-17.676		227	13.2995	-14.8593
239.49	37.703	7.069	50.973	8.506	93.656	101.467	100.711	154.902	23.798											228	3.28	-17.637		228	12.3123	-14.8265
240.527	37.526	7.03	51.077	8.594	90.969	99.867	100.663	155.538	23.39											229	3.009	-17.947		229	11.295	-15.0871
241.564	37.63	7.209	51.093	8.177	92.438	100.334	102.271	155.348	23.513											230	3.071	-18.537		230	11.5278	-15.5831
242.601	37.54	7.027	51.247	8.757	91.469	100.087	102.151	154.197	24.255											231	3.183	-19.182		231	11.9482	-16.1253
243.638	37.839	7.065	51.694	8.883	95.219	101.28	102.033	154.182	24.296											232	3.189	-19.516		232	11.9707	-16.4061
244.675	38.232	7.048	52.293	8.62	93.656	101.319	100.614	154.39	24.221											233	3.166	-19.616		233	11.8844	-16.4901
245.712	37.136	7.071	50.753	8.349	96.188	101.009	101.319	153.322	23.472											234	3.16	-18.248		234	11.8619	-15.3401
246.749	37.658	7.226	51.914	8.411	92.281	100.419	100.051	153.572	23.341											235	3.26	-18.149		235	12.2372	-15.2569
247.787	37.909	7.164	52.458	8.523	96.094	99.774	101.687	155.803	23.835											236	3.043	-18.131		236	11.4227	-15.2418
248.825	37.828	7.16	52.26	8.529	96	99.44	102.289	153.689	24.337											237	3.229	-17.884		237	12.1209	-15.0341
249.862	38.084	6.968	52.534	8.506	95.375	99.34	101.407	154.242	23.487											238	3.194	-16.965		238	11.9895	-14.2616
250.897	37.59	6.958	51.494	8.5	91.812	100.708	101.608	154.678	24.15											239	3.9	-19.299		239	14.6396	-16.2236
251.935	37.927	7.007	52.259	8.6	90.219	100.807	101.09	153.326	23.547											240	3.22	-18.748		240	12.0871	-15.7604
252.972	37.277	6.896	51.588	8.383	95.219	100.825	101.211	151.439	24.266											241	3.397	-18.7		241	12.7515	-15.7201
254.009	37.467	6.594	51.922	8.569	92.719	101.072	101.91	154.095	23.547											242	3.24	-17.649		242	12.1622	-14.8366
255.046	37.337	6.556	51.548	8.534	88.594	101.991	100.524	154.03	23.955											243	3.163	-20.281		243	11.8731	-17.0492
256.083	37.21	6.631	51.126	9.24	89.781	99.657	101.099	151.617	23.674											244	3.277	-19.682		244	12.3011	-16.5456
257.12	37.087	6.612	50.834	8.56	93.313	100.208	102.539	153.667	23.891											245	3.1	-19.691		245	11.6366	-16.5532
258.157	37.256	6.597	51.091	8.737	89.906	100.256	101.506	154.549	23.835											246	3.171	-19.155		246	11.9032	-16.1026
259.195	37.457	6.514	51.35	8.58	87.25	101.307	101.56	152.356	24.543											247	3.149	-17.884		247	11.8206	-15.0341
260.232	37.697	6.556	51.773	8.503	89.938	98.675	101.063	153.424	23.831											248	3.166	-17.302		248	11.8844	-14.5449
261.269	37.605	6.442	51.621	8.617	88.781	99.274	101.849	153.591	23.719											249	3.383	-17.329		249	12.6989	-14.5676
262.306	37.573	6.369	51.574	8.44	90.531	99.265	100.84	151.489	22.948											250	2.891	-19.251		250	10.8521	-16.1833
263.343	37.656	6.533	51.617	8.511	92.063	99.801	100.217	152.42	23.678											251	3.563	-19.055		251	13.3746	-16.0185
264.38	37.438	6.42	51.197	8.489	90.437	101.072	100.319	155.375	23.569											252	3.257	-19.576		252	12.226	-16.4565
265.418	37.174	6.423	50.891	8.506	94.25	101.654	101.648	153.527	24.596											253	2.691	-18.107		253	10.1014	-15.2216
266.454	37.586	6.535	51.583	8.723	90.5	101.627	101.226	151.97	23.539											254	3.029	-17.86		254	11.3701	-15.014
267.491	37.885	6.567	52.338	8.231	90.625	99.705	102.027	153.33	23.24											255	3.377	-19.064		255	12.6764	-16.0261
268.528	37.572	6.551	51.922	8.903	88.969	99.901	101.651	154.708	23.206											256	3.266	-17.221		256	12.2598	-14.4768
269.567	37.914	6.678	52.49	8.597	87.375	99.38	102.12	151.292	24.438											257	3.046	-18.086		257	11.4339	-15.2039
270.602	37.4	6.516	51.73	8.031	90.781	100.849	101.596	153.428	23.371											258	3.511	-18.471		258	13.1794	-15.5276
271.64	37.295	6.783	51.485	8.369	90.406	101.096	100.145	152.201	22.918											259	3.174	-17.986		259	11.9144	-15.1199
272.677	37.449	7.006	51.544	8.717	91.75	99.892	101.539	151.254	23.169											260	3.237	-17.923		260	12.1509	-15.0669
273.714	37.701	7.005	52.333	8.606	90.062	101.735	101.389	152.303	23.801											261	2.92	-16.808		261	10.961	-14.1296
274.751	37.25	6.851	51.411	8.386	92.75	100.87	101.991	152.004	23.67											262	3.537	-17.875		262	13.277	-15.0266
275.788	37.227	7.044	51.118	8.851	93.563	100.485	102.422	152.038	23.678											263	3.191	-18.444		263	11.9782	-15.5049
276.825	37.677	7.06	51.793	8.514	92.813	100.97	101.837	151.826	23.427											264	3.097	-19.245		264	11.6254	-16.1783
277.862	37.449	7.064	51.444	8.577	93.531	101.033	102.148	151.621	23.948											265	3.243	-17.76		265	12.1734	-14.9299
278.899	37.579	6.91	51.71	8.26	89.281	102.148	101.539	153.511	23.502											266	3.289	-17.751		266	12.3461	-14.9223
279.937	37.884	7.097	52.152	8.877	92.938	101.081	101.642	151.697	23.397											267	2.986	-17.947		267	11.2087	-15.0871
280.974	37.515	6.85	51.679	8.531	92.188	100.512	103.117	151.856	23.232											268	3.134	-17.751		268	11.7643	-14.9223
282.011	37.671	6.872	52.028	8.437	94.594	99.711	101.184	152.648	24.109											269	3.4	-18.323		269	12.7628	-15.4032
283.048	38.117	7.139	52.272	8.583	93.344	101.196	102.807	151.25	23.356											270	3.311	-18.965		270	12.4287	-15.9429
284.086	37.223	6.884	51.122	8.629	90.875	101.205	101.91	153.121	23.64											271	3.171	-17.848		271	11.9032	-15.0039
285.123	37.412	6.899	51.63	8.326	92.969	101.009	101.807	152.121	23.472											272	3.111	-19.661		272	11.6779	-16.528
286.16	37.553	6.917	51.71	8.474	92.844	101.205	102.169	151.742	22.989											273	3.163	-19.531		273	11.8731	-16.4187
287.198	37.446	6.799	51.561	8.74	89.25	100.633	101.361	152.174	24.341											274	3.069	-19.57		274	11.5203	-16.4515
288.233	37.44	6.848	51.616	8.651	93.813	99.991	101.235	152.966	23.768											275	2.76	-19.375		275	10.3604	-16.2875
289.27	37.457	6.688	51.507	8.511	93.656	101.108	100.795	154.614	23.105											276	3.446	-18.784		276	12.9354	-15.7907
290.307	37.697	6.682	51.953	8.451	90.781	99.295	102.509	151.955	23.243											277	3.103	-19.323		277	11.6479	-16.2438
291.345	37.559	6.668	51.726	8.503	93.594	99.425	101.913	152.799	23.581											278	2.989	-18.836		278	11.22	-15.8344
292.382	37.869	6.534	52.281	8.409	92.781	99.386	101.617	152.924	23.337											279	2.986	-17.549		279	11.2087	-14.7525
293.419	37.759	6.487	51.996	8.1	95.094	99.581	101.852	151.894	24.109											280	3.229	-19.272		280	12.1209	-16.2009
294.456	37.668	6.645	51.966	8.786	91.406	100.172	101.223	152.193	24.165											281	3.111	-18.576		281	11.6779	-15.6159
295.493	37.81	6.896	52.199	8.443	91.094	99.633	99.714	153.25	23.434											282	2.909	-18.39		282	10.9197	-15.4595
296.53	37.937	6.716	52.181	8.329	97.219	100.12	100.56	153.242	23.266											283	3.151	-18.546		283	11.8281	-15.5906
297.567	37.984	6.541	52.302	8.326	93.469	101.407	101.142	151.773	23.715											284	3.48	-19.266		284	13.0631	-16.1959
298.604	37.545	6.474	51.498	8.569	96.5	99.684	101.449	153.295	23.547											285	3.16	-19.869		285	11.8619	-16.7028
299.642	38.026	6.502	52.299	8.451	86.906	100.38	99.846	151.462	23.865											286	3.143	-19.661		286	11.798	-16.528
300.68	37.595	6.329	51.745	8.249	90.219	100.566	100.048	151.227	23.61											287	2.994	-19.432		287	11.2387	-16.3355
301.717	37.861	6.361	52.287	8.491	88.25	100.41	100.623	151.89	23.659											288	3.183	-21.037		288	11.9482	-17.6847
302.754	37.546	6.167	51.974	8.82	89.75	99.69	100.732	152.466	23.494											289	3.406	-20.938		289	12.7853	-17.6015
303.791	37.166	6.036	51.165	8.5	87.781	99.087	100.389	152.167	23.27											290	3.62	-18.486		290	13.5886	-15.5402
304.828	37.874	5.984	51.985	8.483	88.281	99.295	99.964	152.436	23.517											291	3.217	-19.932		291	12.0758	-16.7558
305.865	37.69	6.054	51.807	8.334	86.875	99.524	100.229	152.951	23.172											292	2.906	-19.667		292	10.9084	-16.533
306.903	37.572	5.969	51.682	8.523	88.906	97.919	99.617	151.72	23.7											293	3.106	-17.848		293	11.6592	-15.0039
307.938	37.638	5.954	51.854	8.746	84.813	98.018	99.437	151.504	23.472											294	2.857	-17.48		294	10.7245	-14.6945
308.975	37.329	6.004	51.53	8.96	88.781	100.47	99.5	151.045	23.693											295	3.037	-18.787		295	11.4002	-15.7932
310.012	37.379	5.95	51.55	8.557	82.094	99.024	100.485	152.231	24.101											296	3.314	-18.998		296	12.4399	-15.9706
311.049	37.507	6.024	51.557	8.246	89.594	99.289	99.946	151.693	23.622											297	2.969	-19.375		297	11.1449	-16.2875
312.087	37.539	6.053	51.332	8.446	87.406	101.108	100.69	151.848	23.479											298	3.017	-19.543		298	11.3251	-16.4288
313.124	36.694	5.948	50.762	8.197	87.625	101.476	99.91	151.996	23.682											299	3.154	-20.715		299	11.8393	-17.414
314.161	37.053	5.898	51.119	8.377	92.25	100.169	99.166	152.466	23.393											300	2.969	-19.848		300	11.1449	-16.6852
315.198	37.146	5.872	51.27	8.654	85.156	99.958	100.072	151.383	24.438											301	3.274	-19.194		301	12.2898	-16.1354
316.235	37.371	5.731	51.435	8.309	86.844	99.581	100.69	150.864	23.629											302	3.091	-21.224		302	11.6029	-17.8419
317.272	37.282	5.706	51.345	8.357	84.531	99.413	98.105	150.386	23.805											303	3.069	-20.646		303	11.5203	-17.356
318.31	37.384	5.909	51.604	8.494	86.219	98.241	99.654	151.367	23.828											304	2.906	-20.631		304	10.9084	-17.3434
319.348	37.392	5.922	51.788	8.309	85.313	99.108	100.684	150.894	23.76											305	2.774	-20.522		305	10.4129	-17.2518
320.385	37.617	5.915	52.117	8.614	84.125	99.762	100.521	150.504	23.416											306	2.609	-20.209		306	9.79354	-16.9886
321.422	37.181	5.824	51.572	8.431	84.563	97.732	99.036	151.33	23.348											307	2.883	-19.703		307	10.8221	-16.5633
322.459	37.221	5.552	51.795	8.409	84.344	98.31	99.536	151.587	24.011											308	2.929	-20.414		308	10.9947	-17.161
323.496	37.04	5.559	51.506	8.246	86.844	98.325	98.916	150.508	23.498											309	2.494	-20.152		309	9.36186	-16.9407
324.532	37.17	5.546	51.608	8.114	85.844	98.434	99.922	149.864	23.479											310	2.891	-19.242		310	10.8521	-16.1757
325.569	37.142	5.423	51.62	7.949	84.25	98.747	100.172	148.034	23.543											311	2.886	-19.646		311	10.8333	-16.5154
326.606	37.793	5.427	52.362	8.223	84.344	99.253	98.699	150.371	22.91											312	2.949	-19.064		312	11.0698	-16.0261
327.643	37.314	5.497	51.738	8.269	87.125	98.542	98.729	151.394	24.116											313	2.611	-19.164		313	9.80105	-16.1102
328.68	37.041	5.216	51.608	7.834	87.719	98.804	100.479	146.413	23.097											314	3.003	-21.058		314	11.2725	-17.7023
329.717	36.851	5.366	51.271	8.231	85.719	99.714	99.289	149.311	23.944											315	2.574	-19.179		315	9.66216	-16.1228
330.754	37.83	5.35	52.374	8.226	82.625	99.31	100.389	147.678	23.584											316	2.746	-19.39		316	10.3078	-16.3001
331.792	37.548	5.489	52.326	8.289	84.406	99.892	99.208	147.996	23.974											317	2.937	-19.649		317	11.0248	-16.5179
332.829	37.595	5.402	52.228	7.951	84.063	99.792	99.467	148.341	23.861											318	2.969	-18.625		318	11.1449	-15.657
333.866	37.335	5.376	51.91	8.343	86.313	97.898	100.377	147.072	23.843											319	2.943	-18.851		319	11.0473	-15.847
334.904	37.702	5.454	52.13	7.914	87.063	99.777	99.762	148.28	23.412											320	2.997	-20.676		320	11.25	-17.3812
335.941	37.636	5.408	52.02	8.086	85.031	99.566	100.283	149.178	23.79											321	2.997	-18.592		321	11.25	-15.6293
336.978	37.779	5.426	52.472	8.277	87.531	99.307	99.639	148.75	23.562											322	2.78	-19.631		322	10.4354	-16.5027
338.015	37.34	5.498	51.424	8.309	90.75	100.331	99.37	148.428	23.554											323	2.84	-17.589		323	10.6607	-14.7861
339.053	37.224	5.522	51.27	8.283	86	100.105	100.41	147.86	23.674											324	3.209	-18.992		324	12.0458	-15.9656
340.09	37.427	5.518	51.489	8.337	88.656	98.28	101.834	147.89	24.494											325	2.946	-18.055		325	11.0586	-15.1779
341.127	37.334	5.376	51.263	8.337	87.438	100.364	99.87	149.106	23.127											326	2.954	-18.302		326	11.0886	-15.3855
342.164	37.2	5.398	51.408	8.12	85.875	99.325	100.873	147.519	24.06											327	2.671	-19.51		327	10.0263	-16.401
343.199	36.906	5.425	50.867	8.18	83.156	101.367	99.726	147.723	24.007											328	2.843	-17.983		328	10.6719	-15.1174
344.237	37.597	5.439	52.081	8.549	82.719	99.964	99.937	149.223	24.067											329	2.914	-18.619		329	10.9384	-15.652
345.274	36.886	5.358	50.809	8.286	81.906	100.901	100.136	146.598	24.011											330	2.483	-19.393		330	9.32057	-16.3027
346.311	37.028	5.353	51.483	8.294	81.719	100.654	99.548	150.261	23.603											331	2.826	-19.173		331	10.6081	-16.1177
347.348	37.119	5.416	51.605	8.011	84.063	99.446	99.398	149.246	23.64											332	2.634	-18.453		332	9.88739	-15.5125
348.385	37.245	5.429	52.121	8.183	83.656	100.973	98.967	149.769	24.019											333	2.671	-18.637		333	10.0263	-15.6671
349.422	37.287	5.458	52.07	8.254	82.719	100.337	99.244	149.436	23.097											334	2.791	-18.802		334	10.4767	-15.8058
350.459	37.291	5.395	51.8	7.823	85.906	99.563	99.244	148.261	23.419											335	2.68	-18.399		335	10.0601	-15.4671
351.498	36.701	5.469	51.009	8.166	86.969	99.783	99.789	148.447	23.723											336	2.897	-19.45		336	10.8746	-16.3506
352.534	37.316	5.407	51.852	7.974	89.25	100.503	99.654	148.205	23.809											337	2.723	-19.308		337	10.2215	-16.2312
353.572	37.176	5.456	52.093	8.011	84.813	100.319	98.858	148.89	23.644											338	2.66	-20.438		338	9.98498	-17.1811
354.609	36.707	5.593	51.259	8.131	83.875	100.154	99.807	148.451	23.742											339	2.863	-17.736		339	10.747	-14.9097
354.669	36.911	5.509	51.728	8.02	85.094	100.557	98.648	148	23.94											340	2.743	-19.305		340	10.2965	-16.2287
354.94	36.82	5.575	51.397	8.237	85.531	99.506	100.714	149.102	23.569											341	2.474	-18.655		341	9.28679	-15.6823
355.646	37.153	5.607	51.954	8.063	87.594	99.648	99.904	148.595	23.955											342	2.411	-18.848		342	9.0503	-15.8445
356.069	36.795	5.474	51.379	8	88.688	98.518	99.645	149.061	23.311											343	2.911	-18.432		343	10.9272	-15.4948
357.106	36.796	5.505	51.529	8.203	88.219	101.22	99.855	149.307	23.805											344	2.457	-17.926		344	9.22297	-15.0694
357.748	36.869	5.671	51.831	8.083	90.031	99.651	100.16	149.239	23.831
358.143	37.304	5.626	52.221	7.814	89.625	100.301	100.193	149.125	23.835
358.757	37.347	5.482	52.256	7.751	86.938	100.108	100.154	147.973	24.363
359.029	36.921	5.73	51.63	8.251	85.875	100.524	100.895	147.466	24.135
360.065	37.047	5.595	51.746	7.797	87.25	101.03	100.087	148.28	24.213

## Sheet: F#1_3
Time [s]	Intensity Region 1	Intensity Region 2	Intensity Region 3	Intensity Region 4	Intensity Region 5	Intensity Region 6	Intensity Region 1	Intensity Region 2	Intensity Region 3	Intensity Region 4	Intensity Region 5	Intensity Region 6		Time [s]	Recipient cell (Region 3)	Donor cell (Region 5)		Time [s]	Recipient cell (Region 3)	Donor cell (Region 5)
0	49.708	19.201	75.954	34.464	72.524	61.612	49.7052	20.0162	75.934	34.9304	72.8282	62.192		0	0	0		0	0	0
1.001	49.387	19.794	75.505	33.92	72.452	61.579								1	1.433	1.715		1	1.88717	2.38764
2.001	49.712	20.055	75.557	34.768	72.504	62.796								2	2.305	2.393		2	3.03553	3.33156
3.002	49.939	20.407	76.314	35.098	73.133	62.401								3	2.573	1.804		3	3.38847	2.51155
4.002	49.78	20.624	76.34	36.402	73.528	62.572								4	3.294	2.286		4	4.33798	3.18259
9.478	7.775	6.525	10.314	10.839	75.915	63.237								5	3.078	2.349		5	4.05352	3.2703
10.438	8.916	7.301	11.747	12.554	75.456	64.355								6	3.47	2.357		6	4.56976	3.28144
11.44	9.454	7.451	12.619	13.232	75.246	64.566								7	3.418	1.741		7	4.50128	2.42384
12.441	9.596	7.349	12.887	12.643	74.815	64.513								8	3.428	1.849		8	4.51445	2.5742
13.443	9.908	7.47	13.608	13.125	74.431	64.132								9	3.794	1.741		9	4.99644	2.42384
14.442	9.899	7.662	13.392	13.188	75.355	64.349								10	4.191	2.706		10	5.51927	3.76732
15.444	9.993	7.626	13.784	13.196	74.645	63.605								11	4.47	2.402		11	5.88669	3.34409
16.446	10.169	7.523	13.732	12.58	74	64.27								12	4.201	2.465		12	5.53244	3.4318
17.445	10.101	7.54	13.742	12.688	73.794	63.454								13	4.372	2.366		13	5.75763	3.29397
18.446	10.248	7.771	14.108	12.58	72.931	64.046								14	4.49	2.84		14	5.91303	3.95388
19.446	10.512	7.89	14.505	13.545	74.75	64.507								15	4.583	2.706		15	6.0355	3.76732
20.447	10.522	7.73	14.784	13.241	74.008	64.158								16	4.573	2.465		16	6.02234	3.4318
21.449	10.559	7.812	14.515	13.304	75.133	64.112								17	4.696	2.045		17	6.18432	2.84707
22.449	10.788	7.626	14.686	13.205	73.915	64.099								18	4.975	2.241		18	6.55174	3.11994
23.45	10.784	7.773	14.804	13.679	73.552	63.809								19	5.016	1.929		19	6.60574	2.68557
24.449	10.983	7.982	14.897	13.545	74.242	63.316								20	4.789	1.982		20	6.30679	2.75936
25.451	10.857	7.73	14.887	13.304	73.919	64.461								21	5.289	2.072		21	6.96526	2.88466
26.452	10.923	7.6	15.01	12.884	73.548	63.303								22	5.872	2.125		22	7.73303	2.95845
27.452	11.059	7.677	15.289	13.08	72.964	63.546								23	5.32	1.947		23	7.00608	2.71063
28.453	11.204	7.843	15.33	12.768	73.706	62.671								24	5.933	1.652		24	7.81336	2.29993
29.452	10.962	7.953	15.103	12.821	74.407	63.921								25	5.825	1.554		25	7.67114	2.1635
30.454	11.271	7.989	15.603	12.911	75.536	64.151								26	5.897	1.92		26	7.76595	2.67304
31.454	11.322	8.095	16.186	12.964	74.004	64.533								27	5.619	2.241		27	7.39985	3.11994
32.456	11.326	7.758	15.634	12.786	74.274	62.842								28	6.408	2.563		28	8.43891	3.56824
33.457	11.402	7.603	16.247	12.491	74.395	62.572								29	6.083	2.732		29	8.0109	3.80352
34.456	11.338	7.566	16.139	12.393	74.169	62.329								30	5.691	2.732		30	7.49467	3.80352
35.458	11.485	7.831	16.211	12.759	74.855	62.73								31	6.114	2.929		31	8.05173	4.07779
36.459	11.488	8.123	15.933	13.08	74.891	63.283								32	6.542	2.465		32	8.61538	3.4318
37.459	11.581	7.857	16.722	13.402	74.702	62.849								33	6.227	2.804		33	8.20054	3.90376
38.461	11.496	8.051	16.397	13.571	74.423	62.533								34	6.49	2.893		34	8.5469	4.02767
39.462	11.541	7.959	16.005	13.571	74.633	62.908								35	6.325	2.697		35	8.3296	3.75479
40.462	11.561	7.756	16.428	13.768	74.988	63.276								36	5.975	2.331		36	7.86868	3.24524
41.461	11.65	7.969	16.856	13.304	74.964	62.461								37	6.444	2.25		37	8.48632	3.13247
42.464	11.645	7.955	16.541	13.643	75.032	61.599								38	6.676	2.59		38	8.79185	3.60583
43.464	11.758	8.014	16.804	13.732	74.694	61.954								39	6.753	2.554		39	8.89325	3.55571
44.465	11.779	7.798	16.639	13.536	74.488	61.895								40	6.902	2.581		40	9.08947	3.5933
45.467	11.59	7.836	16.289	13.17	74.44	61.316								41	6.768	2.679		41	8.913	3.72973
46.467	11.833	7.654	16.758	13.089	73.129	61.257								42	7.114	2.625		42	9.36866	3.65455
47.469	11.923	7.72	16.99	13.429	73.254	61.217								43	6.99	2.795		43	9.20536	3.89123
48.468	11.899	7.555	17.067	13.393	73.548	61.158								44	6.805	1.911		44	8.96173	2.66051
49.47	11.962	7.638	17.216	13.42	73.056	62.138								45	7	1.974		45	9.21853	2.74822
50.472	12.034	7.881	17.082	13.518	73.02	62.296								46	7.274	2.143		46	9.57937	2.98351
51.471	11.858	7.942	17.428	13.464	72.593	62.007								47	6.846	2.295		47	9.01572	3.19512
52.474	12.092	7.812	17.304	13.634	73.379	61.75								48	6.805	1.893		48	8.96173	2.63546
53.474	12.05	7.85	17.119	12.75	71.919	62.461								49	7.531	1.527		49	9.91782	2.12591
54.476	12.128	7.572	17.314	12.813	71.613	61.349								50	6.634	1.884		50	8.73653	2.62293
55.477	12.142	7.551	17.588	12.982	71.887	60.322								51	7.305	2.491		51	9.6202	3.468
56.477	11.937	7.455	17.16	13.134	72.149	60.276								52	6.964	2.509		52	9.17112	3.49306
57.478	11.976	7.586	17.119	12.732	71.415	62.237								53	7.088	2.134		53	9.33442	2.97098
58.478	12.135	7.647	17.845	12.366	71.48	61.105								54	7.604	2.331		54	10.014	3.24524
59.48	11.876	7.662	16.948	12.723	70.484	60.882								55	7.464	2.634		55	9.82959	3.66708
60.479	12.253	7.675	17.619	13.33	71.516	61.026								56	7.346	2.304		56	9.67419	3.20765
61.481	12.154	7.589	17.278	13.348	71.516	61.454								57	7.97	2.572		57	10.496	3.58077
62.484	12.189	7.903	17.402	12.973	71.52	61.743								58	7.681	2.322		58	10.1154	3.23271
63.484	12.367	7.739	17.918	13.17	72.911	62.026								59	7.964	2.536		59	10.4881	3.53065
64.485	12.304	7.686	17.778	13.473	72.294	61.882								60	7.722	2.947		60	10.1694	4.10285
65.484	12.235	7.997	17.66	13.143	72.923	60.974								61	7.835	2.831		61	10.3182	3.94135
66.484	12.474	7.932	18.284	13.411	72.101	63.072								62	8.32	2.768		62	10.9569	3.85364
67.486	12.36	7.718	17.995	13.161	72.859	62.48								63	8.32	2.572		63	10.9569	3.58077
68.487	12.573	7.938	18.278	13.375	72.185	62.559								64	7.98	2.911		64	10.5091	4.05273
69.487	12.572	8.03	18.036	13.786	73.121	62.257								65	7.959	2.304		65	10.4815	3.20765
70.486	12.528	7.908	18.149	13.67	73.855	63.046								66	8.083	2.465		66	10.6448	3.4318
71.489	12.706	8.155	18.634	13.607	73.915	62.559								67	8.155	2.75		67	10.7396	3.82858
72.491	12.547	7.962	18.634	13.411	73.581	63.204								68	8.212	2.572		68	10.8147	3.58077
73.491	12.486	8.03	18.294	13.75	73.492	62.428								69	7.872	2.938		69	10.3669	4.09032
74.492	12.452	8.288	18.273	13.143	73.726	63.211								70	7.928	2.518		70	10.4406	3.50559
75.492	12.649	8.113	18.397	13.304	73.371	62.375								71	8.078	2.866		71	10.6382	3.99008
76.494	12.721	8.157	18.469	13.589	73.161	63.204								72	8.33	2.322		72	10.9701	3.23271
77.493	12.536	8.056	18.526	13.411	74.351	63.638								73	8.681	2.982		73	11.4323	4.15157
78.494	12.447	8.202	18.186	13.777	73.323	61.842								74	8.784	2.938		74	11.5679	4.09032
79.494	12.59	8.047	18.242	13.357	74.274	62.684								75	8.655	2.5		75	11.3981	3.48053
80.495	12.548	7.843	18.392	13.705	73.621	63.138								76	8.418	3.107		76	11.0859	4.3256
81.497	12.732	7.949	18.644	13.161	72.734	62.651								77	8.526	2.616		77	11.2282	3.64202
82.498	12.738	8.585	18.995	13.821	73.347	64.171								78	8.887	2.67		78	11.7036	3.7172
83.498	12.848	8.306	19.098	13.777	74.375	64.145								79	8.743	3.054		79	11.5139	4.25181
84.499	12.808	8.46	18.969	13.339	74.319	64.086								80	8.913	2.715		80	11.7378	3.77985
85.499	12.876	8.592	18.732	13.946	73.742	64.336								81	8.774	2.554		81	11.5548	3.55571
86.501	12.683	8.449	18.84	13.455	73.915	63.737								82	9.201	2.581		82	12.1171	3.5933
87.502	12.743	8.462	19.201	13.509	74.274	62.888								83	9.413	2.982		83	12.3963	4.15157
88.502	13.039	8.326	19.057	13.893	73.69	63.046								84	9.238	3.081		84	12.1658	4.2894
89.503	12.917	8.444	19.227	13.554	73.073	62.882								85	8.196	3.447		85	10.7936	4.79895
90.505	13.005	8.552	19.088	13.393	73.512	63.007								86	9.134	3.286		86	12.0289	4.5748
91.506	12.996	8.633	19.515	13.42	74.04	63.52								87	9.011	2.875		87	11.8669	4.00261
92.506	13.024	8.617	19.727	13.821	73.569	63.73								88	9.279	2.911		88	12.2198	4.05273
93.507	12.965	8.638	19.552	13.92	73.645	63.98								89	8.995	2.956		89	11.8458	4.11538
94.507	12.746	8.394	18.51	14.286	73.73	64.461								90	8.722	2.527		90	11.4863	3.51812
95.508	12.955	8.172	19.448	14.125	72.968	63.118								91	8.82	3.018		91	11.6154	4.20169
96.51	13.001	8.356	19.325	13.714	72.367	62.322								92	9.382	2.661		92	12.3555	3.70467
97.509	12.959	8.297	19.593	13.75	72.476	62.618								93	9.49	2.75		93	12.4977	3.82858
98.511	12.939	8.267	19.309	13.795	73.294	61.724								94	8.671	3.188		94	11.4191	4.43837
99.511	12.885	8.547	19.036	13.366	73.048	62.77								95	8.928	3.143		95	11.7576	4.37572
100.514	12.891	8.48	19.134	13.857	72.944	63.428								96	9.114	3.179		96	12.0025	4.42584
101.516	13.074	8.552	19.696	13.5	72.782	62.921								97	9.037	3.125		97	11.9011	4.35066
102.515	13.174	8.441	19.804	13.589	73.54	63.461								98	9.542	3.384		98	12.5662	4.71124
103.517	13.104	8.596	18.985	14.027	73.81	63.237								99	9.506	3.607		99	12.5188	5.0217
104.516	13.104	8.379	19.242	13.982	72.952	62.974								100	8.995	3.063		100	11.8458	4.26434
105.518	13.246	8.564	19.428	14.018	72.29	62.586								101	9.866	3.572		101	12.9929	4.97298
106.518	13.235	8.929	19.351	13.964	73.673	64.711								102	9.531	3.706		102	12.5517	5.15953
107.52	13.329	9.007	19.856	14.223	73.96	63.888								103	10.006	3.447		103	13.1772	4.79895
108.521	13.499	8.912	19.82	14.446	73.931	65.572								104	9.939	3.715		104	13.089	5.17206
109.52	13.282	8.664	19.309	13.902	73.903	65.086								105	9.892	4.081		105	13.0271	5.68161
110.522	13.505	8.689	20.18	14.411	74.101	64.25								106	10.047	4.313		106	13.2312	6.00461
111.523	13.564	8.907	19.845	14.545	73.145	64.908								107	10.382	4.357		107	13.6724	6.06586
112.523	13.647	8.828	20.32	14.286	73.504	65.171								108	10.542	4.465		108	13.8831	6.21622
113.524	13.572	8.79	20.253	14.554	74.375	65.809								109	10.078	4.322		109	13.2721	6.01714
114.524	13.49	9.256	20.206	14.92	74.621	65.691								110	10.274	3.759		110	13.5302	5.23332
115.525	13.58	9.218	20.361	15.152	74.464	66.428								111	9.598	4.465		111	12.6399	6.21622
116.525	13.593	9.151	20.696	15.196	74.641	65.395								112	9.712	3.875		112	12.7901	5.39482
117.526	13.689	8.934	20.856	15.304	74.085	65.408								113	10.624	3.482		113	13.9911	4.84768
118.526	13.476	8.791	20.392	15.161	73.512	65.263								114	10.423	3.634		114	13.7264	5.05929
119.529	13.598	8.838	20.588	14.598	72.98	65.118								115	10.052	3.759		115	13.2378	5.23332
120.531	13.332	8.767	19.912	15.304	73.714	65.401								116	10.33	3.366		116	13.6039	4.68618
121.53	13.375	8.914	20.026	14.714	73.149	66.197								117	9.82	3.161		117	12.9323	4.40078
122.532	13.761	8.816	20.938	14.321	72.516	64.461								118	9.944	3.482		118	13.0956	4.84768
123.532	13.745	8.828	20.737	14.473	72.149	64.625								119	10.655	3.527		119	14.0319	4.91033
124.533	13.574	8.468	20.366	14.598	71.56	64.493								120	10.062	3.438		120	13.251	4.78642
125.535	13.646	8.53	20.644	14.205	71.371	64.046								121	10.356	3.857		121	13.6382	5.36976
126.535	13.445	8.369	20.134	14	71.923	65.059								122	10.511	3.349		122	13.8423	4.66251
127.537	13.725	8.757	20.258	14.321	72.613	64.072								123	10.191	4.206		123	13.4209	5.85564
128.536	13.651	8.692	20.969	14.366	71.984	64.493								124	10.32	3.545		124	13.5907	4.93539
129.539	13.537	8.692	20.376	14.277	72.02	64.704								125	10.186	3.393		125	13.4143	4.72377
130.541	13.681	8.798	20.67	14.696	72.165	64.592								126	9.866	3.438		126	12.9929	4.78642
131.54	13.504	8.627	20.825	14.188	72.867	65.026								127	10.201	3.724		127	13.434	5.18459
132.542	13.503	8.65	20.505	15.045	71.532	64.816								128	10.129	4.107		128	13.3392	5.71781
133.542	13.458	8.466	20.634	14.384	71.867	65.362								129	10.052	4.224		129	13.2378	5.8807
134.543	13.555	8.576	20.5	14.232	72.879	64.868								130	10.325	4.027		130	13.5973	5.60643
135.543	13.631	8.63	20.18	14.277	71.976	64.809								131	10.629	4.313		131	13.9977	6.00461
136.545	13.693	8.706	20.515	14.563	72.488	64.816								132	10.872	4.741		132	14.3177	6.60047
137.546	13.676	8.723	20.443	14.946	71.734	65.605								133	10.48	4.429		133	13.8015	6.1661
138.545	13.696	8.879	20.366	15.063	73.79	65.125								134	10.552	4.447		134	13.8963	6.19116
139.547	13.621	8.945	20.639	14.866	74.706	66								135	10.186	4.732		135	13.4143	6.58794
140.548	13.773	9.102	20.943	15.152	74.024	65.98								136	10.423	4.652		136	13.7264	6.47656
141.55	13.828	8.983	21.186	15.58	74.294	65.283								137	11.129	4.616		137	14.6561	6.42645
142.55	13.645	8.996	20.794	15.268	74.621	66.039								138	10.614	4.134		138	13.9779	5.7554
143.551	13.774	9.29	20.866	15.286	74.294	65.033								139	10.129	4.804		139	13.3392	6.68818
144.553	13.796	8.823	20.5	15.571	73.766	65.809								140	10.361	4.107		140	13.6447	5.71781
145.552	13.635	8.905	20.737	15.491	73.899	65.493								141	10.191	4.152		141	13.4209	5.78046
146.552	13.97	9.014	21.443	15.455	73.71	65.329								142	10.634	4.009		142	14.0043	5.58137
147.554	13.739	9.092	20.928	14.973	74.927	66.026								143	10.552	4.322		143	13.8963	6.01714
148.555	13.777	9.274	20.443	15.643	74.758	65.309								144	10.918	3.795		144	14.3783	5.28344
149.556	13.647	9.126	20.675	14.946	73.931	65.664								145	10.325	4.313		145	13.5973	6.00461
150.556	13.785	9.154	20.505	14.991	74.278	65.184								146	10.939	4.349		146	14.4059	6.05473
151.558	13.788	9.424	20.948	14.848	73.282	66.289								147	10.882	4.25		147	14.3309	5.9169
152.559	13.856	9.194	20.866	15.161	73.867	65.533								148	11.134	4.143		148	14.6627	5.76793
153.559	13.869	9.134	21.232	14.634	73.435	65.947								149	10.33	4.375		149	13.6039	6.09092
154.561	13.683	9.1	20.639	15.152	73.54	65.645								150	10.578	3.884		150	13.9305	5.40735
155.56	13.921	8.91	21.253	15.188	72.581	64.967								151	10.47	3.75		151	13.7883	5.22079
156.562	13.911	8.951	21.196	15.089	73.395	65.303								152	10.196	3.652		152	13.4275	5.08435
157.563	13.849	8.986	21.448	14.982	72.911	66.303								153	10.825	4.072		153	14.2558	5.66908
158.565	13.688	8.925	20.644	15.214	72.315	65.309								154	10.433	3.625		154	13.7396	5.04676
159.564	13.723	8.886	20.892	14.723	72.589	65.289								155	11.078	3.822		155	14.589	5.32103
160.565	13.803	8.815	20.784	14.589	72.161	64.868								156	10.284	3.929		156	13.5433	5.47
161.567	13.659	8.86	20.51	14.491	72.242	65.757								157	10.779	4.286		157	14.1952	5.96702
162.567	13.833	8.987	21.139	14.911	72.927	65.842								158	10.856	3.911		158	14.2966	5.44494
163.569	13.78	8.801	20.747	14.464	73.097	64.987								159	10.619	3.795		159	13.9845	5.28344
164.57	14.066	8.812	21.392	14.661	73.31	65.401								160	11.14	3.697		160	14.6706	5.147
165.57	13.825	8.809	20.598	14.768	72.819	64.204								161	10.738	3.456		161	14.1412	4.81148
166.571	13.86	8.886	21.093	15.125	72.359	64.961								162	10.485	3.599		162	13.808	5.01057
167.57	13.923	8.73	21.17	14.75	73.069	64.605								163	10.531	3.84		163	13.8686	5.34609
168.572	13.862	8.599	20.933	14.634	72.435	64.487								164	10.696	3.545		164	14.0859	4.93539
169.571	13.84	8.808	21.454	14.536	72.016	64.645								165	10.959	3.375		165	14.4323	4.69871
170.573	13.817	8.821	21.052	14.295	71.766	62.507								166	10.681	4.268		166	14.0662	5.94196
171.575	13.835	8.555	20.799	14.438	72.548	63.645								167	10.753	3.875		167	14.161	5.39482
172.576	13.792	8.651	20.845	14.679	71.81	64.164								168	11.145	4.724		168	14.6772	6.5768
173.576	13.777	8.619	21.01	14.384	71.802	64.539								169	10.763	3.813		169	14.1742	5.3085
174.577	13.877	8.463	21.273	14.214	71.806	65.026								170	10.939	3.652		170	14.4059	5.08435
175.577	13.861	8.903	20.995	15.107	72.411	64.553								171	10.547	3.625		171	13.8897	5.04676
176.579	13.809	8.671	21.067	14.714	72.157	64.645								172	10.691	4.009		172	14.0793	5.58137
177.58	13.913	8.576	21.459	15.563	71.948	65.382								173	10.5	3.661		173	13.8278	5.09688
178.581	13.808	8.59	21.077	14.652	71.544	64.039								174	10.954	4.009		174	14.4257	5.58137
179.581	13.783	8.253	21.253	14.491	72.274	63.487								175	11.026	4.116		175	14.5205	5.73034
180.583	13.795	8.597	20.861	14.464	71.548	64.072								176	10.717	4.116		176	14.1136	5.73034
181.585	13.875	8.524	21.005	14.848	72.391	64.322								177	10.748	4.581		177	14.1544	6.37772
182.584	13.722	8.705	20.814	14.5	72.996	63.638								178	10.676	4.393		178	14.0596	6.11598
183.585	14.037	8.924	21.268	14.848	73.665	63.822								179	11.47	3.902		179	15.1052	5.43241
184.585	13.822	8.918	21.34	14.955	73.069	64.007								180	10.882	4.099		180	14.3309	5.70667
185.587	13.936	9.001	21.031	14.955	73.012	64.118								181	10.995	4.197		181	14.4797	5.84311
186.587	13.814	8.863	21.062	15.42	73.657	64.112								182	10.758	4.616		182	14.1676	6.42645
187.589	13.899	8.881	20.99	15.232	72.738	64.461								183	11.083	4.357		183	14.5956	6.06586
188.591	13.967	9.097	21.784	14.741	74.065	63.638								184	10.573	3.982		184	13.9239	5.54378
189.59	13.952	8.927	21.196	14.938	72.911	63.579								185	10.846	4.902		185	14.2835	6.82462
190.59	13.788	8.85	21.309	15.036	73.04	62.717								186	10.995	3.893		186	14.4797	5.41988
191.591	13.85	8.999	21.072	15.455	73.911	63.539								187	11.325	4.366		187	14.9143	6.07839
192.593	13.799	8.952	21.397	15.196	73.452	63.092								188	10.949	4.75		188	14.4191	6.613
193.595	13.782	9.03	20.887	14.821	74.677	63.612								189	11.129	4.599		189	14.6561	6.40278
194.594	13.936	9.311	21.16	15.741	73.242	63.309								190	11.037	4.652		190	14.535	6.47656
195.594	13.91	9.218	21.309	14.732	73.363	63.257								191	11.253	4.348		191	14.8194	6.05333
196.595	13.862	8.984	21.639	15.205	73.815	63.316								192	11.274	4.411		192	14.8471	6.14104
197.597	13.789	9.14	21.263	15.589	73.02	63.27								193	10.763	4.982		193	14.1742	6.93599
198.596	13.928	9.055	21.443	15.438	73.468	64.461								194	10.995	4.429		194	14.4797	6.1661
199.598	13.91	9.092	21.351	15.491	73.5	64.007								195	11.088	4.554		195	14.6022	6.34013
200.599	13.878	9.068	21.567	15.187	73.685	64.224								196	10.825	4.179		196	14.2558	5.81805
201.599	13.768	8.931	21.588	15.25	74.399	64.829								197	11.279	4.045		197	14.8537	5.63149
202.601	13.684	9.127	21.077	15.821	73.69	64.796								198	10.732	4.465		198	14.1333	6.21622
203.6	13.7	9.042	21.309	15.268	73.403	64.724								199	11.449	4.143		199	15.0776	5.76793
204.602	13.719	8.814	21.402	15.393	73.512	65.414								200	10.913	4.697		200	14.3717	6.53921
205.605	13.699	9.003	21.139	15.018	73.746	64.125								201	11.057	4.072		201	14.5613	5.66908
206.604	13.706	9.195	21.593	14.884	73.077	64.23								202	10.892	3.893		202	14.344	5.41988
207.606	13.615	9.049	21.046	15.304	73.621	64.757								203	10.732	4.349		203	14.1333	6.05473
208.606	13.903	8.952	21.763	14.982	73.972	64.197								204	11.284	4.527		204	14.8603	6.30254
209.607	13.758	9.013	21.227	15.536	73.972	64.336								205	11.052	4.304		205	14.5547	5.99208
210.607	13.662	8.679	21.371	14.911	73.355	63.507								206	11.171	4.572		206	14.7115	6.36519
211.608	13.676	8.644	21.206	14.732	72.641	63.414								207	11.196	4.429		207	14.7444	6.1661
212.61	13.654	8.818	21.046	15.188	72.71	64.257								208	11.011	4.563		208	14.5008	6.35266
213.61	13.827	8.873	21.598	15.366	73.218	64.763								209	11.258	4.661		209	14.826	6.48909
214.611	13.927	8.955	21.366	15.143	73.5	63.842								210	11.49	4.849		210	15.1316	6.75083
215.612	13.895	8.903	21.485	15.411	73.294	65.125								211	11.418	4.447		211	15.0367	6.19116
216.614	13.957	9.014	21.51	15.268	73.319	64.579								212	10.918	5.224		212	14.3783	7.27291
217.614	13.904	9.23	21.325	15.402	73.754	64.868								213	11.423	5.375		213	15.0433	7.48313
218.613	13.84	9.034	21.572	15.5	72.919	64.954								214	11.109	4.929		214	14.6298	6.86221
219.615	13.917	8.956	21.804	15.688	74.181	65.013								215	11.619	4.456		215	15.3014	6.20369
220.614	13.886	8.881	21.732	15.286	72.556	64.809								216	11.676	5.224		216	15.3765	7.27291
221.616	13.78	9.212	21.232	16.063	73.44	65.625								217	10.732	5.134		217	14.1333	7.14761
222.618	13.846	9.075	21.737	16.214	74.065	66.132								218	11.078	4.875		218	14.589	6.78703
223.619	13.906	9.305	21.423	15.768	73.73	65.651								219	11.516	5.232		219	15.1658	7.28405
224.619	13.87	9.215	21.933	15.295	73.423	65.184								220	11.573	4.849		220	15.2409	6.75083
225.62	13.985	9.169	21.99	16.063	73.581	65.02								221	11.537	4.804		221	15.1935	6.68818
226.621	13.673	9.359	21.046	15.973	73.387	65.743								222	11.552	4.616		222	15.2132	6.42645
227.62	13.707	9.218	21.392	15.714	72.96	64.684								223	11.382	4.84		223	14.9893	6.7383
228.62	13.852	9.26	21.83	16.071	72.835	64.684								224	11.475	4.902		224	15.1118	6.82462
229.622	13.82	9.112	21.887	15.688	72.794	65.086								225	11.253	4.518		225	14.8194	6.29001
230.623	13.961	9.179	21.851	15.643	72.359	63.908								226	11.011	5.116		226	14.5008	7.12255
231.623	13.743	9.226	21.866	15.455	72.738	64.763								227	11.382	5.331		227	14.9893	7.42188
232.624	13.883	9.123	21.696	15.679	72.782	65.454								228	11.552	5.009		228	15.2132	6.97358
233.626	14.003	8.932	21.789	15.741	73.383	65.322								229	10.805	5.09		229	14.2295	7.08635
234.627	13.896	8.946	21.567	15.357	72.456	65.414								230	10.722	4.447		230	14.1202	6.19116
235.627	13.743	8.979	21.325	15.955	72.919	64.974								231	10.846	4.723		231	14.2835	6.57541
236.628	13.939	9.223	21.696	16.17	72.641	64.605								232	11.387	4.724		232	14.9959	6.5768
237.628	14.004	9.386	21.866	15.848	73.133	65.559								233	11.243	4.822		233	14.8063	6.71324
238.629	13.847	9.14	21.119	15.929	73.657	65.296								234	11.413	4.679		234	15.0302	6.51415
239.631	13.794	8.958	21.036	15.286	72.181	64.046								235	11.655	4.643		235	15.3489	6.46404
240.63	13.779	8.814	21.16	15.562	72.04	64.605								236	11.238	4.572		236	14.7997	6.36519
241.632	14.033	8.924	21.701	15.563	72.004	63.711								237	11.274	4.473		237	14.8471	6.22736
242.632	13.911	8.927	21.557	15.661	71.847	64.355								238	11.459	4.563		238	15.0907	6.35266
243.633	13.96	9.092	21.727	15.518	73.181	65.461								239	11.928	4.447		239	15.7084	6.19116
244.634	14.01	9.349	21.969	15.482	72.294	65.355								240	11.593	4.42		240	15.2672	6.15357
245.634	13.893	9.113	21.552	15.411	71.883	64.072								241	11.341	4.456		241	14.9353	6.20369
246.636	13.734	8.953	21.588	15.312	72.371	64.704								242	11.088	4.188		242	14.6022	5.83058
247.637	13.915	9.052	21.773	15.402	72.415	65.151								243	11.124	4.018		243	14.6496	5.5939
248.637	13.921	8.874	22.242	15.286	71.306	64.875								244	11.238	4.304		244	14.7997	5.99208
249.638	13.87	8.823	21.907	15.259	70.935	64.625
250.64	13.792	8.744	21.655	15.295	70.137	64.441
251.64	13.825	8.694	21.402	15.027	70.472	63.98
252.641	13.742	8.514	21.438	14.857	70.161	63.928
253.643	13.708	8.884	21.552	15.143	70.891	64.474

## Sheet: F#1_4
Time [s]	Intensity Region 1	Intensity Region 2	Intensity Region 3	Intensity Region 4	Intensity Region 5	Intensity Region 6	Intensity Region 7	Intensity Region 1	Intensity Region 2	Intensity Region 3	Intensity Region 4	Intensity Region 5	Intensity Region 6	Intensity Region 7		Time [s]	Isolated control cell (Region 2)	Recipeint cell (Region 1)	Donor cell (Region 7)		Time [s]	Isolated control cell (Region 2)	Recipeint cell (Region 1)	Donor cell (Region 7)
0	55.43	47.094	47.868	52.698	229.84	150.774	228.373	54.5578	46.9014	46.854	53.3628	229.546	150.332	228.205		0	0	0	0		0	0	0	0
1.002	55.038	46.804	46.44	53.116	228.752	150.806	228.453									1	1.138	2.964	1.178		1	2.42637	5.43277	0.516202
2.003	54.385	46.881	46.874	52.116	230.152	150.242	228.763									2	1.701	4.7	-0.851		2	3.62676	8.61472	-0.37291
3.002	53.989	46.893	46.673	54.628	230.224	150.452	228.331									3	1.875	5.655	-0.072		3	3.99775	10.3652	-0.0315506
4.002	53.947	46.835	46.415	54.256	228.76	149.387	227.106									4	1.97	6.367	-0.805		4	4.2003	11.6702	-0.352753
6.369	12.194	6.929	6.881	7.86	227.872	42.613	225.847									5	2.097	7.109	-0.86		5	4.47108	13.0302	-0.376854
7.33	15.158	8.067	8.226	9.605	227.144	54.952	227.025									6	2.412	7.444	-0.283		6	5.1427	13.6442	-0.124011
8.329	16.894	8.63	8.509	10	225.168	63.823	224.996									7	2.432	7.779	-0.872		7	5.18535	14.2583	-0.382112
9.33	17.849	8.804	8.667	10.023	226.904	67.694	225.775									8	2.38	8.199	-1.915		8	5.07448	15.0281	-0.839157
10.332	18.561	8.899	8.855	10.465	227.248	73.355	225.042									9	2.452	8.526	-1.885		9	5.22799	15.6275	-0.826011
11.333	19.303	9.026	9.075	10.209	226.992	75.177	224.987									10	2.606	8.754	-1.911		10	5.55634	16.0454	-0.837404
12.333	19.638	9.341	9.088	10.86	227.744	77.032	225.564									11	2.66	8.954	-2.199		11	5.67147	16.412	-0.963606
13.334	19.973	9.361	9.296	11.488	227.432	77.629	224.975									12	2.671	9.183	-2.707		12	5.69493	16.8317	-1.18621
14.336	20.393	9.309	9.245	11.581	226.92	80.097	223.932									13	2.697	9.4	-2.991		13	5.75036	17.2294	-1.31066
15.338	20.72	9.381	9.623	11.302	226.344	80.71	223.962									14	2.814	9.244	-2.067		14	5.99982	16.9435	-0.905764
16.337	20.948	9.535	9.503	10.767	225.792	80.613	223.936									15	2.727	9.545	-4.144		15	5.81433	17.4952	-1.81591
17.339	21.148	9.589	9.365	11.558	225.208	81	223.648									16	2.785	9.615	-4.093		16	5.93799	17.6235	-1.79356
18.339	21.377	9.6	9.566	10.605	224.872	85.097	223.14									17	3.095	9.55	-4.834		17	6.59895	17.5044	-2.11827
19.341	21.594	9.626	9.541	11.07	224.936	85.194	222.856									18	2.937	9.69	-3.678		18	6.26207	17.761	-1.61171
20.34	21.438	9.743	9.396	11.116	225.536	85.774	223.78									19	3.175	9.628	-4.576		19	6.76952	17.6473	-2.00521
21.343	21.739	9.656	9.572	11.698	224.048	85.129	221.703									20	3.173	9.825	-6.021		20	6.76526	18.0084	-2.63841
22.343	21.809	9.714	9.899	11.791	223.92	84.323	221.754									21	3.225	9.907	-5.703		21	6.87613	18.1587	-2.49907
23.344	21.744	10.024	10.208	11.86	222.824	82.597	221.013									22	3.333	10.08	-5.283		22	7.1064	18.4758	-2.31502
24.344	21.884	9.866	9.937	11.279	224.624	83.177	222.169									23	3.182	10.072	-4.025		23	6.78445	18.4612	-1.76376
25.345	21.822	10.104	9.704	11.884	223.848	83.5	221.271									24	3.27	10.093	-5.775		24	6.97207	18.4996	-2.53062
26.347	22.019	10.102	9.925	12.047	224.056	85.484	219.826									25	3.338	10.187	-4.885		25	7.11706	18.6719	-2.14062
27.349	22.101	10.154	9.987	11.907	223.336	86.839	220.144									26	3.304	10.612	-4.122		26	7.04457	19.4509	-1.80627
28.348	22.274	10.262	10.214	12.302	224.248	85.145	220.564									27	3.33	10.547	-5.444		27	7.1	19.3318	-2.38557
29.35	22.266	10.111	10.17	11.628	223.832	85.677	221.822									28	3.522	10.363	-4.131		28	7.50937	18.9945	-1.81021
30.349	22.287	10.199	10.05	11.837	221.152	84.806	220.072									29	3.491	10.058	-6.635		29	7.44327	18.4355	-2.90747
31.35	22.381	10.267	10.17	12.186	222.048	83.548	220.962									30	3.576	9.954	-5.631		30	7.62451	18.2449	-2.46752
32.352	22.806	10.233	10.642	12.023	223.264	85	221.725									31	3.641	9.417	-6.881		31	7.76309	17.2606	-3.01527
33.352	22.741	10.259	10.465	11.651	221.024	85.161	220.403									32	3.586	9.533	-6.847		32	7.64583	17.4732	-3.00037
34.353	22.557	10.451	10.396	11.837	222.704	83.597	221.716									33	3.614	9.525	-6.347		33	7.70553	17.4585	-2.78127
35.353	22.252	10.42	10.308	11.884	220.832	82.355	219.212									34	3.585	9.484	-7.144		34	7.6437	17.3834	-3.13052
36.355	22.148	10.505	10.648	12.698	222.168	82.79	220.216									35	3.555	9.905	-7.033		35	7.57973	18.1551	-3.08188
37.354	21.611	10.57	9.95	12.465	221.136	80.952	218.966									36	3.804	9.716	-7.22		36	8.11063	17.8086	-3.16382
38.356	21.727	10.515	10.283	12.581	221	83.613	219									37	3.772	9.85	-7.046		37	8.0424	18.0542	-3.08757
39.357	21.719	10.543	10.478	12.488	220.624	80.677	219.5									38	3.866	9.853	-8.05		38	8.24282	18.0597	-3.52753
40.358	21.678	10.514	10.585	12.605	220.408	81.177	218.703									39	3.853	9.829	-8.398		39	8.21511	18.0158	-3.68002
41.36	22.099	10.484	10.503	12.93	220.936	83.274	218.814									40	3.983	9.942	-7.364		40	8.49228	18.2229	-3.22692
42.359	21.91	10.733	10.264	13.186	222.16	82.371	218.627									41	3.936	9.733	-8.266		41	8.39207	17.8398	-3.62218
43.361	22.044	10.701	10.352	13.349	221.096	82.887	218.801									42	3.967	9.996	-7.923		42	8.45817	18.3219	-3.47188
44.363	22.047	10.795	10.642	13	220.136	82.887	217.797									43	3.798	10.317	-8.716		43	8.09784	18.9102	-3.81937
45.362	22.023	10.782	10.994	12.698	219.832	79.887	217.449									44	4	10.785	-9.055		44	8.52853	19.768	-3.96792
46.364	22.136	10.912	10.623	13.791	219.52	81.565	218.483									45	3.899	11.202	-9.012		45	8.31318	20.5324	-3.94908
47.363	21.927	10.865	10.792	13.163	218.608	79.806	217.581									46	4.117	11.553	-10.889		46	8.77799	21.1757	-4.77158
48.365	22.19	10.896	10.447	12.698	218.648	80.806	217.924									47	3.977	11.498	-9.957		47	8.47949	21.0749	-4.36318
49.367	22.511	10.727	10.906	12.558	217.456	81.726	217.131									48	3.9	11.711	-11.512		48	8.31532	21.4653	-5.04458
50.366	22.979	10.929	10.635	12.814	217.416	83.468	216.792									49	3.868	11.674	-10.783		49	8.24709	21.3975	-4.72513
51.368	23.396	10.828	10.843	12.651	217.864	84.306	216.835									50	4.058	12.141	-8.699		50	8.65219	22.2535	-3.81192
52.369	23.747	11.046	11	13.233	217.112	88.694	214.958									51	4.027	11.56	-10.991		51	8.5861	21.1885	-4.81628
53.369	23.692	10.906	10.836	12.93	217.488	85.081	215.89									52	4.166	11.394	-9.428		52	8.88246	20.8843	-4.13137
54.37	23.905	10.829	10.962	12.814	214.856	86.306	214.335									53	4.044	11.431	-10.8		53	8.62234	20.9521	-4.73258
55.372	23.868	10.797	10.893	12.023	216.096	86.452	215.064									54	4.088	11.363	-9.652		54	8.71616	20.8275	-4.22953
56.372	24.335	10.987	11.075	12.698	218.704	88.129	217.148									55	4.159	11.52	-10.461		55	8.86754	21.1152	-4.58403
57.373	23.754	10.956	10.887	13.116	215.768	85.629	214.856									56	4.111	11.985	-10.25		56	8.7652	21.9675	-4.49157
58.373	23.588	11.095	11.044	13.186	218.184	84.952	216.419									57	4.169	11.907	-10.474		57	8.88886	21.8246	-4.58973
59.374	23.625	10.973	11.025	13.558	215.872	85.597	215.047									58	4.024	11.926	-10.987		58	8.5797	21.8594	-4.81453
60.376	23.557	11.017	11.006	12.512	216.672	84.161	216.195									59	4.065	11.763	-10.678		59	8.66712	21.5606	-4.67912
61.377	23.714	11.088	11.075	12.512	215.152	83.968	215.386									60	4.245	11.406	-10.207		60	9.0509	20.9063	-4.47273
62.377	24.179	11.04	11.17	13.163	215.512	84.613	215.597									61	4.196	11.251	-11.076		61	8.94643	20.6222	-4.85353
63.379	24.101	11.098	10.597	12.837	214.576	85.048	215.373									62	4.216	11.763	-11.156		62	8.98907	21.5606	-4.88858
64.378	24.12	10.953	11.031	12.86	216.024	85.629	214.86									63	4.119	11.759	-12.597		63	8.78225	21.5533	-5.52003
65.379	23.957	10.994	10.786	13.395	216.928	85.258	215.169									64	4.284	11.948	-12.266		64	9.13406	21.8997	-5.37499
66.379	23.6	11.174	11.233	13	216.856	82.435	215.64									65	4.082	11.746	-11.589		65	8.70336	21.5295	-5.07832
67.381	23.445	11.125	10.925	14.233	217.592	80.79	214.771									66	4.252	11.832	-13		66	9.06583	21.6871	-5.69663
68.382	23.957	11.145	10.956	12.953	217.272	83.726	214.691									67	4.328	11.866	-13.381		67	9.22787	21.7494	-5.86358
69.383	23.953	11.048	11.057	12.93	215.944	83.371	213.25									68	4.367	11.959	-12.724		68	9.31102	21.9199	-5.57568
70.385	24.142	11.213	11.107	14.047	215.984	87.532	213.581									69	4.357	12.076	-13.783		69	9.2897	22.1343	-6.03974
71.384	23.94	11.011	10.893	12.744	217.408	85.355	214.258									70	4.377	12.417	-13.546		70	9.33234	22.7593	-5.93589
72.386	24.026	11.181	10.962	13.837	214.984	86.806	212.847									71	4.276	12.414	-14.101		71	9.117	22.7539	-6.17909
73.386	24.06	11.257	11.34	13.326	214.472	85.565	212.466									72	4.252	12.534	-15.673		72	9.06583	22.9738	-6.86794
74.387	24.153	11.296	11.025	13.953	215.44	87.677	213.123									73	4.438	12.833	-13.122		73	9.4624	23.5218	-5.75009
75.389	24.27	11.286	11.17	13.116	216.464	88.5	212.064									74	4.388	13.254	-13.275		74	9.3558	24.2935	-5.81713
76.388	24.611	11.306	11.434	13.791	216.328	90.919	212.301									75	4.108	13.448	-14.792		75	8.7588	24.6491	-6.48189
77.39	24.608	11.205	11.031	13.279	215.448	91.016	211.746									76	4.307	13.044	-13.402		76	9.18309	23.9086	-5.87278
78.392	24.728	11.181	11.063	12.442	212.28	89.403	210.174									77	4.424	13.164	-14.906		77	9.43255	24.1285	-6.53184
79.391	25.027	11.367	11.038	13.674	214.592	91.194	212.725									78	4.4	13.209	-15.292		78	9.38138	24.211	-6.70099
80.393	25.448	11.317	11.195	13.442	213.024	91.532	212.572									79	4.277	13.385	-15.419		79	9.11913	24.5336	-6.75664
81.394	25.642	11.037	11.22	13.07	210.344	91.919	211.055									80	4.328	13.599	-15.944		80	9.22787	24.9259	-6.98669
82.394	25.238	11.236	11.226	13.279	213.112	92.161	212.445									81	4.459	13.723	-15.178		81	9.50718	25.1531	-6.65103
83.393	25.358	11.353	11.176	13.14	211.704	92.645	210.941									82	4.336	13.748	-13.826		82	9.24493	25.199	-6.05858
84.395	25.403	11.329	11.214	13.186	211.232	91.161	210.555									83	4.465	14.022	-15.08		83	9.51997	25.7012	-6.60809
85.397	25.579	11.206	11.038	13.674	211.784	91.161	210.428									84	4.321	13.831	-15.127		84	9.21294	25.3511	-6.62868
86.398	25.793	11.257	11.371	13.326	212.648	92.387	209.903									85	4.289	13.91	-15.275		85	9.14472	25.4959	-6.69354
87.398	25.917	11.388	11.333	14.535	211.576	95.194	210.669									86	4.539	13.939	-16.207		86	9.67775	25.5491	-7.10194
88.398	25.942	11.265	11.264	12.674	213.36	95.597	212.021									87	4.479	13.559	-16.334		87	9.54982	24.8525	-7.15759
89.4	26.216	11.394	11.484	13	213.4	95.79	210.767									88	4.299	13.106	-14.495		88	9.16604	24.0222	-6.35174
90.402	26.025	11.25	11.39	12.884	211.152	94.952	210.72									89	4.32	12.949	-15.08		89	9.21081	23.7345	-6.60809
91.401	26.104	11.218	11.553	13.395	210.992	93.403	210.572									90	4.343	12.475	-15.703		90	9.25985	22.8657	-6.88109
92.403	26.133	11.468	11.465	14.116	211.512	92.532	209.64									91	4.367	12.334	-16.127		91	9.31102	22.6072	-7.06689
93.402	25.753	11.408	11.132	14.093	210.72	92.548	209.513									92	4.338	12.087	-15.139		92	9.24919	22.1545	-6.63394
94.404	25.3	11.228	11.509	13.744	213.216	91.113	211.352									93	4.31	12.435	-15.334		93	9.18949	22.7923	-6.71939
95.406	25.143	11.249	11	14.256	212.368	90.855	210.767									94	4.425	12.485	-16.538		94	9.43469	22.884	-7.24699
96.405	24.669	11.272	11.214	14.395	213.52	87.435	210.144									95	4.476	12.464	-14.483		95	9.54343	22.8455	-6.34648
97.407	24.528	11.296	11.616	14.116	211.592	86.742	209.72									96	4.479	12.636	-15.745		96	9.54982	23.1608	-6.89949
98.408	24.281	11.267	10.994	14.698	213.16	84.145	210.708									97	4.291	12.629	-16.22		97	9.14898	23.1479	-7.10764
99.408	24.629	11.239	11.535	14.209	212.984	84.339	210.513									98	4.408	12.641	-15.428		98	9.39844	23.1699	-6.76058
100.407	24.679	11.354	11.365	14.488	212.752	86.274	209.309									99	4.316	12.218	-16.334		99	9.20228	22.3946	-7.15759
101.409	24.658	11.405	11.17	14.442	214.424	83.032	211.364									100	4.385	12.224	-16.678		100	9.3494	22.4056	-7.30833
102.411	24.83	11.408	11.195	14.442	213.384	84	210.102									101	4.311	11.833	-14.703		101	9.19162	21.6889	-6.44289
103.41	24.823	11.22	11.245	14.395	212.656	85.113	209.627									102	4.3	11.676	-16.148		102	9.16817	21.4012	-7.07609
104.411	24.835	11.337	11.396	13.442	213.184	86.016	210.419									103	4.196	11.51	-15.669		103	8.94643	21.0969	-6.86619
105.411	24.412	11.245	11.453	13.814	211.056	83.855	209.513									104	4.219	11.51	-15.61		104	8.99547	21.0969	-6.84033
106.413	24.418	11.314	11.925	13.767	212.784	83.694	209.169									105	4.249	11.175	-15.504		105	9.05943	20.4829	-6.79389
107.414	24.027	11.24	11.579	13.953	215.96	83.661	211.144									106	4.392	11.037	-14.512		106	9.36433	20.2299	-6.35919
108.415	23.87	11.229	11.629	14.674	214.208	79.645	209.699									107	4.35	11.246	-17.067		107	9.27478	20.613	-7.4788
109.417	23.704	11.125	11.509	14.163	215.552	75.387	210.178									108	4.385	11.573	-15.834		108	9.3494	21.2124	-6.93849
110.417	23.704	11.148	11.409	14.163	215.016	72.29	210.237									109	4.334	12.055	-16.521		109	9.24066	22.0958	-7.23954
111.418	23.369	11.178	11.78	14.07	215.216	68.613	210.343									110	4.365	12.22	-16.872		110	9.30676	22.3983	-7.39335
112.418	23.231	11.321	11.27	13.674	217.176	67.5	211.335									111	4.414	12.244	-16.915		111	9.41123	22.4423	-7.41219
113.419	23.44	11.279	11.465	15.233	213.688	69.032	208.78									112	4.468	12.308	-16.542		112	9.52637	22.5596	-7.24874
114.421	23.767	11.314	11.371	14.86	216.592	70.419	210.013									113	4.465	12.382	-18.453		113	9.51997	22.6952	-8.08614
115.42	24.249	11.263	11.616	14.302	213.728	70.887	209.326									114	4.3	12.608	-17.923		114	9.16817	23.1094	-7.8539
116.42	24.414	11.294	11.799	13.651	214.712	72.177	208.975									115	4.519	12.431	-17.779		115	9.63511	22.785	-7.7908
117.421	24.438	11.343	11.698	14.628	212.848	73.806	208.932									116	4.368	12.62	-17.19		116	9.31315	23.1314	-7.53269
118.423	24.502	11.397	11.415	13.698	212.728	73.371	209.305									117	4.392	12.758	-19.635		117	9.36433	23.3844	-8.6041
119.424	24.576	11.394	11.365	13.814	212.408	75.452	207.394									118	4.397	12.531	-18.122		118	9.37499	22.9683	-7.9411
120.424	24.802	11.229	11.95	15	212.04	76.661	207.924									119	4.263	12.324	-18.86		119	9.08928	22.5889	-8.26449
121.426	24.625	11.448	11.667	14.767	212.48	76.194	208.068									120	4.324	12.228	-17.508		120	9.21934	22.4129	-7.67204
122.427	24.814	11.297	11.535	14.116	213.584	75.016	208.657									121	4.272	12.418	-18.381		121	9.10847	22.7612	-8.05459
123.427	24.952	11.321	11.44	14.186	210.832	75.177	206.212									122	4.297	12.477	-18.279		122	9.16177	22.8693	-8.0099
124.429	24.725	11.326	11.403	14.116	213.296	73	207.725									123	4.328	12.771	-19.428		123	9.22787	23.4082	-8.51339
125.43	24.518	11.192	11.987	14.93	210.496	69.532	206.987									124	4.172	12.575	-18.457		124	8.89526	23.0489	-8.0879
126.431	24.422	11.253	11.774	14.512	212.672	71.5	208.339									125	4.203	13.055	-17.919		125	8.96135	23.9288	-7.85214
127.431	24.612	11.201	11.522	14.349	212.848	71.161	207.466									126	4.277	13.022	-19.258		126	9.11913	23.8683	-8.4389
128.433	24.671	11.226	11.667	14.744	211.912	71.016	207.568									127	4.262	12.675	-20.576		127	9.08715	23.2322	-9.01645
129.432	24.965	11.257	11.748	14.86	211.616	70.79	206.419									128	4.163	12.599	-20.169		128	8.87607	23.0929	-8.8381
130.434	24.769	11.101	11.572	14.419	210.648	70.355	207.39									129	4.227	12.435	-18.546		129	9.01252	22.7923	-8.1269
131.436	25.249	11.132	11.767	13.93	213.248	70.339	207.928									130	4.227	12.698	-19.754		130	9.01252	23.2744	-8.65624
132.437	25.216	11.206	11.774	14.326	212.064	71.871	206.589									131	4.26	12.308	-20.928		131	9.08288	22.5596	-9.17069
133.437	24.869	11.191	11.346	15.349	210.104	69.952	205.271									132	4.347	12.252	-20.165		132	9.26838	22.4569	-8.83635
134.436	24.793	11.092	11.497	14.907	212.176	67.403	205.678									133	4.29	12.535	-20.182		133	9.14685	22.9756	-8.84379
135.438	24.629	11.156	11.597	14.395	214.288	67.758	207.301									134	4.384	12.109	-21.216		134	9.34727	22.1948	-9.2969
136.441	24.892	11.156	11.755	14.581	212.312	65.79	206.093									135	4.33	12.083	-20.389		135	9.23213	22.1472	-8.9345
137.44	24.502	11.189	11.245	14.395	210.944	66.968	204.919									136	4.209	12.473	-20.995		136	8.97415	22.862	-9.20005
138.44	24.446	11.276	11.572	13.86	210.592	64.274	205.682									137	4.105	12.385	-20.44		137	8.7524	22.7007	-8.95685
139.441	24.729	11.219	11.767	14.07	211.736	66.258	205.665									138	4.373	12.218	-21.974		138	9.32382	22.3946	-9.62905
140.443	24.303	11.313	11.704	13.93	210.464	66.29	204.631									139	4.118	12.331	-20.495		139	8.78012	22.6017	-8.98095
141.445	24.277	11.259	11.535	14.791	211.736	68.806	205.458									140	4.105	12.384	-21.644		140	8.7524	22.6989	-9.48445
142.444	24.667	11.138	11.491	14.558	211.272	71.065	204.852									141	4.227	12.247	-19.83		141	9.01252	22.4478	-8.68955
143.446	24.579	11.034	11.27	14.186	212.816	71.387	205.407									142	4.229	12.297	-20.533		142	9.01679	22.5394	-8.9976
144.446	24.412	11.302	11.491	14.814	209.056	71.984	203.873									143	4.117	12.341	-21.173		143	8.77799	22.62	-9.27805
145.447	24.525	11.047	11.673	14.581	212.816	73.387	205.352									144	4.267	12.392	-21.894		144	9.09781	22.7135	-9.594
146.448	24.578	11.034	11.962	14.86	211.816	72.774	204.203									145	4.242	12.185	-22.728		145	9.04451	22.3341	-9.95946
147.448	24.441	11.156	12.013	14.442	212.32	73.823	206.017									146	4.148	12.347	-21.25		146	8.84409	22.631	-9.31179
148.45	24.491	11.158	12.101	14.744	212.656	72.774	205.314									147	4.01	12.674	-22.516		147	8.54985	23.2304	-9.86656
149.451	24.535	11.046	11.874	14.465	211.448	74.016	204.674									148	4.151	12.903	-22.495		148	8.85048	23.6501	-9.85736
150.453	24.586	11.196	11.679	14.907	210.448	77.129	203.953									149	4.003	13.158	-21.648		149	8.53493	24.1175	-9.4862
151.452	24.379	11.171	11.742	14.837	210.736	74.274	203.119									150	4.146	12.74	-21.783		150	8.83982	23.3514	-9.54536
152.454	24.541	11.077	11.358	15.302	210.712	73.984	204.597									151	4.203	12.643	-21.139		151	8.96135	23.1736	-9.26315
153.456	24.868	10.939	12.05	14.721	210.792	74.645	203.331									152	4.128	12.594	-21.364		152	8.80144	23.0838	-9.36175
154.456	25.097	11.08	11.711	15.395	209.368	77.79	203.352									153	3.98	13.017	-21.885		153	8.48589	23.8591	-9.59005
155.457	25.352	10.932	11.748	14.209	210.352	78.258	204.199									154	4.023	12.97	-22.648		154	8.57757	23.773	-9.9244
156.458	24.934	11.075	11.56	15.395	211.496	79.258	204.064									155	3.969	13.056	-22.864		155	8.46243	23.9306	-10.0191
157.458	24.837	11.132	11.881	14.721	214.208	81.065	204.708									156	4.154	13.196	-22.86		156	8.85688	24.1872	-10.0173
158.46	24.788	11.057	11.824	14.651	212.256	80.21	204.483									157	4.155	13.015	-24.805		157	8.85901	23.8554	-10.8696
159.459	25.211	10.909	12.333	14.628	212.424	79.516	203.962									158	4.242	13.244	-21.148		158	9.04451	24.2752	-9.2671
160.461	25.164	10.952	12.126	14.14	211.2	80.581	203.199									159	4.053	13.023	-22.834		159	8.64153	23.8701	-10.0059
161.462	25.25	10.898	11.925	14.395	211.704	82.823	202.983									160	4.186	12.95	-22.673		160	8.92511	23.7363	-9.93536
162.462	25.39	11.083	11.862	14.814	210.616	85.419	202.987									161	4.084	13.194	-22.648		161	8.70763	24.1835	-9.9244
163.463	25.209	11.084	11.912	15.023	209.024	81.177	201.042									162	3.981	13.066	-22.262		162	8.48802	23.9489	-9.75526
164.463	25.438	11.171	11.899	14.605	213.064	82.274	204.699									163	3.971	12.433	-23.224		163	8.4667	22.7887	-10.1768
165.466	25.217	10.982	12.214	14.767	211.776	79.065	203.013									164	3.986	12.505	-23.241		164	8.49868	22.9206	-10.1843
166.465	25.144	11.115	11.83	15.256	210.544	78.129	203.174									165	3.998	12.824	-23.194		165	8.52427	23.5053	-10.1637
167.467	25.388	11.013	12.107	15.186	211.968	76.984	203.199									166	3.98	13.437	-23.47		166	8.48589	24.6289	-10.2846
168.466	25.26	10.91	12.075	15.07	210.584	77.823	203.585									167	4.144	13.063	-24.131		167	8.83556	23.9434	-10.5743
169.468	24.627	10.9	12.396	14.233	211.312	76.226	202.623									168	3.768	12.995	-24.538		168	8.03388	23.8188	-10.7526
170.47	24.699	10.915	12.044	14.558	211.376	75.387	202.606									169	3.993	12.941	-24.69		169	8.51361	23.7198	-10.8192
171.469	25.018	10.927	12.208	15.302	211.248	76.242	202.653									170	3.905	13.145	-23.872		170	8.32598	24.0937	-10.4608
172.471	25.631	10.909	12.704	14.116	211.568	79.839	202.377									171	4.055	13.44	-25.046		171	8.6458	24.6344	-10.9752
173.47	25.257	11.073	12.138	14.86	210.424	78.823	201.716									172	3.991	13.275	-25.156		172	8.50934	24.332	-11.0234
174.472	25.189	10.697	12.132	14.349	209.208	76.952	201.309									173	4.068	12.853	-25.661		173	8.67352	23.5585	-11.2447
175.473	25.135	10.922	12.465	14.465	210.96	77.048	201.157									174	3.991	12.614	-25.966		174	8.50934	23.1204	-11.3784
176.473	25.339	10.834	12.025	13.814	211.808	77.306	201.975									175	3.94	12.757	-25.911		175	8.4006	23.3825	-11.3543
177.475	25.634	10.984	12.516	15	210.056	77.726	200.801									176	3.792	13.005	-26.644		176	8.08505	23.8371	-11.6755
178.474	25.469	10.92	12.497	14.791	210.776	74.742	200.691									177	3.92	12.716	-25.733		177	8.35796	23.3074	-11.2763
179.476	25.047	10.997	12.314	14.465	210.168	74.016	200.186									178	4.092	12.737	-25.944		178	8.72469	23.3459	-11.3687
180.477	24.808	10.92	11.849	14.651	210.784	74.161	199.881									179	4.01	12.758	-27.542		179	8.54985	23.3844	-12.069
181.479	24.951	10.869	12.082	14.395	210.408	75.532	199.936									180	3.952	12.62	-26.495		180	8.42619	23.1314	-11.6102
182.479	25.199	10.721	12.239	13.628	209.68	77.081	199.203									181	3.862	12.208	-26.923		181	8.2343	22.3763	-11.7977
183.48	24.91	10.849	12.239	15.372	210.928	76.435	200.114									182	3.895	11.514	-25.957		182	8.30466	21.1042	-11.3744
184.482	24.931	11.021	12.698	15.07	213.432	75.161	199.903									183	3.889	11.449	-26.334		183	8.29186	20.9851	-11.5396
185.481	24.952	10.939	12.522	14.814	210.824	76.081	198.305									184	3.943	11.526	-25.584		184	8.407	21.1262	-11.211
186.483	24.814	10.881	12.314	14.488	210.952	72.565	199.352									185	3.804	11.483	-26.059		185	8.11063	21.0474	-11.4191
187.485	24.402	10.791	12.748	15.07	209.192	70.532	198.924									186	3.788	10.868	-24.351		186	8.07652	19.9202	-10.6707
188.484	23.708	10.824	12.465	14.581	211.304	66.468	199.89									187	3.738	11.284	-25.161		187	7.96991	20.6827	-11.0256
189.486	23.643	10.818	12.774	14.209	209.528	65.306	199.513									188	3.802	10.976	-24.928		188	8.10637	20.1181	-10.9235
190.487	23.72	10.872	12.465	14.953	211.32	65.823	200.263									189	3.777	11.394	-27.419		189	8.05306	20.8843	-12.0151
191.487	23.677	10.733	13.075	15.116	210.784	62.855	199.788									190	3.795	11.299	-28.093		190	8.09144	20.7101	-12.3104
192.488	23.062	10.717	12.233	14.326	212.168	62.048	201.496									191	3.993	11.579	-26.817		191	8.51361	21.2234	-11.7513
193.489	23.478	10.667	12.667	14.744	210.952	63.581	200.686									192	3.873	11.43	-28.949		192	8.25775	20.9503	-12.6855
194.491	23.17	10.731	12.415	14.163	212.304	62.806	200.919									193	3.792	11.534	-31.207		193	8.08505	21.1409	-13.675
195.491	23.588	10.706	13.126	14.419	210.04	61.129	198.428									194	3.769	11.994	-29.881		194	8.03601	21.984	-13.0939
196.492	23.493	10.724	12.113	14.884	210.208	59.774	197.754									195	3.966	11.937	-28.605		195	8.45604	21.8795	-12.5348
197.492	23.773	10.922	12.874	14.628	210.896	57.71	199.03									196	3.761	12.134	-31.694		196	8.01895	22.2406	-13.8884
198.494	23.624	10.802	13.107	15.163	210.928	53.742	196.898									197	3.506	12.226	-30.983		197	7.47526	22.4093	-13.5768
199.495	23.728	10.721	12.887	14.721	207.368	52.887	194.64									198	3.42	12.181	-32.919		198	7.29189	22.3268	-14.4252
200.495	24.188	10.698	13.277	14.605	208.76	53.242	195.966									199	3.347	12.735	-31.542		199	7.13625	23.3422	-13.8218
201.497	24.131	10.895	12.736	14.326	208.752	53.516	197.242									200	3.549	12.714	-33.025		200	7.56694	23.3037	-14.4716
202.496	24.328	10.69	13.176	14.442	207.224	54.5	194.153									201	3.384	12.896	-32.605		201	7.21514	23.6373	-14.2876
203.497	24.42	10.435	12.937	14.07	207.904	54.065	194.864									202	3.469	12.237	-32.118		202	7.39637	22.4294	-14.0742
204.499	24.375	10.349	13.157	14.209	204.976	50.113	192.928									203	3.247	12.187	-31.008		203	6.92303	22.3378	-13.5878
205.498	24.929	10.276	13.503	14.302	207.072	51.419	194.305									204	3.333	11.977	-32.025		204	7.1064	21.9529	-14.0334
206.5	24.908	10.478	12.73	14.14	205.912	53.226	192.822									205	3.449	11.804	-30.262		205	7.35373	21.6358	-13.2609
207.501	25.09	10.313	13.088	13.558	205.608	52.548	193.242									206	3.444	11.645	-31.432		206	7.34306	21.3443	-13.7736
208.501	24.431	10.398	13.522	14.093	206.776	51.016	193.729									207	3.4	11.352	-31.254		207	7.24925	20.8073	-13.6956
209.502	24.381	10.176	13.528	14.907	208.664	49.5	194.839									208	3.365	11.68	-30.656		208	7.17463	21.4085	-13.4335
210.504	24.171	10.262	13.302	13.581	205.912	46.629	193.822									209	3.425	11.848	-32.059		209	7.30255	21.7164	-14.0483
211.504	23.998	10.378	13.415	14.116	209.464	45.677	195.585									210	3.414	12.001	-32.313		210	7.2791	21.9969	-14.1596
212.505	23.839	10.373	13.61	13.512	208.984	42.21	194.415									211	3.448	12.401	-32.855		211	7.35159	22.73	-14.3971
213.506	23.546	10.329	13.384	13.837	208.344	40.629	194.593									212	3.434	12.589	-34.292		212	7.32174	23.0746	-15.0268
214.506	23.874	10.294	13.472	13.558	207.848	40.79	195.191									213	3.337	12.592	-32.305		213	7.11493	23.0801	-14.1561
215.508	24.042	10.354	13.497	14.372	206.552	39.274	193.788									214	3.328	12.561	-34.266		214	7.09574	23.0233	-15.0154
216.509	24.195	10.343	13.415	14.07	207.392	40.774	193.534									215	3.34	12.631	-34.584		215	7.12132	23.1516	-15.1548
217.509	24.595	10.377	13.604	13.884	207.128	41.065	192.992									216	3.405	12.566	-35.406		216	7.25991	23.0325	-15.515
218.511	24.783	10.363	13.761	13.86	206.176	36.645	191.555									217	3.523	12.744	-34.275		217	7.5115	23.3587	-15.0194
219.51	24.786	10.266	14.296	14.581	208.016	36.419	193.542									218	3.394	12.694	-36.156		218	7.23646	23.2671	-15.8436
220.512	24.755	10.257	13.987	13.721	206.688	36.565	191.581									219	3.495	12.569	-35.25		219	7.4518	23.038	-15.4466
221.514	24.825	10.269	13.547	13.209	205.6	36.274	191.263									220	3.505	12.905	-33.529		220	7.47312	23.6538	-14.6925
222.514	24.76	10.334	13.862	13.744	204.272	35.516	190.441									221	3.525	13.367	-36.161		221	7.51577	24.5006	-15.8458
223.516	24.938	10.452	14.145	14.349	206.352	36.532	191.572									222	3.533	13.432	-36.855		222	7.53282	24.6198	-16.1499
224.516	24.888	10.323	13.899	14.465	203.84	34.484	189.691									223	3.64	13.725	-37		223	7.76096	25.1568	-16.2135
225.518	24.763	10.424	13.704	13.814	204.936	33.242	190.597									224	3.434	13.28	-37.254		224	7.32174	24.3412	-16.3248
226.517	25.099	10.434	14.704	14.372	205.856	30.79	192.318									225	3.471	13.627	-37.601		225	7.40063	24.9772	-16.4768
227.519	25.561	10.454	14.365	14.07	202.776	33.984	189.686									226	3.41	13.463	-37.029		226	7.27057	24.6766	-16.2262
228.52	25.626	10.462	14.673	13.023	204.44	34.565	188.992									227	3.579	13.66	-36.703		227	7.6309	25.0377	-16.0833
229.52	25.919	10.569	14.528	14.302	203.688	36.065	188.847									228	3.511	13.662	-37.576		228	7.48592	25.0413	-16.4659
230.521	25.474	10.363	14.107	14.163	203.224	37.226	188.593									229	3.337	13.553	-38.466		229	7.11493	24.8415	-16.8559
231.521	25.821	10.4	14.503	13.744	201.632	37.048	188.246									230	3.464	14.179	-37.699		230	7.38571	25.989	-16.5198
232.524	25.657	10.339	14.541	14.07	205.048	34.903	188.818									231	3.38	13.916	-38.122		231	7.20661	25.5069	-16.7051
233.524	25.854	10.508	14.497	14.186	204.096	37.871	189.144									232	3.468	14.314	-36.822		232	7.39424	26.2364	-16.1355
234.525	25.856	10.44	14.239	13.907	203.72	37.5	188.271									233	3.321	13.508	-35.885		233	7.08081	24.7591	-15.7249
235.527	25.747	10.266	14.516	14.256	203.992	37.984	187.381									234	3.348	13.337	-36.542		234	7.13838	24.4456	-16.0128
236.526	26.373	10.393	14.56	14.186	204.584	39.5	188.148									235	3.37	13.106	-38.288		235	7.18529	24.0222	-16.7779
237.526	26.11	10.309	14.27	14.558	202.2	38.903	187.725									236	3.188	13.569	-37.711		236	6.79724	24.8709	-16.525
238.527	26.508	10.397	14.761	14.023	204.496	40.21	189.025									237	3.232	13.55	-38.699		237	6.89105	24.836	-16.958
239.527	25.702	10.25	14.428	14.209	205.416	35.726	189.962									238	3.397	13.582	-39.436		238	7.24285	24.8947	-17.2809
240.529	25.531	10.277	14.05	13.674	203.632	36.694	189.305									239	3.141	13.462	-39.622		239	6.69703	24.6747	-17.3624
241.529	25.3	10.299	14.453	14.605	202.848	36.048	187.559									240	3.193	13.348	-39.512		240	6.8079	24.4658	-17.3142
242.531	25.763	10.117	14.459	14.047	202.512	37.242	188.136									241	3.23	13.903	-39.351		241	6.88679	25.4831	-17.2437
243.531	25.744	10.161	14.585	13.837	201.904	37.742	187.148									242	3.192	13.976	-40.521		242	6.80577	25.6169	-17.7564
244.533	25.776	10.326	14.629	15.628	202.112	34.29	186.411									243	3.148	13.823	-41.033		243	6.71195	25.3364	-17.9807
245.534	25.656	10.07	14.585	14.14	202.12	36.516	186.225									244	3.075	13.285	-42.665		244	6.55631	24.3503	-18.6959
246.534	25.542	10.122	14.226	14.209	201.968	37.871	186.335
247.536	26.097	10.159	14.377	13.651	202.448	37.613	186.496
248.535	26.17	10.121	15.132	13.791	201.864	38.452	185.326
249.537	26.017	10.077	14.308	14.651	200.072	38.71	184.814
250.539	25.479	10.004	14.667	13.791	198.68	36.532	183.182

## Sheet: F#1_6
Time [s]	Intensity Region 1	Intensity Region 2	Intensity Region 3	Intensity Region 4	Intensity Region 5	Intensity Region 6	Intensity Region 1	Intensity Region 2	Intensity Region 3	Intensity Region 4	Intensity Region 5	Intensity Region 6		Time [s]	Recipient cell (Region 1)	Donor cell (Region 5)		Time [s]	Recipient cell (Region 1)	Donor cell (Region 5)
0	16.636	24.979	22.475	60.839	57.818	6.884	16.2486	24.5468	22.3326	62.025	56.5896	6.8764		0	0	0		0	0	0
1.001	16.156	24.517	21.563	62.143	57.065	7.049								1	1.092	-1.753		1	6.72058	-3.09774
2.001	16.184	24.287	22.7	63.75	56.675	6.936								2	1.225	0.065		2	7.53911	0.114862
3.003	16.154	24.534	22.45	62.357	56.091	6.861								3	1.023	-2		3	6.29593	-3.53422
4.004	16.113	24.417	22.475	61.036	55.299	6.652								4	1.241	-3		4	7.63758	-5.30133
7.716	7.066	8.966	7.875	22.161	58.078	6.389								5	0.958	-2.429		5	5.89589	-4.29231
8.677	8.158	11.625	8.75	30.232	56.325	6.714								6	1.42	-2.156		6	8.73921	-3.80989
9.679	8.291	12.502	9.263	32.482	58.143	6.745								7	1.407	-3.273		7	8.65921	-5.78375
10.678	8.089	13.301	9.388	33.571	56.078	6.881								8	1.45	-4.792		8	8.92385	-8.46799
11.68	8.307	13.85	9.812	34.036	55.078	6.446								9	1.591	-3.909		9	9.79161	-6.90763
12.681	8.024	14.22	8.225	36.875	55.649	6.771								10	1.504	-4.727		10	9.25618	-8.35312
13.68	8.486	14.168	9.475	36.929	55.922	7.108								11	1.402	-2.909		11	8.62844	-5.14052
14.682	8.473	14.503	10.588	38.929	54.805	6.923								12	1.476	-3.13		12	9.08386	-5.53105
15.681	8.516	14.581	10.8	34.304	53.286	6.735								13	1.674	-3.623		13	10.3024	-6.40224
16.683	8.657	14.372	9.875	36.696	54.169	7.005								14	1.745	-4.792		14	10.7394	-8.46799
17.684	8.57	14.624	9.963	36.482	53.351	6.812								15	1.938	-5.922		15	11.9272	-10.4648
18.686	8.468	14.98	9.675	38.018	55.169	6.701								16	1.993	-1.935		16	12.2657	-3.41936
19.686	8.542	14.945	9.762	36.679	54.948	7.052								17	2.262	-2.61		17	13.9212	-4.61215
20.687	8.74	14.491	9.863	36.339	54.455	6.995								18	1.999	0.351		18	12.3026	0.620255
21.688	8.811	14.602	10.188	33.554	53.286	6.995								19	2.204	-2.377		19	13.5642	-4.20042
22.688	9.004	14.968	10.775	36.75	52.156	6.925								20	2.031	-2.688		20	12.4995	-4.74999
23.689	9.059	14.896	10.825	38.339	56.143	6.851								21	2.375	-3.766		21	14.6166	-6.65493
24.691	9.328	15.128	10.75	37.5	55.468	6.652								22	2.152	-4.584		22	13.2442	-8.10043
25.691	9.065	14.985	10.088	37.143	58.429	6.969								23	2.002	-6.104		23	12.3211	-10.7864
26.692	9.27	15.408	10.063	39.357	55.701	7.059								24	2.151	-3.221		24	13.2381	-5.69186
27.692	9.097	15.258	9.563	38.304	55.39	6.729								25	2.513	-4.559		25	15.4659	-8.05625
28.694	9.441	15.708	11.237	39.125	54.312	6.879								26	2.447	-3.039		26	15.0598	-5.37024
29.695	9.218	15.619	9.95	39.875	53.494	6.577								27	2.558	-5.299		27	15.7429	-9.36391
30.695	9.068	15.375	10.2	38.679	51.974	6.853								28	2.643	-2.857		28	16.266	-5.04863
31.698	9.217	15.295	9.963	37.125	54.857	6.799								29	2.838	-4.143		29	17.4661	-7.32113
32.698	9.579	15.586	10.737	39.018	53.519	7.052								30	2.626	-5.234		30	16.1614	-9.24905
33.699	9.513	15.55	9.525	38.643	55.039	6.575								31	2.703	-7.559		31	16.6353	-13.3576
34.699	9.624	15.576	10.338	38.464	52.779	6.915								32	2.69	-7.26		32	16.5553	-12.8292
35.701	9.709	15.925	10.713	39.232	55.221	6.843								33	2.924	-6.247		33	17.9954	-11.0391
36.703	9.904	15.479	10.963	37.161	53.935	6.861								34	2.796	-5.896		34	17.2076	-10.4189
37.701	9.692	15.798	10.925	38.607	52.844	6.613								35	2.776	-6.052		35	17.0845	-10.6945
38.703	9.769	16.021	10.55	38.625	50.519	6.99								36	2.83	-5.351		36	17.4169	-9.4558
39.703	9.756	15.914	10.85	39.643	50.818	7.021								37	2.898	-5.208		37	17.8354	-9.2031
40.706	9.99	15.818	10.825	38.696	51.831	6.755								38	3.03	-6.584		38	18.6478	-11.6346
41.706	9.862	15.844	11.513	40.446	52.182	6.735								39	2.985	-4.338		39	18.3708	-7.66572
42.707	9.842	16.161	11.088	39.875	52.026	6.918								40	2.781	-5.013		40	17.1153	-8.85852
43.707	9.896	16.096	10.837	39.232	52.727	6.972								41	2.972	-5.961		41	18.2908	-10.5337
44.708	9.964	16.009	10.262	39.589	52.87	6.936								42	2.917	-6.247		42	17.9523	-11.0391
45.708	10.096	15.723	10.163	38.018	51.494	6.735								43	3.129	-5.559		43	19.257	-9.82336
46.709	10.051	16.043	10.588	38.518	53.74	7.031								44	2.946	-5.377		44	18.1308	-9.50175
47.711	9.847	16.159	9.938	40.375	53.065	6.894								45	2.992	-6.182		45	18.4139	-10.9243
48.711	10.038	15.959	10.938	38.696	52.117	6.523								46	2.956	-6.234		46	18.1923	-11.0162
49.712	9.983	16.164	11.375	40.911	51.831	6.601								47	2.899	-7.61		47	17.8415	-13.4477
50.713	10.195	15.798	11.113	39.214	52.519	6.768								48	2.934	-4.701		48	18.0569	-8.30718
51.713	10.012	16.272	10.712	41.232	52.701	6.642								49	3.128	-4.143		49	19.2509	-7.32113
52.714	10.058	16.072	10.5	38.661	51.896	6.894								50	3.088	-2.948		50	19.0047	-5.20944
53.716	10.022	15.888	11.513	40.054	51.844	6.593								51	3.219	-2.948		51	19.8109	-5.20944
54.716	9.965	16.33	11.738	40.554	50.468	6.889								52	3.073	-6.234		52	18.9124	-11.0162
55.718	10	16.038	11.038	39.946	53.377	6.755								53	3.332	-5.727		53	20.5064	-10.1202
56.717	10.194	16.217	10.887	41.589	53.935	6.482								54	3.173	-6.338		54	19.5278	-11.1999
57.718	10.154	15.671	11	40.643	55.13	6.595								55	3.39	-3.455		55	20.8633	-6.10536
58.72	10.285	16.144	10.95	41.714	55.13	6.943								56	3.485	-4.779		56	21.448	-8.44501
59.72	10.139	16.225	10.75	43.339	51.844	6.881								57	3.243	-4.377		57	19.9586	-7.73464
60.721	10.398	16.038	10.725	42.321	52.351	6.619								58	3.336	-5.649		58	20.531	-9.9824
61.722	10.239	16.194	10.2	40.857	51.74	6.552								59	3.576	-4.987		59	22.008	-8.81257
62.722	10.456	16.281	11.6	43.893	54.623	6.853								60	3.454	-3.143		60	21.2572	-5.55402
63.723	10.551	16.324	10.875	41.875	53.299	6.724								61	3.555	-3.026		61	21.8788	-5.34727
64.725	10.309	16.26	11.1	42.196	53.701	6.938								62	3.463	-5.169		62	21.3126	-9.13419
65.725	10.402	16.258	11.163	42.196	52.429	6.219								63	3.362	-4.727		63	20.691	-8.35312
66.726	10.642	16.541	11.438	43.607	53.091	6.737								64	3.28	-3.597		64	20.1864	-6.35629
67.728	10.52	16.242	11.975	43.464	54.935	6.928								65	3.341	-3.325		65	20.5618	-5.87564
68.727	10.621	16.365	10.938	44.179	55.052	6.219								66	3.5	-3		66	21.5403	-5.30133
69.729	10.529	16.451	11.463	44.196	52.909	6.698								67	3.755	-2.948		67	23.1097	-5.20944
70.731	10.428	16.636	11.775	42.286	53.351	6.706								68	3.522	-6.013		68	21.6757	-10.6256
71.73	10.346	16.451	11.075	43.321	54.481	6.693								69	3.175	-4.286		69	19.5401	-7.57383
72.732	10.407	16.176	10.675	42.679	54.753	6.621								70	3.191	-4.325		70	19.6386	-7.64275
73.733	10.566	16.569	11.475	41.321	55.078	6.99								71	3.244	-5.61		71	19.9648	-9.91348
74.735	10.821	16.902	12.138	45.643	55.13	6.814								72	3.311	-5.818		72	20.3771	-10.281
75.734	10.588	16.552	10.538	41.071	52.065	6.918								73	3.179	-4.364		73	19.5648	-7.71166
76.734	10.241	16.52	10.825	41.571	53.792	6.933								74	3.407	-4.364		74	20.968	-7.71166
77.736	10.257	16.514	11.188	41.929	53.753	6.469								75	3.46	-4.857		75	21.2941	-8.58285
78.737	10.31	17.072	10.45	44.982	52.468	6.809								76	3.697	-3.935		76	22.7527	-6.95357
79.738	10.377	16.583	10.55	40.304	52.26	6.807								77	3.657	-5.273		77	22.5066	-9.31797
80.738	10.245	17.024	11.2	42.143	53.714	6.781								78	3.779	-4.39		78	23.2574	-7.75761
81.739	10.473	16.661	11.175	43.482	53.714	6.861								79	3.68	-4.727		79	22.6481	-8.35312
82.741	10.526	16.751	11.188	43.161	53.221	6.897								80	3.962	-5.468		80	24.3836	-9.66255
83.74	10.763	16.697	10.575	41.214	54.143	6.786								81	3.696	-4.572		81	22.7466	-8.07922
84.742	10.723	16.745	11.275	41.893	52.805	7.101								82	3.797	-4.416		82	23.3682	-7.80355
85.741	10.845	16.567	10.9	41.125	53.688	6.66								83	3.671	-5.065		83	22.5927	-8.95041
86.743	10.746	16.908	10.725	45.946	53.351	6.621								84	3.823	-3.909		84	23.5282	-6.90763
87.745	11.028	16.795	11.438	43.304	52.61	6.869								85	3.9	-3.104		85	24.0021	-5.48511
88.744	10.762	16.676	11	44.286	53.506	6.642								86	3.495	-4.649		86	21.5095	-8.21529
89.745	10.863	16.68	10.75	43.143	53.662	6.68								87	3.812	-4.494		87	23.4605	-7.94139
90.745	10.737	16.786	12.75	43.804	53.013	6.508								88	3.647	-2.429		88	22.445	-4.29231
91.746	10.889	16.491	11.775	43.054	54.169	6.438								89	3.629	-3.546		89	22.3342	-6.26617
92.746	10.966	16.677	12.313	43.607	54.974	6.572								90	3.339	-2.753		90	20.5495	-4.86485
93.748	10.561	16.679	11.188	42.804	53.429	6.755								91	3.256	-3.597		91	20.0386	-6.35629
94.749	10.878	16.479	11.512	43.696	53.584	6.606								92	3.355	-1.675		92	20.6479	-2.95991
95.749	10.713	16.838	12.225	44.357	55.649	6.49								93	3.585	-3.039		93	22.0634	-5.37024
96.75	10.695	16.613	10.888	44.804	54.532	6.312								94	3.693	-1.701		94	22.7281	-3.00585
97.75	10.405	16.917	10.675	44.679	55.325	6.745								95	3.589	-2.156		95	22.0881	-3.80989
98.753	10.322	16.719	11.275	42.625	54.481	6.585								96	3.572	-4.974		96	21.9834	-8.7896
99.755	10.421	16.581	11.238	44.929	56.403	6.528								97	3.756	-3.39		97	23.1158	-5.9905
100.754	10.651	16.833	11.312	44.125	55.039	6.706								98	3.523	-4.299		98	21.6819	-7.5968
101.756	10.759	16.612	11.55	45.268	56.377	6.711								99	3.357	-3.623		99	20.6602	-6.40224
102.756	10.655	16.54	11.225	44.571	55.922	6.469								100	3.564	-4.104		100	21.9342	-7.25222
103.758	10.638	16.497	10.075	43.071	53.104	6.536								101	3.339	-4.065		101	20.5495	-7.1833
104.759	10.822	16.674	11.8	44.446	54.688	6.345								102	3.137	-6.442		102	19.3063	-11.3837
105.759	10.589	16.601	10.95	42.964	53.779	6.621								103	3.493	-2.065		103	21.4972	-3.64908
106.761	10.423	16.642	10.8	44.304	54.455	6.724								104	3.435	-3.922		104	21.1403	-6.9306
107.76	10.63	16.732	11.375	44.982	53.974	6.809								105	3.252	-1.922		105	20.014	-3.39638
108.761	10.405	16.93	11.688	43.946	54.013	6.531								106	3.536	-3.182		106	21.7619	-5.62294
109.762	10.203	16.512	11.463	43.571	51.636	6.518								107	3.603	-5.818		107	22.1742	-10.281
110.762	10.559	16.436	11.425	41.661	56.013	6.418								108	3.735	-5.468		108	22.9866	-9.66255
111.764	10.501	16.075	11.225	44.125	54.156	7.062								109	3.932	-4.312		109	24.199	-7.61977
112.765	10.318	16.465	10.688	42.696	56.156	6.814								110	3.628	-5.052		110	22.3281	-8.92744
113.767	10.602	16.323	11.375	42.571	54.896	6.588								111	3.845	-4.403		111	23.6636	-7.78058
114.766	10.669	16.546	12.312	43.625	52.26	6.871								112	3.74	-6.312		112	23.0174	-11.154
115.768	10.801	16.576	11.413	43.554	52.61	6.791								113	3.811	-4.948		113	23.4543	-8.74366
116.768	10.998	16.089	10.6	41.054	53.766	6.727								114	3.773	-5.753		114	23.2205	-10.1662
117.768	10.694	16.436	10.913	42.643	53.026	6.428								115	3.484	-7.221		115	21.4418	-12.7603
118.77	10.911	16.243	11.925	42.804	53.675	6.613								116	3.551	-5.597		116	21.8542	-9.89051
119.769	10.806	16.399	11.15	42.821	51.766	6.634								117	3.555	-7.351		117	21.8788	-12.99
120.771	10.877	16.645	11.312	42.857	53.13	6.454								118	3.227	-6.883		118	19.8602	-12.163
121.77	10.839	16.839	11.588	43.036	52.325	6.662								119	3.381	-5.896		119	20.8079	-10.4189
122.772	10.55	16.636	10.413	42.339	50.857	6.487								120	3.595	-6.156		120	22.125	-10.8783
123.774	10.617	16.245	9.925	42.946	52.481	7.155								121	3.569	-6.364		121	21.965	-11.2459
124.773	10.621	16.645	11.25	43.107	50.727	6.778								122	3.955	-7.753		122	24.3406	-13.7004
125.775	10.293	16.093	10.325	43.554	51.195	6.626								123	4.13	-4.52		123	25.4176	-7.98733
126.775	10.447	16.468	10.925	43.768	52.182	6.727								124	4.17	-6.87		124	25.6637	-12.14
127.776	10.661	16.35	11.313	45.071	51.922	6.716								125	3.944	-8.299		125	24.2729	-14.6652
128.778	10.635	16.618	10.212	44.357	51.714	6.51								126	3.873	-5.662		126	23.8359	-10.0054
129.777	11.021	16.694	11.437	44.804	50.325	6.894								127	3.739	-6.39		127	23.0112	-11.2918
130.779	11.196	16.628	11.063	45.321	53.558	6.608								128	3.56	-8.221		128	21.9096	-14.5274
131.78	11.236	16.638	11.113	44.786	51.208	7.018								129	3.815	-8.117		129	23.4789	-14.3436
132.78	11.01	16.67	10.675	44.125	49.779	6.255								130	3.488	-8.468		130	21.4665	-14.9639
133.782	10.939	16.743	10.4	43.482	52.416	6.325								131	3.643	-8.104		131	22.4204	-14.3207
134.781	10.805	16.818	11.038	44.268	51.688	6.796								132	3.59	-7.857		132	22.0942	-13.8842
135.782	10.626	16.453	11.513	42.661	49.857	6.879								133	3.643	-9.351		133	22.4204	-16.5242
136.783	10.881	16.995	11.875	44.179	49.961	6.611								134	3.186	-7.377		134	19.6078	-13.036
137.783	10.554	16.803	10.975	42.679	49.61	6.531								135	3.646	-6.792		135	22.4389	-12.0022
138.784	10.709	16.989	10.925	45.429	49.974	6.624								136	3.24	-7.026		136	19.9402	-12.4157
139.784	10.656	16.876	11.362	45.821	50.221	6.817								137	3.363	-9.039		137	20.6972	-15.9729
140.786	10.709	17.466	10.975	45.214	48.727	6.781								138	3.543	-8.143		138	21.805	-14.3896
141.787	10.252	17.125	10.138	45.393	50.701	6.387								139	3.581	-6.636		139	22.0388	-11.7265
142.787	10.712	16.96	11.85	44.732	51.286	6.753								140	3.506	-4.987		140	21.5772	-8.81257
143.788	10.306	17.125	11.287	43.857	51.052	6.951								141	3.796	-6.883		141	23.362	-12.163
144.788	10.429	17.206	11.312	45.375	49.039	6.812								142	3.944	-10.13		142	24.2729	-17.9008
145.79	10.609	16.784	10.975	43.339	49.935	6.546								143	3.853	-7.818		143	23.7128	-13.8153
146.791	10.647	16.564	10.9	44.286	51.442	6.861								144	3.905	-8.052		144	24.0328	-14.2288
147.793	10.572	16.682	11.025	44.304	53.091	6.791								145	3.821	-9.494		145	23.5159	-16.7769
148.792	10.862	16.959	11.6	44.25	51.195	6.956								146	3.723	-6.481		146	22.9127	-11.4526
149.794	11.01	17.064	10.875	44.661	47.948	6.582								147	3.783	-7.896		147	23.282	-13.9531
150.796	10.919	17.084	11.613	44.518	50.26	6.552								148	3.942	-8.896		148	24.2606	-15.7202
151.795	10.971	17.235	11.25	45.714	50.026	6.698								149	4.256	-6.195		149	26.193	-10.9472
152.797	10.887	17.055	11.15	43.982	48.584	6.845								150	4.118	-6.039		150	25.3437	-10.6716
153.796	10.789	17.365	11.075	44.821	51.597	6.83								151	4.167	-6.325		151	25.6453	-11.177
154.798	10.849	17.235	11.063	43.375	50.182	6.291								152	4.053	-6.507		152	24.9437	-11.4986
155.799	11.008	17.55	11.5	44.625	49.182	6.652								153	4.134	-7.234		153	25.4422	-12.7833
156.8	11.322	17.436	11.825	44.661	51.883	6.603								154	4.069	-5.792		154	25.0422	-10.2351
157.802	11.184	17.309	11.212	44.839	52.039	6.76								155	3.869	-7.533		155	23.8113	-13.3116
158.802	11.233	17.229	11.625	44.554	51.753	6.657								156	3.927	-7.87		156	24.1682	-13.9071
159.803	11.119	17.567	12.138	44.286	51.571	6.552								157	4.203	-5.87		157	25.8668	-10.3729
160.803	11.2	17.375	11.838	43.482	50.844	6.577								158	4.021	-6.559		158	24.7467	-11.5905
161.805	11.135	17.766	12.137	44.857	52.286	6.827								159	4.039	-8.779		159	24.8575	-15.5135
162.806	10.935	17.329	11.488	43.089	50.545	6.706								160	3.946	-9.338		160	24.2852	-16.5013
163.806	10.993	17.194	10.575	42.375	50.208	6.601								161	4.159	-5.636		161	25.5961	-9.95943
164.808	11.269	17.705	12.125	43.143	52.208	6.335								162	3.936	-7.065		162	24.2236	-12.4846
165.809	11.087	18.144	11.063	47.071	51.519	6.765								163	4.033	-6.572		163	24.8206	-11.6134
166.81	11.105	17.413	11.675	43.089	49.299	6.619								164	3.898	-5.546		164	23.9898	-9.80039
167.81	11.012	17.777	11.375	42.607	48.74	6.704								165	4.095	-5.766		165	25.2022	-10.1892
168.811	11.225	18.035	11.863	45.571	52.442	6.595								166	4.046	-5.701		166	24.9006	-10.0743
169.813	11.002	18.203	12.213	43.054	51.013	6.724								167	4.425	-6.753		167	27.2331	-11.9333
170.812	11.099	17.317	10.925	40.929	51.506	6.724								168	4.308	-6.507		168	26.5131	-11.4986
171.814	10.964	17.534	11.275	44.339	52.532	6.549								169	4.261	-6.948		169	26.2238	-12.2779
172.814	11.161	17.567	11.625	45.357	52.312	6.485								170	4.101	-7.208		170	25.2391	-12.7373
173.816	11.112	17.794	11.625	45.661	52.377	6.693								171	4.209	-7.455		171	25.9038	-13.1738
174.817	11.491	17.294	11.45	43.607	51.325	6.521								172	4.282	-4.507		172	26.353	-7.96436
175.818	11.374	17.306	11.65	44.482	51.571	6.619								173	4.336	-8.922		173	26.6854	-15.7661
176.818	11.327	17.454	11.212	43.946	51.13	6.399								174	4.206	-7.169		174	25.8853	-12.6684
177.819	11.167	17.512	11.437	44.786	50.87	6.492								175	4.334	-8.701		175	26.6731	-15.3756
178.819	11.275	17.138	11.525	44.429	50.623	6.32								176	4.352	-7.052		176	26.7838	-12.4617
179.821	11.348	17.168	11.7	43.625	53.571	6.665								177	4.204	-8.026		177	25.873	-14.1828
180.82	11.402	17.035	12.038	42.161	49.156	6.979								178	4.228	-7.117		178	26.0207	-12.5765
181.822	11.272	17.502	11.413	42.857	50.909	6.51								179	4.197	-8.208		179	25.8299	-14.5044
182.823	11.4	17.619	11.338	43.911	49.377	6.688								180	4.444	-7.351		180	27.35	-12.99
183.823	11.418	17.318	11.525	44.286	51.026	6.585								181	4.274	-6.662		181	26.3038	-11.7725
184.824	11.27	17.41	11.038	43.375	50.052	6.572								182	4.258	-8.714		182	26.2053	-15.3986
185.826	11.294	17.401	11.913	43.321	50.961	6.765								183	4.157	-6.234		183	25.5837	-11.0162
186.827	11.263	17.537	11.588	44.482	49.87	6.729								184	4.174	-6.766		184	25.6884	-11.9563
187.827	11.51	17.749	11.45	44.875	50.727	6.688								185	4.426	-6.013		185	27.2393	-10.6256
188.828	11.34	17.826	10.95	44.643	51.416	6.758								186	4.324	-5.974		186	26.6115	-10.5567
189.828	11.324	17.364	12.2	44.339	49.364	6.59								187	4.472	-5.026		187	27.5224	-8.88149
190.829	11.223	17.7	11.375	44.929	51.844	6.753								188	4.269	-6.714		188	26.273	-11.8644
191.831	11.24	17.714	11.2	44.161	51.312	6.482								189	4.38	-4.468		189	26.9562	-7.89544
192.831	11.492	17.745	10.975	45.393	52.065	6.531								190	4.445	-6.013		190	27.3562	-10.6256
193.832	11.39	17.474	10.725	42.821	52.104	6.554								191	4.226	-6.818		191	26.0084	-12.0482
194.833	11.538	17.56	11.575	43.821	53.052	6.492								192	4.253	-5.623		192	26.1746	-9.93645
195.835	11.335	17.494	11.575	43.929	51.364	6.384								193	4.285	-6.169		193	26.3715	-10.9013
196.835	11.446	18.144	11.613	44.643	53.61	6.374								194	4.173	-5.429		194	25.6822	-9.59364
197.836	11.511	17.219	11.775	45.143	52.065	6.536								195	4.569	-3.052		195	28.1193	-5.39322
198.838	11.292	17.573	10.913	44.25	51.26	6.49								196	4.524	-4.831		196	27.8424	-8.5369
199.837	11.319	17.301	11	44.339	52.455	6.492								197	4.803	-5.818		197	29.5595	-10.281
200.839	11.351	17.761	11.388	46.196	51.909	6.235								198	4.536	-5.299		198	27.9163	-9.36391
201.839	11.239	17.615	11.325	44.179	52.649	6.338								199	4.725	-3.247		199	29.0794	-5.7378
202.841	11.635	17.431	11.675	43.982	55.026	6.149								200	4.485	-1.831		200	27.6024	-3.23558
203.842	11.59	17.382	10.688	46.304	53.247	6.503								201	4.629	-4.078		201	28.4886	-7.20627
204.843	11.869	17.385	11.875	46	52.26	6.567								202	4.892	-1.818		202	30.1072	-3.2126
205.843	11.602	17.3	11.487	43.732	52.779	6.345								203	4.552	-4.26		203	28.0147	-7.52788
206.844	11.791	17	11.212	44.429	54.831	6.593								204	4.806	-5.533		204	29.5779	-9.77741
207.846	11.551	17.072	11.5	45.036	56.247	6.593								205	4.357	-6.455		205	26.8146	-11.4067
208.848	11.695	17.232	11.675	43.161	54	6.534								206	4.295	-5.286		206	26.433	-9.34094
209.847	11.958	17.765	11.812	46.5	56.26	6.771								207	4.219	-3.74		207	25.9653	-6.60899
210.849	11.618	17.853	11.3	45.018	53.818	6.649								208	4.323	-3.364		208	26.6054	-5.94456
211.849	11.872	17.446	12.2	44.411	52.545	6.389								209	4.102	-3.909		209	25.2453	-6.90763
212.85	11.423	17.39	10.825	43.446	51.623	6.325								210	4.115	-4.805		210	25.3253	-8.49096
213.849	11.361	17.329	11.4	44.5	52.792	6.374								211	3.846	-5.247		211	23.6697	-9.27202
214.851	11.285	17.275	10.725	42.125	54.338	6.716								212	3.918	-7.013		212	24.1128	-12.3927
215.853	11.389	17.349	12.15	43.054	54.714	6.338								213	4.008	-5.818		213	24.6667	-10.281
216.852	11.168	17.902	11.65	47.304	54.169	6.603								214	3.817	-7.623		214	23.4913	-13.4707
217.854	11.181	17.546	10.475	44.411	53.273	6.418								215	3.999	-5.662		215	24.6114	-10.0054
218.853	10.912	17.815	11.212	47.518	52.831	6.562								216	3.771	-4.805		216	23.2082	-8.49096
219.855	10.984	17.448	12	44.304	51.065	6.402								217	4.037	-5.234		217	24.8452	-9.24905
220.857	11.074	17.615	10.863	43.071	52.26	6.732								218	3.694	-6.857		218	22.7343	-12.1171
221.856	10.883	17.887	11.525	45.054	50.455	6.258								219	3.821	-3.572		219	23.5159	-6.31211
222.857	11.065	17.667	11.5	43.696	52.416	6.691								220	4.101	-6.533		220	25.2391	-11.5445
223.858	10.837	17.323	11.862	44.929	53.273	6.26								221	4.068	-5.065		221	25.036	-8.95041
224.86	11.103	18.035	11.5	44.518	52.844	6.214								222	4.105	-4.844		222	25.2637	-8.55988
225.86	10.76	17.69	11.337	44.429	51.221	6.418								223	3.829	-5.896		223	23.5651	-10.4189
226.861	10.887	17.989	12.125	45.304	54.506	6.49								224	3.728	-3.442		224	22.9435	-6.08239
227.863	11.167	17.8	10.8	44.804	51.545	6.719								225	3.891	-4.39		225	23.9467	-7.75761
228.862	11.134	17.466	11.638	42.518	53.013	6.374								226	3.798	-5.403		226	23.3743	-9.54769
229.862	11.171	17.902	11.275	44.571	53.234	6.796								227	3.913	-5.13		227	24.0821	-9.06527
230.863	10.895	17.898	10.713	46.018	52.182	6.332								228	3.844	-3.364		228	23.6574	-5.94456
231.865	10.794	17.91	11.012	45.911	54.636	6.479								229	3.485	-4.805		229	21.448	-8.49096
232.867	10.957	18.089	11.025	45.714	53.688	6.271								230	3.751	-5		230	23.0851	-8.83555
233.866	10.864	17.943	11.45	43.714	52.675	6.379								231	3.63	-6.247		231	22.3404	-11.0391
234.867	10.979	18.116	12.113	47.054	52.948	6.691								232	3.633	-5.455		232	22.3588	-9.63958
235.867	10.91	17.856	11.862	46.054	54.714	6.415								233	3.675	-4.559		233	22.6173	-8.05625
236.869	10.551	17.813	10.9	46.375	53.273	6.521								234	4.007	-5.701		234	24.6606	-10.0743
237.871	10.817	17.737	10.713	45.196	53.078	6.637								235	4.165	-6.559		235	25.633	-11.5905
238.87	10.696	17.696	10.9	45.446	51.831	6.399								236	4.002	-5.831		236	24.6298	-10.304
239.872	10.699	17.772	10.787	44.536	52.623	6.389								237	4.196	-4.546		237	25.8238	-8.03328
240.873	10.741	17.962	11.075	46.768	53.519	6.497								238	4.083	-4.727		238	25.1283	-8.35312
241.873	11.073	18.528	11.775	46.482	52.377	6.577								239	3.903	-5.169		239	24.0205	-9.13419
242.876	11.231	17.67	11.35	43.911	51.519	6.412								240	3.888	-4.013		240	23.9282	-7.09141
243.876	11.068	18	11.775	45.179	52.247	6.577								241	3.582	-4.961		241	22.045	-8.76663
244.877	11.262	17.94	10.913	45.339	53.532	6.601								242	3.702	-4.377		242	22.7835	-7.73464
245.876	11.149	18.093	11.413	46.232	53.351	6.856								243	3.581	-4.896		243	22.0388	-8.65177
246.878	10.969	17.89	11.363	45.125	52.909	6.433								244	3.776	-3.208		244	23.2389	-5.66889
247.878	10.954	18.139	11.4	45.625	54.065	6.539
248.879	10.648	18.138	11.325	46.482	53.117	6.361
249.879	10.768	17.835	11.013	44.804	53.701	6.165
250.88	10.647	17.714	10.675	43.089	53.182	6.34
251.881	10.842	17.45	10.925	43.679	54.87	6.485

## Sheet: F#1_7
Time [s]	Intensity Region 1	Intensity Region 2	Intensity Region 3	Intensity Region 4	Intensity Region 5	Intensity Region 6	Intensity Region 7	Intensity Region 8	Intensity Region 1	Intensity Region 2	Intensity Region 3	Intensity Region 4	Intensity Region 5	Intensity Region 6	Intensity Region 7	Intensity Region 8		Time [s]	Isolated cell control (Region 8)	Recipient cell (Region 4)	Donor cell (Region 6)		Time [s]	Isolated cell control (Region 8)	Recipient cell (Region 4)	Donor cell (Region 6)
0	24.182	29.739	28.813	33.593	46.478	54.667	47.324	47.271	23.6534	29.3324	28.5994	32.9112	46.6152	53.7484	47.0838	46.6038		0	0	0	0		0	0	0	0
1.002	23.479	29.438	28.507	32.709	46.038	53.631	47.133	46.271										1	-0.022	0.794	-0.763		1	-0.0472065	2.41255	-1.41958
2.003	23.765	29.002	28.936	32.516	46.761	53.813	47.165	46.505										2	0.814	1.112	-0.704		2	1.74664	3.37879	-1.30981
3.003	23.532	29.274	28.142	32.586	47.403	53.369	46.791	46.438										3	-0.163	0.944	-0.029		3	-0.349757	2.86832	-0.0539551
4.005	23.309	29.209	28.599	33.152	46.396	53.262	47.006	46.534										4	0.108	1.017	-0.595		4	0.231741	3.09013	-1.10701
17.307	8.607	8.792	9.777	9.353	38.893	53.507	47.482	46.091										5	0.683	1.12	-0.679		5	1.46555	3.4031	-1.26329
18.27	8.992	9.426	10.276	10.147	38.591	52.744	47.174	46.069										6	-0.03	1.29	-0.695		6	-0.0643724	3.91964	-1.29306
19.271	9.017	9.531	10.641	10.465	38.704	52.803	46.556	46.905										7	-0.074	1.466	-1.86		7	-0.158785	4.45441	-3.46057
20.271	9.111	9.724	10.886	10.297	39.258	53.478	46.768	45.928										8	-0.006	1.424	-0.739		8	-0.0128745	4.32679	-1.37492
21.272	9.084	9.874	10.593	10.37	38.465	52.912	46.848	46.199										9	0.323	1.376	-0.754		9	0.693077	4.18095	-1.40283
22.274	9.126	9.686	10.643	10.473	38.579	52.828	46.751	46.774										10	0.267	1.209	-1.109		10	0.572915	3.67352	-2.06332
23.273	9.13	9.842	10.813	10.643	39.006	52.812	46.406	46.061										11	0.62	1.391	-1.05		11	1.33036	4.22652	-1.95355
24.273	9.05	9.759	10.983	10.819	38.302	51.647	47.623	46.017										12	0.05	1.387	-1.513		12	0.107287	4.21437	-2.81497
25.275	8.993	9.827	10.749	10.777	39.629	52.768	46.971	46.085										13	-0.726	1.319	-1.123		13	-1.55781	4.00775	-2.08936
26.276	9.069	9.997	10.799	10.729	40.283	52.753	47.153	46.414										14	0.033	1.526	-1.57		14	0.0708097	4.63672	-2.92102
27.278	9.314	9.786	11.103	10.562	39.893	52.398	46.998	46.358										15	-0.163	1.438	-0.688		15	-0.349757	4.36933	-1.28004
28.277	9.328	9.837	11.064	10.744	40.893	52.457	47.364	46.711										16	-0.735	1.762	-1.133		16	-1.57712	5.3538	-2.10797
29.278	9.392	10.055	10.78	10.74	41.119	51.994	47.284	46.141										17	-0.306	1.645	-0.606		17	-0.656599	4.9983	-1.12748
30.278	9.313	9.878	10.953	10.672	40.591	52.384	47.348	45.365										18	-0.412	1.598	-1.085		18	-0.884048	4.85549	-2.01866
31.277	9.596	10.015	11.178	10.879	41.107	51.937	46.409	46.124										19	0.202	1.801	-1.656		19	0.433441	5.4723	-3.08102
32.279	9.474	9.831	11.039	10.791	39.277	52.819	46.909	45.928										20	-0.267	1.554	-1.335		20	-0.572915	4.7218	-2.48379
33.28	9.439	10.244	10.975	11.115	39.692	52.374	47.163	45.356										21	0.059	1.702	-1.471		21	0.126599	5.17149	-2.73683
34.28	9.198	9.944	11.301	10.998	41.088	52.901	46.888	45.785										22	0.365	1.969	-1.474		22	0.783198	5.98277	-2.74241
35.282	9.502	10.123	10.992	10.951	41.616	52.422	46.591	45.679										23	-0.167	1.374	-1.646		23	-0.35834	4.17487	-3.06242
36.283	9.244	9.9	10.797	11.154	40.824	51.851	46.645	46.293										24	-0.278	1.947	-1.366		24	-0.596518	5.91592	-2.54147
37.285	9.327	10.057	10.905	10.907	43.182	52.172	46.907	45.824										25	0.291	1.486	-1.589		25	0.624413	4.51518	-2.95637
38.284	9.36	10.143	11.334	11.055	42.918	52.036	46.957	46.15										26	0.26	1.815	-2.057		26	0.557894	5.51484	-3.82709
39.286	9.129	10.26	10.911	11.322	41.535	52.033	47.633	46.456										27	0.096	1.898	-1.994		27	0.205992	5.76703	-3.70988
40.287	9.078	9.97	10.802	10.727	42.56	51.861	47.198	45.924										28	-0.948	1.594	-2.159		28	-2.03417	4.84334	-4.01686
41.287	9.081	10.483	10.847	11.3	40.421	52.141	46.252	45.813										29	-0.405	1.944	-2.356		29	-0.869028	5.9068	-4.38339
42.289	9.242	9.99	11.223	10.839	42.195	51.918	46.904	46.382										30	-0.145	1.96	-2.117		30	-0.311133	5.95542	-3.93872
43.29	8.907	10.375	10.766	11.168	42.384	51.45	46.596	46.351										31	-0.221	1.986	-2.266		31	-0.47421	6.03442	-4.21594
44.29	8.812	10.456	10.479	11.251	43.654	51.513	46.553	46.187										32	-0.464	1.526	-1.926		32	-0.995627	4.63672	-3.58336
45.289	8.995	10.257	11.134	10.947	42.415	51.348	46.634	45.143										33	-0.458	1.783	-1.954		33	-0.982752	5.41761	-3.63546
46.292	9.047	10.27	10.847	11.297	42.623	51.151	46.527	45.686										34	-0.783	2.185	-2.012		34	-1.68012	6.63908	-3.74337
47.294	9.033	10.483	11.309	11.313	41.428	51.39	46.928	45.946										35	-1.256	2.088	-1.801		35	-2.69506	6.34434	-3.3508
48.293	8.772	10.393	10.451	11.339	41.943	51.241	47.029	45.87										36	-0.008	2.383	-2.293		36	-0.017166	7.2407	-4.26617
49.295	8.837	10.359	10.719	10.879	42.377	51.581	47.254	45.627										37	-0.228	2.123	-2.61		37	-0.48923	6.45069	-4.85596
50.294	8.835	10.438	10.797	11.136	42.597	51.553	46.701	45.633										38	-0.709	2.099	-1.97		38	-1.52134	6.37777	-3.66523
51.294	9.123	10.47	11.393	11.538	43.95	51.495	47.073	45.308										39	-0.527	2.323	-2.062		39	-1.13081	7.05839	-3.83639
52.295	9.121	10.491	11.162	11.441	43.308	51.706	47.214	44.835										40	-0.249	2.211	-1.541		40	-0.534291	6.71808	-2.86706
53.297	8.973	10.554	10.953	11.736	45.05	51.214	46.85	46.083										41	-0.358	1.841	-2.193		41	-0.768178	5.59384	-4.08012
54.297	9.012	10.736	10.908	11.476	43.862	50.897	46.605	45.863										42	-0.043	2.149	-1.317		42	-0.0922672	6.52969	-2.45031
55.298	8.837	10.511	10.702	11.452	43.667	51.537	46.931	45.382										43	-0.325	2.191	-2		43	-0.697368	6.65731	-3.72104
56.299	9.302	10.689	11.234	11.676	44.44	51.445	46.875	45.564										44	0.148	2.429	-2.272		44	0.317571	7.38047	-4.2271
57.299	9.143	10.668	10.891	11.564	46.541	51.966	47.069	45.842										45	-0.479	2.413	-2.724		45	-1.02781	7.33185	-5.06806
58.301	8.907	10.617	10.694	11.194	44.459	51.314	46.562	45.733										46	0.182	2.145	-2.057		46	0.390526	6.51754	-3.82709
59.302	9.128	10.753	10.766	11.502	44.654	52.19	47.038	46.048										47	-0.206	2.292	-1.9		47	-0.442024	6.96419	-3.53499
60.302	8.91	10.81	10.825	11.544	44.164	51.507	47.097	45.766										48	0.067	2.435	-1.344		48	0.143765	7.3987	-2.50054
61.303	9.209	10.773	11.446	11.782	45.711	51.235	47.294	46.239										49	0.872	2.178	-1.996		49	1.87109	6.61781	-3.7136
62.303	9.298	10.938	11.482	11.766	45.918	50.783	46.869	45.612										50	0.172	2.444	-1.268		50	0.369069	7.42604	-2.35914
63.304	9.27	10.477	11.482	11.498	44.025	51.45	47.097	46.273										51	-0.397	2.513	-2.115		51	-0.851862	7.6357	-3.935
64.304	9.637	10.479	11.538	11.645	44.132	51.607	46.915	45.885										52	-0.29	2.123	-2.543		52	-0.622267	6.45069	-4.7313
65.305	9.499	10.648	11.897	11.788	43.164	52.163	47.599	46.158										53	-0.147	2.4	-1.754		53	-0.315425	7.29235	-3.26335
66.307	9.722	10.567	11.791	11.531	45.182	51.511	47.296	46.963										54	-0.685	2.471	-1.951		54	-1.46984	7.50808	-3.62988
67.306	9.591	10.709	11.599	11.797	44.792	52.239	47.374	46.263										55	-0.152	2.261	-1.628		55	-0.326154	6.87	-3.02893
68.308	9.911	10.618	12.237	11.866	45.233	51.392	46.827	45.694										56	-0.729	2.411	-1.861		56	-1.56425	7.32577	-3.46243
69.309	9.756	10.362	11.68	11.476	43.962	50.964	46.776	45.801										57	-0.627	2.312	-1.366		57	-1.34538	7.02496	-2.54147
70.311	9.576	10.611	11.485	11.753	44.943	51.753	46.899	45.944										58	-0.636	2.468	-1.816		58	-1.3647	7.49897	-3.37871
71.311	9.811	10.662	11.744	11.824	44.553	51.556	46.971	45.406										59	-0.043	2.537	-2.227		59	-0.0922672	7.70862	-4.14338
72.312	9.636	10.696	11.513	11.614	44.742	51.879	46.821	45.939										60	-0.375	2.361	-1.571		60	-0.804655	7.17385	-2.92288
73.314	9.787	10.678	11.997	11.764	44.83	51.646	46.543	45.362										61	-0.358	2.601	-1.579		61	-0.768178	7.90308	-2.93776
74.313	9.554	10.645	11.752	11.665	43.522	52.141	47.16	45.464										62	-0.019	2.37	-1.431		62	-0.0407692	7.2012	-2.6624
75.315	9.722	10.611	11.864	11.821	41.83	51.691	46.414	45.455										63	-0.488	2.572	-0.942		63	-1.04712	7.81497	-1.75261
76.317	9.729	10.838	11.635	11.89	42.019	51.28	47.043	46.048										64	-0.529	2.486	-1.932		64	-1.1351	7.55366	-3.59453
77.316	9.62	10.79	11.939	11.714	41.541	51.936	46.767	45.716										65	-0.187	2.308	-1.426		65	-0.401255	7.01281	-2.6531
78.317	9.87	10.86	11.763	11.954	41.277	51.928	46.928	45.733										66	-0.453	2.841	-1.846		66	-0.972024	8.63232	-3.43452
79.317	10.233	10.932	12.398	11.723	42.811	52.076	47.105	46.072										67	0.226	2.548	-2.12		67	0.484939	7.74205	-3.9443
80.318	9.918	10.685	11.766	11.925	42.283	52.565	47.57	45.603										68	-0.143	2.174	-1.752		68	-0.306842	6.60565	-3.25963
81.318	10.085	10.796	12.072	11.839	43.321	51.575	46.316	45.562										69	0.198	2.319	-1.631		69	0.424858	7.04623	-3.03451
82.32	9.808	10.811	11.713	11.661	43.792	52.081	46.059	45.904										70	-0.085	2.444	-1.665		70	-0.182389	7.42604	-3.09777
83.321	9.92	10.998	12.479	12.194	42.623	51.661	46.775	45.638										71	0.525	2.656	-2.012		71	1.12652	8.0702	-3.74337
84.322	9.623	10.696	11.919	11.901	41.849	51.387	46.526	46.317										72	0.315	2.918	-1.9		72	0.675911	8.86628	-3.53499
85.324	9.881	10.802	12.231	11.527	42.088	51.755	46.887	45.948										73	-1.017	2.645	-2.419		73	-2.18223	8.03678	-4.5006
86.324	9.647	10.669	12.067	11.672	41.748	51.876	47.31	46.289										74	0.095	2.7	-1.821		74	0.203846	8.20389	-3.38801
87.323	9.624	10.869	12.028	11.797	41.855	51.842	47.022	46.006										75	-0.553	2.781	-2.289		75	-1.1866	8.45001	-4.25873
88.325	9.852	11.089	12.187	12.009	40.327	51.495	46.706	46.616										76	0.345	2.676	-2.174		76	0.740283	8.13097	-4.04477
89.326	9.815	10.974	12.284	12.271	40.226	51.607	46.939	46.406										77	-1.093	2.532	-2.413		77	-2.3453	7.69343	-4.48944
90.326	9.878	10.819	12.474	11.998	39.296	51.088	46.895	45.074										78	-0.586	2.535	-2.372		78	-1.25741	7.70255	-4.41315
91.327	9.627	10.992	12.084	12.053	39.654	51.686	46.759	46.186										79	-0.907	2.645	-2.094		79	-1.94619	8.03678	-3.89593
92.329	9.621	11.039	12.142	12.134	42.195	51.218	46.554	45.538										80	-0.304	2.847	-2.365		80	-0.652307	8.65055	-4.40013
93.329	9.455	11.136	11.852	12.029	41.509	51.333	47.187	46.436										81	-1.059	2.7	-2.772		81	-2.27235	8.20389	-5.15736
94.33	9.29	11.039	11.579	11.885	41.396	51.094	47.093	44.998										82	-0.213	2.856	-2.882		82	-0.457044	8.6779	-5.36202
95.331	9.424	11.17	12	11.888	41.403	51.135	46.851	45.505										83	0.321	2.709	-3.042		83	0.688785	8.23124	-5.6597
96.331	9.467	11.032	12.134	11.998	42.025	51.413	46.693	45.184										84	-0.097	2.374	-2.453		84	-0.208138	7.21335	-4.56386
97.333	9.305	11.197	11.627	12.2	42.22	51.142	47.136	45.787										85	-0.395	2.524	-3.38		85	-0.84757	7.66912	-6.28856
98.332	9.404	11.094	12.217	12.053	42.082	50.735	46.843	45.032										86	-0.605	2.845	-1.776		86	-1.29818	8.64447	-3.30428
99.333	9.245	11.325	11.705	12.209	43.025	50.625	46.765	45.878										87	-0.353	2.398	-2.923		87	-0.757449	7.28627	-5.4383
100.335	9.264	11.208	11.752	12.062	42.296	50.465	47.15	46.412										88	-0.36	2.486	-2.514		88	-0.772469	7.55366	-4.67735
101.334	9.532	11.069	12.028	11.727	43.006	51.054	46.182	45.994										89	0	2.436	-2.34		89	0	7.40174	-4.35362
102.336	9.488	11	11.769	11.877	42.497	50.127	47.15	45.696										90	-0.002	2.55	-1.822		90	-0.0042915	7.74812	-3.38987
103.335	9.809	11.094	11.969	12.198	42.157	51.731	46.883	45.486										91	0.091	2.577	-2.344		91	0.195263	7.83016	-4.36106
104.337	9.514	11.032	11.429	11.751	45.522	50.584	46.872	45.738										92	0.2	2.605	-2.794		92	0.42915	7.91524	-5.19829
105.339	10.059	11.124	12.114	11.839	44.761	50.993	46.54	45.731										93	0.113	2.777	-2.069		93	0.242469	8.43786	-3.84942
106.34	10.161	10.921	12.097	11.789	43	51.167	46.906	46.091										94	0.391	2.821	-1.996		94	0.838987	8.57155	-3.7136
107.34	10.294	11.089	12.382	11.903	42.503	51.685	46.903	46.089										95	-0.219	2.528	-3.032		95	-0.469919	7.68128	-5.6411
108.339	10.032	10.817	12.351	11.93	42.742	51.163	46.423	46.182										96	-0.288	2.861	-2.917		96	-0.617975	8.69309	-5.42714
109.341	10.067	10.911	12.331	11.958	42.453	50.713	46.933	46.291										97	0.614	2.436	-2.271		97	1.31749	7.40174	-4.22524
110.343	10.244	10.927	12.599	12.13	42.535	51.438	45.858	46.204										98	0.171	2.548	-2.28		98	0.366923	7.74205	-4.24199
111.344	10.104	10.904	12.237	12.174	42.434	51.511	47.121	46.482										99	-0.204	2.546	-2.284		99	-0.437733	7.73597	-4.24943
112.344	9.944	10.903	12.106	11.881	45.302	50.475	46.623	45.872										100	-0.764	2.391	-2.482		100	-1.63935	7.265	-4.61781
113.345	10.246	10.992	12.279	12.214	47.182	50.59	46.463	45.803										101	-0.295	2.718	-3.374		101	-0.632996	8.25859	-6.2774
114.346	9.689	10.672	11.652	11.789	46.849	51.236	46.433	46.705										102	-0.334	2.902	-2.915		102	-0.71668	8.81767	-5.42342
115.346	10.006	10.826	12.304	11.901	44.591	51.227	46.436	46.262										103	-0.928	2.621	-3.416		103	-1.99125	7.96385	-6.35554
116.348	9.855	10.823	12.053	11.899	46.05	51.223	47.029	45.887										104	-0.048	2.631	-3.452		104	-0.102996	7.99424	-6.42252
117.35	9.89	10.918	12.253	11.744	43.874	51.025	47.326	45.327										105	0.178	2.614	-2.459		105	0.381943	7.94258	-4.57502
118.349	9.986	10.918	12.657	12.071	43.535	50.133	47.273	45.796										106	-0.39	2.306	-3.39		106	-0.836842	7.00673	-6.30716
119.351	9.714	11.205	11.911	12.255	47.39	50.592	46.812	45.757										107	-0.77	2.663	-3.488		107	-1.65223	8.09147	-6.4895
120.352	9.64	10.958	11.861	11.974	47.019	50.091	46.414	45.163										108	-0.599	2.949	-3.077		108	-1.2853	8.96048	-5.72482
121.352	9.763	11.002	12.301	11.984	46.516	50.055	46.736	46.043										109	-0.857	2.68	-3.06		109	-1.83891	8.14312	-5.69319
122.353	9.47	10.975	11.989	11.967	46.013	51.048	47.177	46.269										110	-0.553	2.964	-3.453		110	-1.1866	9.00605	-6.42438
123.354	9.723	10.966	12.184	11.659	44.975	50.117	47.091	45.701										111	0.037	3.085	-3.217		111	0.0793927	9.37371	-5.98529
124.354	9.407	11.103	11.46	12.016	47.314	50.019	46.736	45.321										112	-0.382	3.187	-3.861		112	-0.819676	9.68363	-7.18347
125.355	9.368	11.28	12.409	12.302	47.679	50.43	46.147	45.492										113	-0.614	2.87	-3		113	-1.31749	8.72044	-5.58156
126.355	9.556	10.931	12.075	12.033	47.962	50.447	47.617	45.234										114	-1.032	2.797	-3.066		114	-2.21441	8.49863	-5.70436
127.356	9.403	11.204	11.905	12.317	47.95	50.054	46.642	45.538										115	-0.687	2.839	-3.024		115	-1.47413	8.62624	-5.62621
128.358	9.538	11.232	11.744	12.438	48.176	50.29	46.824	46.128										116	-0.451	2.74	-2.162		116	-0.967732	8.32543	-4.02245
129.36	9.526	11.072	12.017	12.54	46.283	49.646	46.714	45.709										117	-1.167	2.792	-2.987		117	-2.50409	8.48343	-5.55737
130.359	9.641	10.893	11.883	12.223	48.377	50.507	46.318	45.477										118	-0.132	2.815	-2.636		118	-0.283239	8.55332	-4.90433
131.361	9.575	10.968	11.78	12.15	46.83	50.441	46.711	45.059										119	-0.499	3.026	-2.822		119	-1.07073	9.19444	-5.25039
132.362	9.609	10.985	11.833	12.192	46.654	50.483	46.527	45.404										120	-1.05	2.957	-3.096		120	-2.25304	8.98478	-5.76017
133.362	9.743	10.884	12.047	12.093	49	51.345	46.47	45.64										121	-1.106	3.222	-3.648		121	-2.3732	9.78998	-6.78718
134.364	9.735	10.941	12.047	12.145	49.44	50.52	46.69	44.924										122	-0.356	3.369	-3.446		122	-0.763886	10.2366	-6.41135
135.365	9.53	10.941	12.031	12.168	50.189	50.871	46.958	45.959										123	-0.419	2.922	-2.716		123	-0.899068	8.87844	-5.05317
136.365	9.417	11.12	11.557	12.379	48.585	50.685	46.131	45.592										124	-0.835	3.184	-3.271		124	-1.7917	9.67452	-6.08576
137.366	9.562	11.168	11.947	12.31	49.352	50.411	46.711	45.041										125	-0.403	2.858	-3.03		125	-0.864736	8.68397	-5.63738
138.368	9.355	11.249	11.387	12.575	50.113	49.859	46.832	44.985										126	-0.488	3.409	-3.332		126	-1.04712	10.3582	-6.19925
139.37	9.401	11.258	11.624	12.722	48.698	50.061	46.51	45.735										127	-0.965	3.131	-3.996		127	-2.07065	9.51348	-7.43464
140.369	9.415	10.978	11.306	12.275	49.975	50.791	46.596	45.672										128	-0.488	3.087	-3.761		128	-1.04712	9.37979	-6.99742
141.371	9.432	11.319	11.68	12.537	48.403	50.236	46.411	45.256										129	-0.737	3.079	-4.592		129	-1.58142	9.35548	-8.54351
142.37	9.232	11.043	11.457	12.211	47.101	50.477	46.911	45.688										130	-0.902	3.105	-3.915		130	-1.93546	9.43448	-7.28394
143.372	9.393	11.358	11.852	12.762	48.107	50.175	47.086	45.603										131	-0.879	3.191	-4.017		131	-1.88611	9.69579	-7.47371
144.371	9.094	11.198	11.44	12.484	48.969	49.511	47.43	45.126										132	-0.887	2.85	-3.268		132	-1.90328	8.65967	-6.08018
145.372	9.299	11.049	11.331	12.44	49.704	49.746	46.513	45.603										133	-1.091	3.281	-3.485		133	-2.34101	9.96925	-6.48391
146.372	9.179	11.086	11.301	12.432	48.868	48.915	46.575	45.354										134	-1.08	2.889	-3.691		134	-2.31741	8.77817	-6.86718
147.373	9.061	11.195	11.379	12.458	50.572	49.592	46.605	45.189										135	-0.557	3.048	-3.673		135	-1.19518	9.26128	-6.83369
148.375	9.416	11.173	11.922	12.544	49.686	49.49	47.538	45.212										136	-1.006	3.16	-3.517		136	-2.15862	9.60159	-6.54345
149.374	9.096	11.14	11.251	12.203	50.214	50.239	47.032	45.204										137	-0.766	3.039	-3.691		137	-1.64364	9.23394	-6.86718
150.376	9.267	11.319	11.507	12.634	48.969	50.022	46.516	45										138	-0.568	2.927	-3.471		138	-1.21878	8.89363	-6.45787
151.377	9.053	11.171	10.939	12.242	48.862	49.816	46.45	45.011										139	-0.985	2.85	-3.967		139	-2.11356	8.65967	-7.38068
152.377	9.332	11.345	11.32	12.401	49.226	49.834	46.508	45.534										140	-1.31	2.896	-4.135		140	-2.81093	8.79944	-7.69325
153.379	9.242	11.136	11.279	12.513	51.642	49.99	46.676	45.085										141	-1.319	2.92	-3.955		141	-2.83024	8.87236	-7.35836
154.378	9.222	11.226	11.396	12.392	50.566	49.816	47.064	45.325										142	-1.395	2.713	-3.547		142	-2.99332	8.24339	-6.59927
155.379	9.468	11.273	11.85	12.28	52.786	50.036	47.209	45.523										143	-1.406	3.107	-4.425		143	-3.01692	9.44056	-8.2328
156.378	9.114	11.18	11.156	12.203	52.566	49.54	47.126	45.106										144	-1.52	3.37	-3.546		144	-3.26154	10.2397	-6.59741
157.38	9.251	11.306	11.621	12.249	51.761	49.372	46.407	44.781										145	-1.234	2.706	-3.997		145	-2.64785	8.22212	-7.4365
158.382	9.209	11.264	11.85	12.273	50.956	49.552	46.179	44.772										146	-1.247	2.629	-3.942		146	-2.67575	7.98816	-7.33417
159.382	9.113	11.198	11.337	12.066	52.346	49.96	46.479	44.696										147	-1.34	2.872	-4.199		147	-2.8753	8.72651	-7.81233
160.383	9.166	11.302	11.582	12.46	51.899	49.082	46.104	44.685										148	-0.959	2.991	-4.586		148	-2.05777	9.08809	-8.53235
161.384	9.166	11.478	11.251	12.723	52.585	49.961	45.863	44.571										149	-1.662	2.938	-4.117		149	-3.56623	8.92705	-7.65976
162.386	9.035	10.993	11.184	12.059	51.547	49.51	45.819	44.857										150	-1.622	2.339	-4.165		150	-3.4804	7.107	-7.74907
163.386	9.313	11.047	11.134	11.982	52.547	49.565	46.005	44.844										151	-1.371	2.733	-3.682		151	-2.94182	8.30416	-6.85044
164.385	9.161	11.153	11.27	12.225	49.34	49.308	45.987	44.751										152	-0.965	2.669	-4.349		152	-2.07065	8.1097	-8.0914
165.387	8.859	11.212	11.262	12.344	49.277	48.921	45.685	45.132										153	-1.315	2.731	-4.19		153	-2.82166	8.29809	-7.79558
166.388	9.043	11.238	11.217	12.291	49.887	49.39	46.158	44.429										154	-1.802	2.995	-4.567		154	-3.86664	9.10025	-8.497
167.39	8.97	11.017	11.407	11.692	50.906	49.342	45.696	44.469										155	-1.781	2.883	-3.854		155	-3.82158	8.75994	-7.17045
168.39	8.949	11.116	11.772	12.086	50.403	49.825	45.631	44.72										156	-1.766	2.797	-3.695		156	-3.78939	8.49863	-6.87462
169.391	9.096	11.039	11.643	12.022	50.239	49.158	46.411	45.126										157	-2.386	2.413	-3.915		157	-5.11975	7.33185	-7.28394
170.393	8.991	10.973	11.22	12.084	50.013	49.317	45.883	44.776										158	-1.618	2.392	-4.366		158	-3.47182	7.26804	-8.12303
171.392	9.194	11.172	11.916	12.348	49.855	48.94	45.976	44.289										159	-1.282	2.334	-4.52		159	-2.75085	7.09181	-8.40955
172.394	9.165	10.99	11.476	12.236	50.698	49.653	45.727	44.31										160	-1.79	2.588	-5.118		160	-3.84089	7.86358	-9.52214
173.393	9.339	10.884	12.167	12.15	49.962	49.812	45.534	44.325										161	-2.035	2.781	-4.758		161	-4.3666	8.45001	-8.85236
174.395	9.167	10.841	11.585	11.766	48.484	49.592	45.409	43.705										162	-1.579	2.455	-4.413		162	-3.38814	7.45947	-8.21048
175.397	9.016	10.726	11.29	11.745	50.013	49.141	44.839	44.473										163	-1.776	2.574	-4.205		163	-3.81085	7.82105	-7.82349
176.396	9.199	10.873	11.713	11.687	50.447	48.987	45.26	44.809										164	-1.931	2.797	-4.688		164	-4.14344	8.49863	-8.72212
177.398	8.986	10.978	11.382	11.941	49.283	48.389	45.653	44.301										165	-0.933	2.77	-4.326		165	-2.00198	8.41659	-8.04861
178.399	8.818	10.977	10.816	12.134	49.818	48.749	45.196	44.056										166	-2.108	2.764	-4.607		166	-4.52324	8.39836	-8.57142
179.399	8.959	10.783	11.17	11.808	48.396	49.094	45.573	44.512										167	-1.189	2.848	-4.18		167	-2.55129	8.65359	-7.77698
180.402	9.126	10.696	11.348	11.927	49.591	49.302	45.113	44.315										168	-1.7	2.618	-4.736		168	-3.64777	7.95474	-8.81143
181.402	9.169	10.855	11.465	12.15	49.107	48.819	45.04	44.16										169	-1.469	2.46	-3.994		169	-3.1521	7.47466	-7.43092
182.404	8.859	10.874	10.978	12.123	50.151	49.181	45.35	45.158										170	-1.405	2.273	-4.607		170	-3.01478	6.90646	-8.57142
183.405	9.006	10.86	11.827	12.117	49.277	48.9	45.522	43.983										171	-1.022	2.583	-4.586		171	-2.19295	7.84839	-8.53235
184.405	8.983	10.755	11.334	12.201	47.862	49.327	45.249	44.902										172	-1.935	2.374	-3.645		172	-4.15202	7.21335	-6.7816
185.407	8.908	10.712	11.432	11.971	50.296	48.771	45.526	44.391										173	-2.193	2.334	-4.051		173	-4.70562	7.09181	-7.53697
186.408	9.284	10.667	11.63	11.813	50.692	49.513	45.49	44.622										174	-1.902	2.62	-3.951		174	-4.08121	7.96082	-7.35092
187.408	9.065	10.62	11.688	11.626	50.428	48.9	45.193	44.686										175	-1.538	2.739	-4.447		175	-3.30016	8.32239	-8.27373
188.407	9.208	10.706	11.813	11.936	50.528	48.921	44.653	45.069										176	-1.612	2.773	-4.359		176	-3.45895	8.4257	-8.11001
189.409	9.039	10.515	11.44	11.727	50.969	49.862	45.083	44.156										177	-1.802	2.614	-4.929		177	-3.86664	7.94258	-9.17051
190.41	9.403	10.574	11.819	11.687	50.421	49.456	44.749	43.898										178	-1.983	2.5	-5.079		178	-4.25502	7.5962	-9.44958
191.411	9.369	10.523	11.981	11.973	50.308	49.556	44.605	44.189										179	-1.794	2.676	-5.51		179	-3.84947	8.13097	-10.2515
192.411	8.973	10.676	11.624	12.092	49.082	49.06	45.034	44.553										180	-2.471	2.847	-4.999		180	-5.30214	8.65055	-9.30074
193.412	8.882	10.813	11.435	12.126	50.358	49.148	44.436	44.479										181	-1.469	2.691	-4.598		181	-3.1521	8.17655	-8.55467
194.414	8.703	10.742	11.187	11.967	50.119	48.578	45.096	44.289										182	-2.471	3.114	-4.746		182	-5.30214	9.46182	-8.83003
195.413	8.91	10.646	11.471	11.853	48.459	48.428	44.479	44.108										183	-1.868	3	-4.943		183	-4.00826	9.11544	-9.19655
196.415	8.675	10.781	11.187	12.029	50.434	47.997	44.933	44.297										184	-1.805	2.975	-5.082		184	-3.87307	9.03948	-9.45517
197.417	8.835	10.761	11.32	12.2	50.61	48.508	45.673	43.62										185	-2.701	2.989	-5.015		185	-5.79566	9.08201	-9.33051
198.417	8.837	10.703	11.396	12.044	48.83	48.909	45.519	44.622										186	-1.659	2.772	-5.159		186	-3.5598	8.42266	-9.59843
199.418	8.678	11.001	11.123	12.467	48.56	48.761	45.369	43.62										187	-1.933	3.149	-4.707		187	-4.14773	9.56817	-8.75747
200.417	8.783	10.87	11.304	12.353	49.358	48.564	45.851	44.223										188	-2.251	2.609	-4.685		188	-4.83008	7.92739	-8.71654
201.419	8.817	10.958	11.354	12.328	48.824	48.425	45.673	44.286										189	-2.362	2.574	-4.948		189	-5.06826	7.82105	-9.20586
202.421	8.782	11.083	11.524	12.342	48.321	48.492	45.224	43.39										190	-2.31	2.999	-4.583		190	-4.95668	9.1124	-8.52677
203.42	8.725	11.078	11.187	12.125	47.849	48.348	45.698	44.432										191	-2.215	3	-4.455		191	-4.75283	9.11544	-8.28862
204.422	8.827	11.087	11.387	12.502	45.201	48.8	45.107	44.158										192	-2.141	3.09	-4.248		192	-4.59405	9.3889	-7.90349
205.423	8.809	10.903	11.357	11.962	46.981	48.822	45.361	43.84										193	-2.162	2.757	-3.408		193	-4.63911	8.37709	-6.34065
206.423	8.734	10.98	11.033	11.927	48.723	48.559	45.736	43.729										194	-2.03	2.843	-4.506		194	-4.35587	8.6384	-8.38351
207.424	8.838	11.011	11.368	12.352	48.925	48.924	45.543	43.781										195	-2.585	2.887	-4.183		195	-5.54676	8.77209	-7.78256
208.426	8.847	11.146	11.493	12.353	48.811	49.052	45.481	43.876										196	-1.828	2.821	-4.526		196	-3.92243	8.57155	-8.42072
209.428	9.13	11.187	11.841	12.443	48.252	49.259	45.395	43.95										197	-2.52	2.94	-4.529		197	-5.40728	8.93313	-8.4263
210.427	9.162	10.89	11.944	12.11	48.057	50.099	45.177	43.929										198	-1.917	2.48	-4.34		198	-4.1134	7.53543	-8.07466
211.429	9.279	10.847	11.474	12.196	47.623	49.001	45.109	44.061										199	-2.291	2.991	-5.06		199	-4.91591	9.08809	-9.41423
212.43	9.243	11.127	11.755	12.24	46.987	49.324	44.812	43.506										200	-1.948	2.662	-4.568		200	-4.17992	8.08843	-8.49886
213.43	9.223	10.928	11.819	12.174	49.145	48.981	45.39	44.263										201	-1.661	3.169	-3.537		201	-3.56409	9.62894	-6.58066
214.431	9.327	11.082	11.886	12.293	47.044	48.978	45.23	43.571										202	-2.662	2.74	-3.458		202	-5.71198	8.32543	-6.43368
215.431	9.133	10.824	11.549	11.833	47.484	49.167	45.508	44.174										203	-2.082	2.859	-4.219		203	-4.46745	8.68701	-7.84954
216.433	9.268	10.995	11.791	12.344	48.031	48.447	44.979	43.8										204	-2.737	2.684	-3.803		204	-5.87291	8.15528	-7.07556
217.432	9.217	11.031	11.975	12.015	47.226	48.939	45.104	44.143										205	-2.349	2.814	-3.683		205	-5.04036	8.55028	-6.8523
218.435	9.278	11.32	11.769	12.522	45.912	49.97	45.425	44.43										206	-2.31	2.837	-4.567		206	-4.95668	8.62017	-8.497
219.437	9.241	10.955	11.763	12.093	46.906	50.049	45.938	43.429										207	-1.774	2.616	-4.195		207	-3.80656	7.94866	-7.80488
220.436	9.4	10.999	12.139	12.212	46.742	49.288	45.457	44.009										208	-2.41	2.971	-3.985		208	-5.17125	9.02732	-7.41417
221.438	9.783	11.093	12.072	12.037	46.447	49.704	44.987	43.354										209	-2.566	3.515	-3.514		209	-5.50599	10.6803	-6.53787
222.438	9.331	11.247	11.869	12.167	46.371	49.824	45.874	43.742										210	-1.351	3.354	-4.435		210	-2.89891	10.1911	-8.25141
223.439	9.385	11.105	11.641	12.19	48.006	48.94	45.342	43.781										211	-2.815	2.979	-4.631		211	-6.04028	9.05163	-8.61607
224.439	9.571	10.998	12.24	11.969	47.358	49.312	46.238	44.317										212	-2.742	2.903	-4.793		212	-5.88364	8.82071	-8.91747
225.441	9.576	11.179	12.017	12.324	47.654	49.522	45.752	43.681										213	-2.772	2.794	-4.661		213	-5.94801	8.48951	-8.67189
226.442	9.735	11.444	12.214	12.868	48.811	49.993	45.665	43.525										214	-2.709	3.112	-4.304		214	-5.81283	9.45575	-8.00768
227.442	9.495	11.436	12.262	12.707	50.113	49.072	45.679	44.74										215	-2.152	2.718	-5.081		215	-4.61765	8.25859	-9.4533
228.443	9.632	11.217	12.362	12.332	48.075	48.876	45.342	43.276										216	-2.139	2.687	-4.431		216	-4.58975	8.16439	-8.24397
229.444	9.998	11.032	12.825	12.256	48	48.714	44.602	43.349										217	-2.074	2.92	-5.301		217	-4.45028	8.87236	-9.86262
230.446	9.693	10.968	11.961	12.147	47.78	48.846	45.343	43.319										218	-2.505	3.054	-4.984		218	-5.3751	9.27952	-9.27283
231.446	9.883	11.221	12.318	12.465	46.692	49.203	44.759	43.382										219	-2.098	3.019	-4.878		219	-4.50178	9.17317	-9.07562
232.445	9.848	11.05	12.097	12.071	48.082	48.426	44.907	43.939										220	-2.705	2.806	-5		220	-5.80425	8.52597	-9.3026
233.447	9.854	11.035	12.535	12.04	46.094	49.076	45.188	43.952										221	-2.252	2.848	-5.585		221	-4.83222	8.65359	-10.391
234.448	9.713	11.18	12.078	12.273	49.157	48.206	44.971	44.017										222	-3.102	2.821	-5.28		222	-6.65611	8.57155	-9.82355
235.45	9.585	11.231	12.178	12.407	45.956	48.523	44.954	43.586										223	-1.841	3.037	-5.106		223	-3.95032	9.22786	-9.49982
236.447	9.638	11.162	12.304	12.372	46.465	48.629	44.585	43.993										224	-2.649	2.87	-4.937		224	-5.68409	8.72044	-9.18539
237.449	9.726	11.06	12.306	12.159	47.019	48.507	45.492	43.386										225	-2.9	2.621	-4.943		225	-6.22267	7.96385	-9.19655
238.45	9.71	11.071	12.482	12.201	46.862	47.922	44.81	43.839										226	-2.818	2.658	-5.066		226	-6.04672	8.07628	-9.4254
239.451	9.554	11.128	12.245	12.174	45.252	48.227	45.673	42.989										227	-2.846	2.654	-4.866		227	-6.1068	8.06412	-9.05329
240.453	9.401	11.081	11.855	12.39	45.692	48.401	45.502	44.25										228	-2.015	2.825	-4.924		228	-4.32368	8.5837	-9.1612
241.452	9.701	11.179	12.253	12.223	46.843	48.57	45.704	43.442										229	-2.193	2.684	-5.613		229	-4.70562	8.15528	-10.4431
242.454	9.202	11.103	11.727	11.974	46.245	48.564	45.075	43.191										230	-2.865	3.035	-4.679		230	-6.14757	9.22178	-8.70538
243.454	9.402	11.096	11.939	12.011	44.673	48.441	45.581	43.273										231	-2.249	3.31	-5.646		231	-4.82579	10.0574	-10.5045
244.455	9.335	11.016	11.733	12.007	46.497	48.641	45.502	43.245										232	-2.896	3.325	-5.633		232	-6.21409	10.1029	-10.4803
245.455	9.377	10.965	11.596	12.178	46.981	48.583	45.837	44.076										233	-3.02	3.231	-6.1		233	-6.48016	9.81733	-11.3492
246.456	9.294	10.977	11.791	12.037	45.094	47.894	45.772	43.898										234	-2.319	2.885	-5.991		234	-4.97599	8.76601	-11.1464
247.458	9.074	11.177	11.404	12.388	45.082	48.828	45.3	43.226										235	-2.831	3.105	-5.245		235	-6.07461	9.43448	-9.75843
248.46	9.111	11.357	11.471	12.663	43.547	47.861	45.673	43.842										236	-2.985	2.746	-5.541		236	-6.40506	8.34366	-10.3091
249.459	8.866	11.353	11.56	12.678	45.151	47.874	45.337	43.195										237	-2.349	2.489	-5.692		237	-5.04036	7.56277	-10.5901
250.461	9.034	11.226	11.159	12.584	44.069	47.407	45.072	43.071										238	-2.649	2.579	-5.495		238	-5.68409	7.83624	-10.2236
251.462	9.016	11.116	11.808	12.238	45.692	47.516	45.342	43.772										239	-2.119	2.812	-4.876		239	-4.54684	8.5442	-9.0719
252.464	8.921	11.313	11.708	12.458	45.893	48.262	45.08	43.26										240	-2.909	3.002	-5.181		240	-6.24198	9.12151	-9.63936
253.463	9.004	11.059	11.262	12.099	46.83	47.966	45.149	43.106										241	-2.77	2.843	-4.639		241	-5.94372	8.6384	-8.63095
254.465	9.012	10.97	11.543	11.842	46.233	47.815	45.272	43.742										242	-2.596	2.788	-5.216		242	-5.57036	8.47128	-9.70447
255.465	9.238	10.993	11.85	11.932	47.547	48.012	45.928	43.442										243	-2.13	2.881	-5.526		243	-4.57044	8.75386	-10.2812
256.464	9.252	11.008	12.067	12.165	46.969	48.631	44.792	43.972										244	-2.818	2.53	-4.668		244	-6.04672	7.68735	-8.68491
257.467	9.327	11.062	11.841	12.355	45.503	48.326	45.914	43.182
258.467	9.479	11.006	12.15	12.196	47.22	48.868	45.105	43.321
259.468	9.392	10.998	12.189	12.141	46.667	48.291	45.353	43.495
260.47	9.305	10.863	11.822	12.234	47.025	47.981	45.267	43.961
261.469	9.203	10.806	11.786	11.883	45.843	48.839	44.955	43.273

## Sheet: F#1_8
Time [s]	Intensity Region 1	Intensity Region 2	Intensity Region 3	Intensity Region 4	Intensity Region 5	Intensity Region 6	Intensity Region 7	Intensity Region 8	Intensity Region 1	Intensity Region 2	Intensity Region 3	Intensity Region 4	Intensity Region 5	Intensity Region 6	Intensity Region 7	Intensity Region 8		Time [s]	Recipient cell (Region 4)	Donor cell (Region 5)		Time [s]	Recipient cell (Region 4)	Donor cell (Region 5)
0	41.802	100.027	10.142	48.922	50.372	12.63	161.978	46.752	41.0038	98.8976	10.1662	47.834	49.7664	12.878	159.022	46.6066		0	0	0		0	0	0
0.999	40.719	99.003	10.296	46.234	49.753	13.148	159.565	46.621										1	1.246	-0.786		1	2.60484	-1.57938
2.001	41.238	98.874	10.272	48.169	50.084	12.778	157.776	46.69										2	2	-2.074		2	4.18113	-4.16747
3.003	40.795	98.456	9.997	46.955	48.316	13.38	158.429	47.322										3	1.831	-2.335		3	3.82782	-4.69192
4.002	40.465	98.128	10.124	48.89	50.307	12.454	157.362	45.648										4	1.779	-2.047		4	3.71911	-4.11322
10.665	11.184	14.178	3.028	12.442	49.521	3.833	21.713	45.825										5	2.019	-1.647		5	4.22085	-3.30946
11.627	12.219	15.918	3.244	13.688	48.233	4.713	24.713	45.887										6	2.474	-2.972		6	5.17205	-5.9719
12.627	12.035	16.209	3.404	14.442	47.972	4.306	25.185	46.094										7	2.688	-2.516		7	5.61943	-5.05562
13.628	12.334	16.416	3.343	14.273	48.26	4.444	25.506	46.175										8	2.603	-2.451		8	5.44174	-4.92501
14.63	12.292	16.966	3.401	14.221	48.66	4.537	26.717	45.743										9	2.837	-3.191		9	5.93093	-6.41196
15.629	12.478	17.078	3.431	14.461	47.335	4.565	26.837	45.821										10	2.357	-2.391		10	4.92746	-4.80445
16.631	12.73	16.811	3.432	14.916	47.791	4.389	26.53	45.975										11	3.013	-1.777		11	6.29887	-3.57068
17.631	12.73	17.158	3.514	15.13	47.856	4.583	26.982	45.152										12	3.513	-1.423		12	7.34415	-2.85936
18.633	12.777	17.533	3.458	15.045	47.116	4.435	27.514	45.687										13	2.48	-1.135		13	5.1846	-2.28066
19.634	12.76	17.474	3.623	15.279	47.916	4.148	27.272	44.924										14	2.941	-1.86		14	6.14835	-3.73746
20.635	12.753	17.454	3.455	14.799	48.53	4.278	27.187	46.023										15	3.779	-2.758		15	7.90024	-5.54189
21.637	12.799	17.625	3.471	15.455	48.884	4.38	27.567	45.251										16	2.675	-2.833		16	5.59226	-5.6926
22.636	13.061	17.825	3.496	15.955	49.172	4.889	28.094	44.736										17	3.013	-2.302		17	6.29887	-4.62561
23.636	12.824	17.682	3.412	14.922	48.447	3.907	27.443	45.582										18	2.954	-2.381		18	6.17552	-4.78435
24.637	13.375	17.706	3.637	15.383	47.549	4.759	28.008	45.271										19	1.876	-2.051		19	3.9219	-4.12125
25.636	13.324	17.798	3.536	16.221	47.474	4.519	27.923	45.915										20	3.181	-2.233		20	6.65008	-4.48696
26.638	12.989	17.895	3.481	15.117	48.005	4.972	28.136	45.375										21	2.759	-2.256		21	5.76786	-4.53318
27.637	13.08	18.237	3.459	15.455	47.926	4.435	28.573	45.239										22	3.194	-1.554		22	6.67726	-3.12259
28.639	13.195	17.963	3.508	15.396	48.256	4.593	28.272	45.262										23	3.876	-3.358		23	8.10302	-6.74752
29.641	13.043	18.096	3.496	14.318	48.074	4.509	28.654	44.763										24	2.954	-1.66		24	6.17552	-3.33558
30.642	13.056	17.83	3.466	15.623	48.051	4.685	28.309	45.09										25	2.675	-1.954		25	5.59226	-3.92634
31.642	13.053	17.767	3.53	15.201	48.753	4.491	28.341	44.968										26	3.155	-2.158		26	6.59573	-4.33626
32.643	12.918	18.084	3.621	15.636	46.949	4.861	29.016	45.011										27	3.175	-2.837		27	6.63754	-5.70063
33.643	13.277	17.754	3.523	16.318	48.647	4.5	28.415	45.439										28	3.032	-2.112		28	6.33859	-4.24383
34.644	13.127	17.944	3.526	15.396	48.353	4.815	28.72	45.092										29	2.019	-1.27		29	4.22085	-2.55192
35.644	13.263	17.924	3.498	15.117	48.149	4.519	28.896	45.384										30	3.441	-0.084		30	7.19363	-0.168789
36.645	13.197	17.768	3.547	15.597	47.47	4.593	28.467	45.285										31	3.103	-2.344		31	6.48702	-4.71001
37.645	13.198	17.96	3.641	15.617	48.195	4.898	28.963	45.839										32	2.98	-2.772		32	6.22988	-5.57002
38.646	13.607	17.912	3.593	15.474	49.037	5.056	28.191	45.685										33	3.714	-2.116		33	7.76435	-4.25186
39.646	13.284	18.189	3.522	14.461	50.223	4.759	28.421	44.559										34	3.941	-2.967		34	8.23891	-5.96185
40.649	13.511	18.014	3.567	15.883	47.963	4.5	28.083	45.166										35	3.792	-2.135		35	7.92742	-4.29004
41.649	13.312	17.813	3.349	15.545	47.535	4.722	27.557	44.972										36	3.558	-2.684		36	7.43822	-5.3932
42.65	13.338	18.086	3.627	15.422	48.191	4.722	28.285	44.862										37	3.5	-2.851		37	7.31697	-5.72876
43.65	13.381	17.965	3.54	16.156	47.34	4.63	28.14	45.469										38	3.045	-2.628		38	6.36576	-5.28067
44.649	13.147	18.16	3.558	16.383	48.172	4.769	28.669	45.182										39	3.792	-2.772		39	7.92742	-5.57002
45.651	13.367	18.211	3.536	16.234	47.623	4.639	28.953	44.444										40	2.954	-2.419		40	6.17552	-4.86071
46.652	13.18	18.618	3.667	16	47.456	5.009	29.274	45.159										41	2.766	-2.926		41	5.7825	-5.87947
47.654	13.316	18.259	3.508	15.942	47.679	4.759	28.659	44.069										42	3.59	-3.088		42	7.50512	-6.20499
48.654	13.236	18.351	3.641	15.487	47.535	5.056	28.982	45.074										43	3.428	-1.656		43	7.16645	-3.32755
49.655	13.322	18.222	3.518	16.234	47.888	4.537	28.778	45.041										44	2.987	-3.074		44	6.24451	-6.17686
50.657	13.256	18.336	3.373	15.396	47.381	4.898	29.067	44.163										45	3.246	-2.354		45	6.78597	-4.7301
51.656	13.245	18.236	3.606	15.208	47.219	4.741	29.205	44.51										46	2.539	-1.758		46	5.30794	-3.5325
52.658	13.32	18.433	3.599	16.032	48.651	4.519	29.577	44.821										47	3.188	-1.349		47	6.66472	-2.71066
53.659	13.422	18.363	3.49	15.87	47.233	4.991	29.53	44.221										48	4.058	-2.047		48	8.48351	-4.11322
54.659	13.234	18.25	3.738	15.429	47.953	4.907	29.382	44.811										49	2.967	-2.088		49	6.2027	-4.1956
55.66	13.162	18.478	3.596	15.688	48.549	5.12	29.441	44.749										50	3.324	-1.94		50	6.94903	-3.89821
56.66	12.938	18.602	3.494	14.981	48.958	4.491	29.659	44.986										51	3.214	-2.437		51	6.71907	-4.89688
57.662	13.317	18.543	3.612	15.63	48.26	4.574	29.758	45.536										52	3.194	-1.721		52	6.67726	-3.45816
58.664	13.694	18.526	3.643	16.5	48.219	4.537	29.781	44.674										53	2.48	-2.377		53	5.1846	-4.77631
59.664	13.451	18.659	3.812	15.409	48.367	4.991	29.22	44.566										54	2.902	-2.149		54	6.06681	-4.31817
60.666	13.605	18.896	3.723	15.766	47.87	4.88	29.734	44.802										55	3.292	-1.465		55	6.88213	-2.94375
61.666	13.555	18.54	3.648	15.656	48.586	4.759	29.325	44.887										56	3.577	-3.126		56	7.47794	-6.28135
62.667	13.733	18.572	3.704	15.636	47.93	4.389	29.177	44.91										57	3.201	-2.414		57	6.69189	-4.85066
63.667	13.724	18.529	3.648	14.922	48.158	4.509	29.333	45.041										58	3.246	-2.293		58	6.78597	-4.60753
64.669	13.783	18.813	3.659	15.344	48.842	4.676	30.033	44.915										59	3.792	-2.419		59	7.92742	-4.86071
65.67	13.6	18.522	3.695	15.734	47.181	4.648	29.073	45.064										60	3.961	-1.935		60	8.28072	-3.88817
66.67	13.827	18.513	3.587	16.019	47.893	4.75	29.409	45.471										61	2.772	-3.27		61	5.79504	-6.5707
67.672	13.461	18.718	3.557	15.643	48.014	4.639	30.094	44.313										62	3.383	-2.577		62	7.07238	-5.17819
68.672	13.483	18.609	3.757	15.688	47.888	5.019	29.789	45.117										63	3.493	-2.619		63	7.30234	-5.26259
69.674	13.719	18.808	3.495	16.234	48.372	4.148	30.551	45.29										64	3.889	-2.433		64	8.1302	-4.88884
70.676	13.661	18.607	3.656	16.403	47.037	4.796	29.23	44.763										65	3.642	-2.558		65	7.61383	-5.14001
71.675	13.495	18.829	3.69	15.214	47.73	4	29.996	44.697										66	3.616	-2.744		66	7.55948	-5.51376
72.675	13.527	19.016	3.633	15.825	47.688	4.361	30.882	44.501										67	3.266	-2.879		67	6.82778	-5.78503
73.676	13.699	19.028	3.719	15.935	47.874	4.602	30.675	44.545										68	3.902	-3.335		68	8.15738	-6.70131
74.678	13.796	19	3.719	16.331	47.749	4.667	30.911	44.556										69	4.026	-2.888		69	8.41661	-5.80311
75.68	13.592	18.98	3.731	16.084	47.563	5.074	30.453	45.014										70	3.564	-3.186		70	7.45077	-6.40191
76.679	13.706	19.09	3.701	16.058	47.428	5	30.136	44.844										71	3.798	-3.754		71	7.93996	-7.54324
77.681	13.734	19.057	3.685	15.708	46.972	4.574	30.571	45.492										72	3.675	-2.754		72	7.68282	-5.53385
78.682	13.691	18.979	3.852	16.344	47.419	4.815	30.376	44.216										73	3.902	-1.944		73	8.15738	-3.90625
79.682	13.727	19.057	3.815	16.468	47.121	4.639	30.467	44.326										74	3.805	-2.874		74	7.95459	-5.77498
80.683	13.678	18.676	3.755	16.006	46.553	4.861	29.925	44.501										75	3.636	-2.735		75	7.60129	-5.49568
81.683	13.786	18.922	3.662	16.24	47.553	4.611	30.063	44.343										76	3.85	-3.191		76	8.04867	-6.41196
82.684	13.796	18.897	3.812	16.117	48.363	4.278	30.23	44.526										77	3.415	-2.474		77	7.13927	-4.97123
83.684	13.986	19.069	3.652	16.344	47.433	4.407	30.961	44.172										78	4.214	-2.647		78	8.80963	-5.31885
84.685	13.818	19.022	3.697	16.247	47.572	4.481	30.789	44.078										79	2.558	-2.079		79	5.34766	-4.17752
85.685	13.793	19.183	3.707	16.078	47.116	4.259	30.868	43.77										80	2.974	-2.619		80	6.21733	-5.26259
86.687	13.731	18.953	3.767	16.292	47.833	4.509	30.469	44.202										81	2.435	-2.949		81	5.09052	-5.92568
87.686	13.676	18.994	3.736	15.857	47.66	4.704	30.671	44.175										82	2.928	-2.465		82	6.12117	-4.95314
88.687	13.793	18.813	3.779	16.656	48.228	4.352	30.116	44.437										83	3.253	-1.2		83	6.8006	-2.41127
89.689	13.718	18.871	3.761	15	47.688	4.852	30.62	43.805										84	2.948	-2.019		84	6.16298	-4.05695
90.688	13.67	19.158	3.704	15.416	47.358	4.519	31.049	44.402										85	3.441	-3.079		85	7.19363	-6.18691
91.69	13.825	18.582	3.793	14.877	47.842	4.593	29.679	44.297										86	3.35	-1.833		86	7.00339	-3.68321
92.688	13.616	19.205	3.757	15.37	49.107	4.861	31.091	45.002										87	2.863	-3.242		87	5.98528	-6.51444
93.69	13.591	19.088	3.829	15.695	48.288	4.713	30.63	43.991										88	2.987	-2.484		88	6.24451	-4.99132
94.692	13.529	19.08	3.686	15.39	47.228	4.593	31.366	43.701										89	3.694	-1.214		89	7.72254	-2.4394
95.691	13.655	19.001	3.728	15.883	48.474	4.87	31.205	43.598										90	3.461	-3.605		90	7.23544	-7.24384
96.693	13.802	19.199	3.697	15.792	47.065	4.343	31.789	44.32										91	3.142	-1.577		91	6.56855	-3.1688
97.694	13.472	19.338	3.702	15.305	47.823	5.102	31.707	44.97										92	3.993	-2.656		92	8.34762	-5.33693
98.694	13.756	19.385	3.859	15.429	49.093	4.963	32.128	43.814										93	4.441	-4.274		93	9.28419	-8.58812
99.696	13.561	19.274	3.746	16.136	46.702	4.944	31.427	44.209										94	3.454	-3.205		94	7.22081	-6.44009
100.697	13.616	18.691	3.745	15.903	48.73	4.852	30.654	44.6										95	4.318	-4.214		95	9.02705	-8.46756
101.696	13.656	19.184	3.785	15.584	47.651	4.796	31.425	43.853										96	3.928	-2.786		96	8.21173	-5.59815
102.696	13.575	19.084	3.761	16.435	46.033	4.528	30.911	43.494										97	3.103	-3.428		97	6.48702	-6.88818
103.697	13.8	19.371	3.734	16.883	47.102	5.111	31.439	44.361										98	3.103	-3.484		98	6.48702	-7.00071
104.699	13.559	19.333	3.563	15.896	46.093	4.194	32.205	44.545										99	3.415	-4.186		99	7.13927	-8.4113
105.699	13.89	19.184	3.626	16.76	47.521	4.25	31.573	43.878										100	3.24	-4.605		100	6.77342	-9.25323
106.7	13.6	19.158	3.842	16.37	46.879	4.815	31.602	43.329										101	3.383	-2.805		101	7.07238	-5.63633
107.701	13.229	19.13	3.73	15.545	46.823	4.741	31.531	43.398										102	2.954	-2.716		102	6.17552	-5.4575
108.703	13.381	19.502	3.813	15.545	46.121	4.657	32.063	43.439										103	3.058	-2.526		103	6.39294	-5.07571
109.702	13.386	19.202	3.748	15.857	45.702	4.843	31.563	44.101										104	3.37	-3.2		104	7.0452	-6.43004
110.704	13.299	19.31	3.721	15.682	47.502	4.361	31.648	43.591										105	2.798	-3.502		105	5.8494	-7.03688
111.706	13.533	19.374	3.74	15.825	47.591	4.537	31.858	43.28										106	3.324	-3.874		106	6.94903	-7.78437
112.705	13.295	19.324	3.774	15.396	47.781	4.509	31.748	43.954										107	2.85	-3.833		107	5.95811	-7.70198
113.707	13.439	18.86	3.768	15.5	47.107	4.602	31.067	44.377										108	2.564	-3.991		108	5.3602	-8.01947
114.707	13.266	18.747	3.779	15.812	46.805	4.981	30.11	43.492										109	3.233	-4.879		109	6.75879	-9.8038
115.709	13.258	18.657	3.694	15.24	46.433	4.167	29.951	43.648										110	2.5	-4.498		110	5.22641	-9.03823
116.71	13.781	19.177	3.869	15.766	46.474	5.065	30.925	43.616										111	3.077	-3.819		111	6.43266	-7.67385
117.711	13.586	18.995	3.921	15.292	46.316	4.704	31.014	43.301										112	3.168	-4.26		112	6.6229	-8.55999
118.713	13.483	18.869	3.725	15.006	45.428	4.454	30.051	43.315										113	3.448	-3.916		113	7.20826	-7.86876
119.712	13.664	18.403	3.84	15.675	45.809	5.009	29.091	44.508										114	3	-3.628		114	6.27169	-7.29006
120.712	13.699	18.709	3.753	14.942	46.488	4.648	30.057	44.499										115	2.967	-3.567		115	6.2027	-7.16749
121.713	13.749	18.264	3.834	15.519	46.047	4.972	28.949	44.377										116	2.201	-3.484		116	4.60133	-7.00071
122.715	13.446	18.115	3.868	15.61	46.391	4.926	28.89	43.586										117	2.798	-4.121		117	5.8494	-8.28069
123.715	13.596	17.802	3.775	15.89	46.679	4.685	28.37	43.885										118	2.753	-3.726		118	5.75532	-7.48698
124.716	13.705	18.011	3.796	15.442	46.74	5.009	28.604	43.474										119	2.513	-3.837		119	5.25359	-7.71002
125.716	13.591	17.719	3.989	15.409	46.823	5.056	27.969	44.703										120	2.733	-4.344		120	5.71351	-8.72878
126.716	13.47	17.647	3.768	14.643	46.186	4.602	28.189	43.37										121	2.337	-3.451		121	4.88565	-6.9344
127.718	13.622	16.96	3.939	15.24	46.581	4.787	26.939	43.931										122	2	-3.023		122	4.18113	-6.07438
128.718	13.276	16.709	3.912	15.195	46.47	4.926	26.472	43.713										123	2.026	-3.656		123	4.23548	-7.34632
129.719	13.429	17.028	3.878	14.955	45.963	5.139	27.244	43.761										124	2.22	-3.633		124	4.64105	-7.30011
130.721	13.558	17.51	3.877	15.175	46.856	4.685	27.884	44.349										125	2.584	-3.642		125	5.40202	-7.31819
131.721	13.404	17.008	3.854	14.779	47.284	4.852	27.108	44.554										126	2.474	-5		126	5.17205	-10.0469
132.722	13.278	16.853	3.859	14.442	46.651	4.602	26.78	43.828										127	2.954	-3.512		127	6.17552	-7.05697
133.722	13.522	17.231	3.732	14.468	46.674	4.963	27.447	44.186										128	3.084	-4.326		128	6.4473	-8.69261
134.723	13.392	17.187	3.773	14.662	46.665	4.38	27.37	43.425										129	2.474	-3.623		129	5.17205	-7.28001
135.723	13.541	17.452	3.795	15.026	45.307	4.454	27.606	43.513										130	2.188	-4.614		130	4.57415	-9.27132
136.724	13.553	17.258	3.812	14.916	46.795	4.565	27.167	44.634										131	2.675	-3.786		131	5.59226	-7.60754
137.725	13.741	17.415	3.843	15.396	45.981	4.5	27.691	44.338										132	3.103	-4.498		132	6.48702	-9.03823
138.725	13.523	17.587	3.92	15.526	46.684	4.713	28.02	44.609										133	2.928	-4.609		133	6.12117	-9.26127
139.727	13.63	18.048	3.969	14.916	45.693	4.583	28.799	44.287										134	3.59	-4.279		134	7.50512	-8.59817
140.729	13.544	17.808	3.892	14.63	46.521	4.815	28.126	44.138										135	2.707	-5.181		135	5.65915	-10.4106
141.728	13.186	18.271	3.973	15.117	45.809	4.37	29.059	44.508										136	3.175	-3.516		136	6.63754	-7.06501
142.729	13.511	18.906	3.997	15.545	45.698	5.037	30.533	43.239										137	3.519	-4.433		137	7.35669	-8.90762
143.728	13.347	18.776	3.788	15.37	46.028	4.509	29.935	43.469										138	3.084	-3.893		138	6.4473	-7.82255
144.73	13.622	18.495	3.902	16.032	45.126	4.824	29.701	43.515										139	2.701	-2.814		139	5.64661	-5.65442
145.732	13.447	18.559	3.894	15.149	46.791	4.741	30.031	43.354										140	4.052	-4.149		140	8.47096	-8.33695
146.731	13.438	19.21	3.826	15.617	45.874	4.833	31.136	43.94										141	3.201	-4.163		141	6.69189	-8.36508
147.732	13.528	19.081	3.829	15.961	46.414	4.667	30.669	43.113										142	2.552	-4.084		142	5.33512	-8.20634
148.732	13.589	18.552	3.935	15.526	47.493	4.713	29.783	43.667										143	3.188	-3.488		143	6.66472	-7.00874
149.734	13.056	18.257	3.933	15.143	46.158	4.62	29.272	43.857										144	2.402	-4.595		144	5.02153	-9.23314
150.735	13.558	18.386	3.915	16.494	46.144	4.907	29.305	43.874										145	3.779	-4.563		145	7.90024	-9.16884
151.735	13.58	18.636	3.898	15.643	46.223	4.889	29.872	44.54										146	3.039	-4.377		146	6.35322	-8.79509
152.737	13.237	18.831	3.776	14.994	46.819	5	30.234	44.211										147	3.013	-4.047		147	6.29887	-8.13199
153.738	13.384	18.811	3.753	15.63	45.712	4.454	30.352	44.993										148	3.285	-3.209		148	6.8675	-6.44813
154.738	13.317	19.088	3.812	14.844	45.744	4.889	30.77	44.356										149	2.961	-3.67		149	6.19016	-7.37445
155.738	13.425	18.615	3.833	16.221	45.93	4.611	30.051	44.522										150	2.759	-4.144		150	5.76786	-8.3269
156.738	13.487	18.291	3.807	15.481	46.26	4.722	29.6	44.301										151	3.318	-5.302		151	6.93649	-10.6538
157.74	13.561	18.648	3.937	15.455	47.098	5.157	29.939	44.011										152	4.675	-3.414		152	9.77338	-6.86005
158.741	13.542	18.518	3.964	15.727	46.637	5.009	29.805	44.556										153	3.09	-4.493		153	6.45984	-9.02818
159.743	13.486	18.409	3.78	15.403	46.163	4.704	29.388	44.375										154	3.532	-3.665		154	7.38387	-7.36441
160.742	13.495	18.309	3.972	15.201	45.005	4.593	29.354	44.92										155	3.668	-4.07		155	7.66819	-8.17821
161.744	13.43	18.237	3.802	15.76	46.893	4.519	29.378	44.154										156	3.603	-4.167		156	7.5323	-8.37312
162.744	13.47	17.67	3.812	17.117	45.814	4.5	28.407	43.811										157	3.435	-4.205		157	7.18108	-8.44948
163.745	13.268	17.998	3.767	15.532	46.642	5.093	29.122	44.274										158	2.428	-5.084		158	5.07589	-10.2157
164.747	13.34	17.237	3.687	15.974	46.237	4.546	27.738	44.29										159	3.448	-5.242		159	7.20826	-10.5332
165.748	13.374	17.112	3.855	16.11	46.14	4.648	27.004	43.618										160	3.552	-5.112		160	7.42568	-10.272
166.748	13.063	17.496	3.743	16.045	46.102	4.157	27.969	44.271										161	3.214	-5.144		161	6.71907	-10.3363
167.747	13.476	18.028	3.807	15.877	45.223	4.491	29.02	44.623										162	4.155	-5.07		162	8.68629	-10.1876
168.748	13.143	18.029	3.657	14.87	45.065	4.074	28.663	44.294										163	3.461	-3.781		163	7.23544	-7.5975
169.75	13.347	17.967	3.815	15.89	45.195	4.926	28.75	44.345										164	2.772	-5.721		164	5.79504	-11.4957
170.75	13.26	17.788	3.78	15.994	45.163	4.852	28.634	44.184										165	3.026	-5.563		165	6.32604	-11.1782
171.751	13.401	18.102	3.848	15.656	45.237	4.13	29.171	44.326										166	3.097	-4.377		166	6.47447	-8.79509
172.75	13.311	18.198	3.651	16.597	46.526	4.741	29.36	43.913										167	3.149	-5.777		167	6.58318	-11.6082
173.752	13.353	18.217	3.801	15.903	44.586	4.296	29.431	43.989										168	3.207	-5.27		168	6.70444	-10.5895
174.754	13.026	18.116	3.669	15.214	44.744	4.12	29.325	44.605										169	3.623	-3.237		169	7.57411	-6.50439
175.753	13.193	18.521	3.514	15.468	45.93	4.722	29.533	43.984										170	2.636	-6.065		170	5.51072	-12.1869
176.755	13.208	18.475	3.592	15.539	44.53	4.815	29.913	43.977										171	2.662	-3.651		171	5.56508	-7.33628
177.756	13.142	18.226	3.81	15.591	45.037	4.324	29.116	42.94										172	2.954	-4.181		172	6.17552	-8.40125
178.758	13.181	18.461	3.812	15.649	47.07	4.87	29.843	43.614										173	2.993	-4.702		173	6.25706	-9.44814
179.757	13.216	18.151	3.786	16.065	44.242	4.62	28.898	43.853										174	2.636	-6.172		174	5.51072	-12.4019
180.759	13.153	18.617	3.718	15.078	46.656	4.5	30.254	43.301										175	3.714	-3.823		175	7.76435	-7.68189
181.761	12.971	19.005	3.792	15.104	46.126	4.824	30.567	43.51										176	3.545	-4.014		176	7.41105	-8.06568
182.76	13.072	18.366	3.712	15.396	45.605	4.602	29.616	43.901										177	3.389	-5.307		177	7.08492	-10.6638
183.76	13.172	18.539	3.749	15.435	44.135	4.648	29.61	43.784										178	3.727	-5.144		178	7.79153	-10.3363
184.761	13.067	18.336	3.762	15.078	46.484	4.648	29.11	44.262										179	3.993	-4.516		179	8.34762	-9.0744
185.762	13.184	18.587	3.834	16.156	46.293	4.981	29.909	44.138										180	3.448	-3.149		180	7.20826	-6.32756
186.762	13.378	18.188	3.92	15.987	45	4.509	29.093	43.979										181	3.668	-4.33		181	7.66819	-8.70065
187.763	13.287	18.525	3.738	15.831	45.163	4.722	29.762	44.255										182	3.876	-5.256		182	8.10302	-10.5613
188.763	13.325	18.457	3.604	16.169	45.791	4.611	29.307	44.117										183	3.188	-5.102		183	6.66472	-10.2519
189.764	13.292	18.434	3.822	16.435	47.158	4.852	29.398	44.453										184	3.74	-5.177		184	7.81871	-10.4026
190.764	13.267	18.341	3.64	15.89	45.977	4.806	28.967	45.228										185	2.974	-5.005		185	6.21733	-10.057
191.766	13.549	18.278	3.811	16.11	45.051	4.778	28.864	43.492										186	2.759	-5.354		186	5.76786	-10.7583
192.765	13.181	18.235	3.68	16.318	45.205	4.769	28.88	44.428										187	3.409	-5.307		187	7.12673	-10.6638
193.768	13.514	18.474	3.899	15.63	45.13	4.75	29.28	44.453										188	3.642	-4.684		188	7.61383	-9.41197
194.767	13.372	18.518	3.729	16.182	45.302	4.315	29.722	43.655										189	3.629	-5.572		189	7.58665	-11.1963
195.769	13.27	18.812	3.662	15.416	44.953	4.352	29.907	44										190	3.253	-4.884		190	6.8006	-9.81385
196.768	13.27	18.743	3.562	15.201	45	4.769	30.026	44.216										191	2.61	-5.628		191	5.45637	-11.3088
197.768	13.255	18.965	3.645	15.851	45.623	4.537	30.252	44.446										192	4.032	-5.614		192	8.42915	-11.2807
198.77	13.309	19.119	3.75	16.084	44.735	4.852	30.882	43.697										193	3.714	-5.665		193	7.76435	-11.3832
199.771	13.27	18.99	3.814	16.071	45.423	4.935	30.045	44.08										194	3.526	-5.507		194	7.37133	-11.0657
200.773	13.295	19.11	3.729	15.695	44.679	4.796	30.565	43.91										195	3.032	-5.349		195	6.33859	-10.7482
201.772	13.093	18.882	3.81	15.052	44.693	4.667	29.817	44.37										196	3.85	-6.837		196	8.04867	-13.7382
202.774	13.447	18.791	3.862	16.474	44.642	4.991	29.783	44.395										197	4.032	-5.847		197	8.42915	-11.7489
203.775	13.323	18.326	3.685	16.156	44.8	4.509	29.407	43.802										198	3.837	-4.791		198	8.02149	-9.62698
204.774	13.222	18.716	3.599	15.968	44.958	4.222	30.358	43.963										199	3.935	-5.712		199	8.22637	-11.4776
205.776	12.91	18.953	3.592	15.474	43.47	4.741	30.374	43.736										200	3.513	-5.637		200	7.34415	-11.3269
206.775	13.257	18.776	3.546	16.292	44.46	4.111	30.163	43.729										201	3.707	-6.167		201	7.74972	-12.3919
207.777	13.244	18.358	3.601	16.474	45.516	4.852	29.626	43.138										202	3.616	-6.154		202	7.55948	-12.3658
208.777	12.859	18.685	3.73	16.279	44.595	4.676	30.356	43.375										203	3.435	-5.967		203	7.18108	-11.99
209.778	13.25	18.472	3.566	16.377	44.67	4.333	29.317	43.706										204	3.87	-5.414		204	8.09048	-10.8788
210.78	13.237	17.73	3.688	15.955	44.14	4.269	28.488	43.782										205	3.48	-5.754		205	7.27516	-11.562
211.779	13.012	18.656	3.6	16.149	44.153	4.417	30.169	43.349										206	4.246	-7.005		206	8.87653	-14.0758
212.781	12.819	18.667	3.702	16.058	44.34	4.704	29.858	43.492										207	3.331	-6.609		207	6.96367	-13.28
213.78	12.857	18.338	3.625	15.877	44.893	4.454	29.492	43.248										208	3.642	-5.54		208	7.61383	-11.132
214.782	12.989	18.74	3.643	16.312	44.553	4.815	30.02	43.244										209	3.811	-6.744		209	7.96714	-13.5513
215.784	13.111	18.552	3.605	15.922	43.302	4.509	29.947	42.995										210	3.701	-5.772		210	7.73717	-11.5982
216.785	13.195	18.864	3.631	16.688	43.698	4.519	30.541	43.322										211	3.071	-5.484		211	6.42012	-11.0195
217.785	13.01	18.956	3.647	15.773	44.767	4.972	30.374	43.352										212	3.519	-6.288		212	7.35669	-12.635
218.786	12.891	18.852	3.772	16.084	43.563	4.546	30.209	43.398										213	2.772	-5.963		213	5.79504	-11.982
219.788	12.972	18.761	3.537	16.253	44.535	4.593	30.071	43.476										214	3.435	-5.67		214	7.18108	-11.3932
220.788	12.825	18.857	3.608	16.143	44.823	4.583	30.518	43.078										215	3.006	-5.902		215	6.28423	-11.8594
221.789	12.965	18.989	3.648	15.513	44.019	4.676	30.435	43.526										216	3.402	-6.233		216	7.1121	-12.5245
222.791	12.971	18.619	3.492	15.961	44.344	4.38	29.732	43.522										217	2.857	-5.023		217	5.97274	-10.0932
223.79	13.04	18.8	3.588	15.214	44.637	4.481	30.25	42.959										218	2.642	-5.358		218	5.52327	-10.7663
224.791	13.081	19.009	3.611	15.877	44.405	4.583	30.996	43.092										219	3.246	-6.112		219	6.78597	-12.2814
225.791	13.026	19.163	3.489	15.448	44.074	4.472	30.791	42.805										220	3.402	-5.805		220	7.1121	-11.6645
226.793	13.064	18.817	3.824	15.844	45.284	5.037	30.193	43.393										221	3.753	-5.563		221	7.84588	-11.1782
227.794	13.281	18.915	3.536	15.299	44.949	4.657	30.882	42.639										222	3.928	-6.023		222	8.21173	-12.1025
228.793	13.081	19.095	3.798	15.084	44.195	5.241	30.335	42.991										223	3.675	-5.74		223	7.68282	-11.5339
229.795	13.117	19.088	3.68	15.688	44.502	4.574	30.886	43.29										224	3.214	-6.674		224	6.71907	-13.4107
230.794	13.026	19.125	3.576	15.844	44.744	4.694	31.201	43.064										225	3.564	-5.814		225	7.45077	-11.6826
231.796	13.295	19.141	3.627	16.195	44.284	4.38	31.177	43.533										226	2.558	-6.051		226	5.34766	-12.1588
232.798	13.303	18.857	3.651	16.37	44.567	4.815	30.701	42.752										227	2.831	-5.456		227	5.91838	-10.9632
233.797	13.339	19.053	3.706	16.117	43.633	4.352	30.937	43.669										228	3.487	-6.274		228	7.28979	-12.6069
234.799	13.223	19.157	3.547	15.656	44.493	5.046	31.1	42.453										229	3.103	-6.033		229	6.48702	-12.1226
235.8	13.199	18.985	3.677	16.006	44.256	4.546	31.045	43.455										230	2.701	-5.037		230	5.64661	-10.1213
236.8	13.312	18.966	3.571	15	44.851	4.713	31.209	42.761										231	3.798	-5.177		231	7.93996	-10.4026
237.802	13.321	18.802	3.737	15.273	44.033	4.63	30.626	43.264										232	4	-5.637		232	8.36225	-11.3269
238.801	13.366	19.067	3.683	15.929	44.274	4.509	31.463	42.901										233	3.902	-6.888		233	8.15738	-13.8407
239.803	13.212	19.053	3.63	15.545	45.27	4.648	31.236	42.699										234	3.487	-6.367		234	7.28979	-12.7938
240.804	12.879	18.919	3.813	15.143	45.13	4.796	31.461	43.234										235	4.032	-6.116		235	8.42915	-12.2894
241.805	13.326	19.242	3.738	16.24	44.67	4.389	31.504	42.749										236	4.201	-7.502		236	8.78246	-15.0744
242.805	13.527	19.22	3.694	16.442	43.419	4.648	31.256	42.644										237	3.668	-6.563		237	7.66819	-13.1876
243.807	13.283	18.818	3.679	16.344	43.94	4.981	30.799	42.975										238	4.084	-7.577		238	8.53786	-15.2251
244.809	13.411	18.65	3.634	15.929	44.191	4.731	30.707	43.257										239	3.915	-8.26		239	8.18455	-16.5975
245.808	13.331	18.867	3.6	16.474	42.805	4.37	30.53	42.998										240	3.824	-6.344		240	7.99431	-12.7476
246.81	13.37	19.181	3.714	16.643	43.744	4.843	31.392	42.582										241	3.987	-7.526		241	8.33508	-15.1227
247.809	13.007	18.687	3.698	16.11	42.73	4.537	29.821	42.715										242	3.863	-7.074		242	8.07585	-14.2144
248.811	13.226	18.854	3.712	16.526	42.047	4.954	30.228	43.182										243	3.564	-8.042		243	7.45077	-16.1595
249.813	13.181	18.661	3.462	16.357	43.963	4.324	30.203	42.632										244	4.045	-7.112		244	8.45633	-14.2908
250.812	13.128	18.502	3.558	16.266	42.781	4.648	29.823	42.457
251.815	12.859	18.701	3.702	16.429	43.233	4.491	30.126	42.331
252.814	13.237	18.946	3.605	16.305	42.265	4.426	30.388	43.244
253.814	12.83	18.732	3.551	16.006	43.195	4.713	29.49	43.306
254.813	13.263	18.464	3.667	16.487	41.712	5.074	29.506	42.956

## Sheet: F#1_9
Time [s]	Intensity Region 1	Intensity Region 2	Intensity Region 3	Intensity Region 4	Intensity Region 5	Intensity Region 6	Intensity Region 7	Intensity Region 1	Intensity Region 2	Intensity Region 3	Intensity Region 4	Intensity Region 5	Intensity Region 6	Intensity Region 7		Time [s]	Isolated cell control (Region 4)	Reciepient cell (Region 6)	Donor cell (Region 3)		Time [s]	Isolated cell control (Region 4)	Reciepient cell (Region 6)	Donor cell (Region 3)
0	11.299	33.215	75.777	44.034	85.458	13.653	16.54	11.1834	33.0008	75.3912	43.9328	85.1696	13.5942	16.7562		0	0	0	0		0	0	0	0
1.001	11.169	32.984	75.486	44.015	85.277	13.453	16.593									1	0.637	0.28	-1.194		1	1.44994	2.0597	-1.58374
2.001	10.98	32.795	74.705	44.049	84.317	13.361	16.77									2	1.062	0.439	-0.804		2	2.41733	3.22932	-1.06644
3.003	11.238	33.042	75.262	43.594	85.008	13.83	17.13									3	1.263	0.482	-0.33		3	2.87485	3.54563	-0.437717
4.004	11.231	32.968	75.726	43.972	85.788	13.674	16.748									4	1.158	0.51	-0.69		4	2.63584	3.7516	-0.915226
15.125	2.282	6.066	75.696	7.284	85.335	2.398	16.87									5	1.112	0.476	-0.427		5	2.53114	3.50149	-0.566379
16.086	2.555	6.513	74.502	7.921	83.298	2.678	16.711									6	1.386	0.508	-0.956		6	3.15482	3.73689	-1.26805
17.088	2.601	6.807	74.892	8.346	85.291	2.837	16.516									7	1.339	0.568	-0.62		7	3.04784	4.17825	-0.822377
18.089	2.599	7.027	75.366	8.547	84.898	2.88	16.503									8	1.314	0.597	-1.023		8	2.99093	4.39158	-1.35692
19.089	2.582	6.902	75.006	8.442	84.05	2.908	17.065									9	1.355	0.581	-0.672		9	3.08426	4.27388	-0.891351
20.091	2.638	6.874	75.269	8.396	85.403	2.874	16.807									10	1.621	0.574	-0.801		10	3.68973	4.22239	-1.06246
21.092	2.714	6.937	74.74	8.67	84.154	2.906	16.817									11	1.512	0.531	-0.752		11	3.44162	3.90608	-0.997464
22.091	2.712	7.058	75.076	8.623	83.285	2.966	16.929									12	1.514	0.758	-0.936		12	3.44617	5.57591	-1.24152
23.092	2.823	7.058	74.673	8.598	83.288	2.995	16.643									13	1.767	0.788	-1.067		13	4.02205	5.79659	-1.41528
24.094	2.685	7.209	75.024	8.639	84.508	2.979	16.307									14	1.652	0.924	-1.089		14	3.76029	6.79702	-1.44447
25.096	2.774	7.097	74.895	8.905	84.314	2.972	16.888									15	1.658	0.926	-0.909		15	3.77395	6.81173	-1.20571
26.095	2.699	7.123	74.944	8.796	84.411	2.929	16.798									16	2.008	1.057	-0.559		16	4.57062	7.77537	-0.741466
27.097	2.862	7.164	74.76	8.798	84.052	3.156	17.18									17	1.785	0.926	-0.808		17	4.06302	6.81173	-1.07174
28.097	2.803	7.173	74.629	9.051	84.021	3.186	16.385									18	1.987	1.013	-0.911		18	4.52282	7.45171	-1.20836
29.098	2.885	7.198	74.607	8.936	83.526	3.322	16.345									19	1.884	1.004	-0.629		19	4.28837	7.3855	-0.834315
30.098	2.875	7.179	74.787	8.942	83.628	3.324	16.568									20	1.834	0.862	-0.608		20	4.17456	6.34094	-0.80646
31.1	3.04	7.366	75.137	9.292	83.736	3.455	16.789									21	1.925	1.161	-0.511		21	4.38169	8.54041	-0.677798
32.101	2.951	7.246	74.888	9.069	83.225	3.324	16.416									22	2.056	1.036	-0.528		22	4.67987	7.6209	-0.700347
33.102	2.924	7.334	74.785	9.271	84.783	3.411	16.637									23	1.844	1.227	-0.317		23	4.19732	9.02591	-0.420473
34.102	3.022	7.209	75.067	9.168	84.484	3.402	16.568									24	2.155	1.223	-0.673		24	4.90522	8.99648	-0.892677
35.101	2.939	7.264	75.088	9.118	83.437	3.26	16.792									25	1.784	1.22	-1.2		25	4.06075	8.97442	-1.5917
36.103	3.03	7.246	75.185	9.209	85.12	3.559	16.634									26	2.115	1.292	-0.522		26	4.81417	9.50405	-0.692389
37.104	2.957	7.335	75.168	9.34	83.762	3.434	16.401									27	2.071	1.14	-1.617		27	4.71402	8.38593	-2.14481
38.103	3.158	7.256	75.379	9.128	84.497	3.625	16.596									28	1.966	1.151	-0.65		28	4.47502	8.46685	-0.86217
39.105	3.026	7.351	75.023	9.439	83.424	3.621	16.469									29	1.999	1.202	-0.933		29	4.55013	8.84201	-1.23754
40.105	3.094	7.242	74.496	9.068	83.741	3.618	16.444									30	2.077	1.145	-0.469		30	4.72767	8.42271	-0.622089
41.107	3.093	7.448	75.174	9.399	83.859	3.69	16.531									31	2.166	1.041	-1.182		31	4.93026	7.65768	-1.56782
42.106	3.104	7.373	74.079	9.355	83.503	3.538	16.854									32	2.162	1.377	-1.572		32	4.92115	10.1293	-2.08512
43.109	3.113	7.194	75.046	9.25	84.435	3.549	17.034									33	1.958	1.538	-0.843		33	4.45681	11.3136	-1.11817
44.111	3.026	7.316	74.763	9.283	83.592	3.6	16.758									34	2.209	1.308	-0.645		34	5.02813	9.62175	-0.855538
45.11	3.053	7.387	75.227	9.361	85.306	3.543	16.624									35	2.159	1.338	-1.329		35	4.91432	9.84243	-1.76281
46.112	3.106	7.394	74.514	9.45	83.647	3.439	17.028									36	2.299	1.535	-0.619		36	5.23299	11.2916	-0.821051
47.112	3.265	7.448	74.124	9.446	84.052	3.775	16.416									37	2.382	1.43	-0.21		37	5.42192	10.5192	-0.278547
48.114	3.285	7.26	74.853	9.242	83.696	3.936	17.239									38	2.37	1.54	-0.356		38	5.3946	11.3284	-0.472204
49.115	3.199	7.339	75.051	9.493	84.571	3.706	17.006									39	2.389	1.4	-0.589		39	5.43785	10.2985	-0.781258
50.115	3.31	7.414	74.367	9.443	83.024	3.736	17.05									40	2.49	1.324	-0.963		40	5.66775	9.73945	-1.27734
51.116	3.311	7.454	75.077	9.583	83.639	3.933	16.624									41	2.432	1.6	-0.779		41	5.53573	11.7697	-1.03328
52.117	3.25	7.385	75.486	9.666	84.521	3.828	16.807									42	2.43	1.439	-0.752		42	5.53117	10.5854	-0.997464
53.119	3.378	7.473	75.34	9.654	84.699	3.938	16.509									43	2.585	1.639	-0.907		43	5.88399	12.0566	-1.20306
54.121	3.247	7.543	75.107	9.673	84.914	3.798	17.174									44	2.824	1.499	-0.952		44	6.428	11.0268	-1.26275
55.121	3.243	7.675	74.733	9.774	83.882	3.722	16.72									45	2.506	1.627	-1.441		45	5.70417	11.9683	-1.91136
56.122	3.382	7.535	74.917	9.716	84.254	3.998	16.09									46	2.803	1.388	-1.089		46	6.3802	10.2102	-1.44447
57.122	3.255	7.449	74.944	9.714	84.427	3.837	16.811									47	2.644	1.609	-0.829		47	6.01828	11.8359	-1.0996
58.123	3.385	7.539	74.789	9.869	83.531	4.037	16.559									48	2.665	1.455	-0.425		48	6.06608	10.7031	-0.563726
59.123	3.276	7.681	74.744	10.108	83.885	3.897	16.55									49	2.541	1.728	-0.983		49	5.78383	12.7113	-1.30387
60.125	3.35	7.571	74.255	9.79	84.228	4.025	16.795									50	2.5	1.724	-1.385		50	5.69051	12.6819	-1.83708
61.126	3.32	7.729	74.607	10.087	83.707	3.786	16.702									51	2.508	1.524	-1.147		51	5.70872	11.2107	-1.5214
62.127	3.297	7.541	74.867	9.928	83.796	4.007	16.54									52	2.567	1.671	-1.299		52	5.84301	12.292	-1.72301
63.129	3.465	7.679	75.271	9.949	84.217	3.853	16.755									53	2.714	1.791	-1.244		53	6.17762	13.1747	-1.65006
64.129	3.385	7.534	74.713	9.825	84.199	4.126	16.425									54	2.528	1.632	-0.947		54	5.75424	12.0051	-1.25611
65.13	3.422	7.451	74.311	9.784	82.5	4.122	16.764									55	2.588	1.859	-1.487		55	5.89082	13.6749	-1.97238
66.13	3.409	7.503	74.549	9.792	83.932	3.922	16.671									56	2.565	2.007	-0.942		56	5.83846	14.7636	-1.24948
67.131	3.415	7.673	74.397	9.851	84.202	4.069	16.901									57	2.707	1.788	-0.879		57	6.16168	13.1527	-1.16592
68.133	3.48	7.625	74.452	9.998	83.751	4.189	16.357									58	2.699	1.901	-1.22		58	6.14347	13.9839	-1.61823
69.132	3.387	7.534	74.749	9.812	83.864	4.03	16.59									59	2.426	1.655	-1.306		59	5.52207	12.1743	-1.7323
70.134	3.496	7.576	74.209	9.872	83.16	4.257	16.969									60	2.577	1.705	-0.906		60	5.86578	12.5421	-1.20173
71.135	3.638	7.615	74.754	9.849	83.832	4.405	16.335									61	2.726	1.512	-0.695		61	6.20493	11.1224	-0.921858
72.135	3.409	7.574	74.817	9.991	84.021	4.186	16.885									62	2.907	1.761	-1.053		62	6.61692	12.9541	-1.39671
73.137	3.542	7.616	74.476	9.983	83.254	4.299	16.575									63	2.546	1.855	-0.86		63	5.79521	13.6455	-1.14072
74.136	3.407	7.572	74.39	9.71	83.565	4.053	16.18									64	2.59	1.761	-0.717		64	5.89537	12.9541	-0.951039
75.138	3.467	7.569	74.79	9.861	84.238	4.103	16.438									65	2.723	1.774	-0.592		65	6.1981	13.0497	-0.785238
76.139	3.366	7.609	75.001	10.01	83.95	3.91	16.876									66	2.737	1.71	-0.984		66	6.22997	12.5789	-1.30519
77.139	3.457	7.726	74.643	10.191	83.508	4.159	16.634									67	2.887	1.804	-1.329		67	6.5714	13.2704	-1.76281
78.141	3.505	7.592	74.836	9.83	83.437	4.253	16.14									68	2.715	1.802	-1.148		68	6.17989	13.2557	-1.52272
79.142	3.459	7.62	74.979	9.874	83.594	4.159	16.606									69	2.653	1.853	-1.233		69	6.03877	13.6308	-1.63547
80.142	3.464	7.755	75.104	10.007	84.51	4.172	16.733									70	2.817	1.988	-1.16		70	6.41207	14.6239	-1.53864
81.143	3.496	7.644	74.712	10.021	84.942	4.108	16.807									71	2.57	1.965	-1.332		71	5.84984	14.4547	-1.76678
82.144	3.414	7.669	74.367	10.171	84.524	4.202	16.77									72	2.591	1.857	-0.984		72	5.89764	13.6602	-1.30519
83.146	3.509	7.58	74.548	9.999	82.503	4.2	16.062									73	2.784	1.772	-1.18		73	6.33695	13.035	-1.56517
84.146	3.585	7.769	74.463	9.937	83.966	4.251	16.531									74	2.693	1.915	-1.208		74	6.12982	14.0869	-1.60231
85.147	3.552	7.736	74.536	10.101	83.853	4.386	16.475									75	2.722	1.761	-1.642		75	6.19583	12.9541	-2.17797
86.147	3.581	7.615	74.364	9.854	83.327	4.363	16.761									76	2.817	1.928	-0.976		76	6.41207	14.1825	-1.29458
87.148	3.461	7.663	74.712	9.875	83.597	4.255	16.385									77	2.759	2.055	-2.062		77	6.28005	15.1167	-2.73507
88.15	3.429	7.736	74.516	10.068	83.806	4.17	16.804									78	2.817	2.151	-1.066		78	6.41207	15.8229	-1.41396
89.149	3.524	7.711	74.488	9.977	84.479	4.313	16.596									79	2.906	1.791	-1.133		79	6.61465	13.1747	-1.50283
90.149	3.555	7.825	74.054	10.006	83.17	4.159	16.764									80	2.994	1.83	-1.301		80	6.81495	13.4616	-1.72567
91.15	3.488	7.812	74.72	10.101	83.67	4.326	16.767									81	2.629	1.827	-1.009		81	5.98414	13.4396	-1.33835
92.151	3.631	7.805	73.634	10.043	82.461	4.453	16.416									82	2.771	2.14	-1.181		82	6.30736	15.742	-1.5665
93.151	3.591	7.903	74.63	10.101	83.277	4.549	17.068									83	2.899	1.719	-1.551		83	6.59871	12.6451	-2.05727
94.152	3.607	7.793	74.563	10.19	82.804	4.189	16.96									84	2.79	2.181	-0.69		84	6.35061	16.0436	-0.915226
95.154	3.465	7.885	74.395	10.278	84.047	4.228	16.665									85	2.808	2.053	-0.907		85	6.39158	15.102	-1.20306
96.154	3.528	7.636	74.687	9.913	83.924	4.225	17.096									86	2.835	1.873	-1.072		86	6.45304	13.7779	-1.42192
97.156	3.583	7.679	74.515	10.055	82.772	4.538	16.801									87	2.857	2.043	-1.684		87	6.50311	15.0285	-2.23368
98.155	3.498	7.78	74.145	10.183	82.623	4.117	16.683									88	2.784	2.117	-1.056		88	6.33695	15.5728	-1.40069
99.157	3.648	7.681	75.006	10.074	83.513	4.579	16.307									89	2.875	1.935	-1.378		89	6.54409	14.234	-1.8278
100.158	3.661	7.595	74.789	10.092	83.312	4.451	16.966									90	2.852	1.871	-1.106		90	6.49173	13.7632	-1.46701
101.159	3.575	7.589	74.624	10.119	83.361	4.271	16.643									91	2.844	2.041	-1.337		91	6.47352	15.0138	-1.77342
102.159	3.674	7.681	74.012	10.141	82.115	4.441	17.457									92	2.974	1.945	-1.542		92	6.76943	14.3076	-2.04533
103.158	3.732	7.599	74.64	10.068	84.118	4.515	17.109									93	2.806	2.356	-1.53		93	6.38703	17.3309	-2.02941
104.16	3.674	7.672	74.318	10.159	82.149	4.333	16.776									94	2.61	2.119	-1.006		94	5.94089	15.5875	-1.33437
105.159	3.621	7.712	74.59	10.136	83.029	4.269	16.453									95	2.918	2.193	-1.289		95	6.64196	16.1319	-1.70975
106.161	3.667	7.748	74.359	10.128	82.948	4.439	16.342									96	2.807	1.917	-1.471		96	6.3893	14.1016	-1.95116
107.162	3.583	7.709	74.154	10.258	82.031	4.343	16.693									97	2.763	1.926	-1.602		97	6.28915	14.1678	-2.12492
108.162	3.762	7.656	74.166	10.09	82.188	4.754	16.432									98	3.025	2.007	-0.981		98	6.88552	14.7636	-1.30121
109.163	3.612	7.579	74.69	9.894	83.047	4.517	17.469									99	2.848	2.027	-1.592		99	6.48263	14.9108	-2.11165
110.164	3.684	7.69	74.407	10.202	81.885	4.591	16.674									100	2.844	2.2	-1.426		100	6.47352	16.1834	-1.89147
111.166	3.637	7.639	74.225	10.091	82.461	4.315	16.823									101	2.969	1.848	-1.336		101	6.75805	13.594	-1.77209
112.166	3.617	7.761	74.094	10.047	82.558	4.324	16.522									102	2.788	1.977	-1.308		102	6.34606	14.543	-1.73495
113.167	3.577	7.812	74.715	10.309	82.445	4.405	16.857									103	2.856	2.289	-1.085		103	6.50084	16.8381	-1.43916
114.169	3.645	7.661	74.104	10.132	83.288	4.425	16.68									104	2.592	2.128	-2.173		104	5.89992	15.6537	-2.8823
115.168	3.72	7.734	74.27	10.128	82.516	4.598	16.82									105	2.958	2.273	-1.753		105	6.73301	16.7204	-2.32521
116.17	3.572	7.73	74.36	10.253	83.06	4.246	16.273									106	2.828	2.227	-2.498		106	6.4371	16.382	-3.31338
117.172	3.65	7.641	74.388	10.072	82.204	4.375	16.491									107	2.723	2.301	-1.817		107	6.1981	16.9263	-2.4101
118.171	3.636	7.712	74.611	10.14	83.264	4.687	16.919									108	2.925	2.23	-1.872		108	6.6579	16.4041	-2.48305
119.173	3.608	7.567	73.523	9.876	80.953	4.526	16.236									109	2.796	2.145	-1.452		109	6.36427	15.7788	-1.92595
120.172	3.739	7.743	73.943	10.242	81.704	4.671	16.419									110	2.856	2.053	-2.392		110	6.50084	15.102	-3.17278
121.173	3.636	7.709	73.198	10.112	81.882	4.625	16.795									111	3.23	2.105	-2.164		111	7.35214	15.4845	-2.87036
122.172	3.664	7.638	73.879	10.007	83.675	4.699	16.826									112	2.783	2.043	-1.96		112	6.33467	15.0285	-2.59977
123.174	3.618	7.723	73.824	10.209	82.257	4.628	16.832									113	2.712	2.253	-1.938		113	6.17306	16.5732	-2.57059
124.176	3.558	7.71	74.244	10.08	83.469	4.543	16.978									114	2.921	2.257	-1.432		114	6.64879	16.6027	-1.89943
125.175	3.607	7.647	73.304	10.14	82.008	4.451	17.205									115	2.74	2.018	-1.939		115	6.2368	14.8446	-2.57192
126.177	3.621	7.79	73.532	10.514	82.047	4.503	16.839									116	3.163	2.174	-1.766		116	7.19963	15.9921	-2.34245
127.177	3.563	7.746	73.736	10.067	82.885	4.441	16.503									117	2.858	2.23	-1.881		117	6.50539	16.4041	-2.49499
128.179	3.728	7.692	73.758	9.996	81.529	4.651	16.773									118	3	2.363	-1.916		118	6.82861	17.3824	-2.54141
129.18	3.687	7.755	74.264	10.205	83.545	4.655	16.335									119	2.794	2.158	-1.748		119	6.35971	15.8744	-2.31857
130.181	3.651	7.616	73.757	10.024	81.793	4.416	16.848									120	2.607	2.294	-1.35		120	5.93406	16.8748	-1.79066
131.183	3.644	7.676	73.93	10.447	82.545	4.572	16.677									121	2.873	2.264	-2.022		121	6.53953	16.6542	-2.68201
132.182	3.772	7.655	73.815	10.142	82.071	4.628	16.752									122	2.814	2.315	-2.566		122	6.40524	17.0293	-3.40358
133.182	3.728	7.741	73.78	10.284	82.846	4.761	16.615									123	3.028	2.246	-2.184		123	6.89234	16.5218	-2.89689
134.183	3.637	7.653	73.948	10.078	82.927	4.556	17.106									124	2.789	2.48	-2.122		124	6.34833	18.2431	-2.81465
135.185	3.781	7.503	74.346	9.891	82.662	4.692	16.885									125	2.827	2.418	-2.398		125	6.43483	17.787	-3.18074
136.185	3.712	7.656	73.674	10.157	82.738	4.662	16.646									126	2.937	2.089	-2.34		126	6.68521	15.3668	-3.10381
137.186	3.693	7.575	73.13	10.098	81.188	4.713	16.267									127	2.664	2.216	-1.646		127	6.06381	16.3011	-2.18328
138.188	3.75	7.645	73.512	10.312	83.304	4.644	16.525									128	2.988	2.243	-1.771		128	6.8013	16.4997	-2.34908
139.189	3.869	7.592	73.574	10.073	82.673	4.878	16.817									129	2.733	2.041	-1.917		129	6.22086	15.0138	-2.54274
140.189	3.875	7.565	73.298	10.111	81.618	4.816	16.239									130	2.907	2.379	-1.556		130	6.61692	17.5001	-2.0639
141.191	3.828	7.605	73.356	10.221	81.319	4.487	16.848									131	3.004	2.096	-1.967		131	6.83772	15.4183	-2.60906
142.19	3.761	7.462	74.05	9.948	82.359	4.614	16.41									132	2.62	2.397	-1.996		132	5.96365	17.6325	-2.64752
143.192	3.723	7.632	73.925	10.272	81.346	4.641	16.016									133	3.053	2.082	-2.089		133	6.94925	15.3154	-2.77088
144.191	3.712	7.547	73.779	10.017	81.424	4.439	16.444									134	2.896	2.289	-2.494		134	6.59189	16.8381	-3.30808
145.192	3.791	7.62	74.14	10.191	81.021	4.777	16.472									135	2.652	2.354	-1.87		135	6.03649	17.3162	-2.4804
146.194	3.736	7.654	73.729	10.288	81.597	4.494	16.575									136	2.706	2.372	-1.28		136	6.15941	17.4486	-1.69781
147.194	3.866	7.451	73.7	9.904	82.34	4.795	16.339									137	2.892	2.287	-2.096		137	6.58278	16.8234	-2.78017
148.197	3.814	7.624	73.607	10.337	81.076	4.48	16.525									138	2.878	2.368	-2.876		138	6.55091	17.4192	-3.81477
149.196	3.778	7.62	73.202	10.18	81.885	4.687	16.581									139	2.687	2.372	-2.9		139	6.11616	17.4486	-3.8466
150.198	3.735	7.496	73.826	9.936	83.16	4.752	16.404									140	3.087	2.349	-2.455		140	7.02664	17.2794	-3.25635
151.198	3.783	7.586	74.416	9.99	83.628	4.77	16.857									141	2.605	2.469	-2.271		141	5.92951	18.1622	-3.01229
152.199	3.761	7.578	73.6	10.176	81.94	4.685	16.109									142	2.891	2.418	-2.802		142	6.5805	17.787	-3.71661
153.201	3.858	7.709	72.82	10.162	80.749	4.766	16.733									143	2.913	2.365	-2.113		143	6.63058	17.3971	-2.80271
154.201	3.799	7.558	72.796	9.971	81.827	4.77	15.82									144	2.707	2.186	-2.55		144	6.16168	16.0804	-3.38236
155.202	3.864	7.713	73.241	10.371	82.128	4.747	16.491									145	2.895	2.246	-2.493		145	6.58961	16.5218	-3.30675
156.201	3.861	7.484	73.425	9.889	82.178	4.867	16.565									146	2.801	2.459	-2.333		146	6.37565	18.0886	-3.09453
157.203	3.78	7.596	72.894	10.175	81.903	4.816	16.565									147	2.817	2.37	-2.142		147	6.41207	17.4339	-2.84118
158.205	3.837	7.586	73.583	10.197	82.56	4.763	16.183									148	2.852	2.459	-2.131		148	6.49173	18.0886	-2.82659
159.204	3.701	7.576	73.146	9.991	81.309	4.584	16.152									149	2.607	2.432	-2.247		149	5.93406	17.89	-2.98045
160.205	3.744	7.56	73.203	10.179	82.016	4.644	16.09									150	2.808	2.462	-2.129		150	6.39158	18.1107	-2.82394
161.205	3.804	7.477	73.363	10.085	82.217	4.857	16.391									151	2.839	2.234	-2.117		151	6.46214	16.4335	-2.80802
162.207	3.829	7.619	73.554	10.101	82.908	4.768	15.717									152	2.952	2.299	-1.584		152	6.71935	16.9116	-2.10104
163.208	3.836	7.471	73.565	10.136	82.746	4.857	16.224									153	2.847	2.301	-1.673		153	6.48035	16.9263	-2.21909
164.208	3.793	7.437	73.449	9.891	82.437	4.83	16.239									154	2.769	2.413	-2.301		154	6.30281	17.7502	-3.05208
165.21	3.857	7.521	73.567	10.092	82.039	4.86	16.022									155	2.569	2.186	-2.245		155	5.84757	16.0804	-2.9778
166.209	3.707	7.552	73.579	10.123	81.757	4.632	16.134									156	3.005	2.154	-1.863		156	6.83999	15.845	-2.47111
167.212	3.671	7.576	74.112	10.236	82.552	4.697	16.444									157	2.518	2.009	-2.412		157	5.73148	14.7784	-3.19931
168.212	3.736	7.525	74.023	10.131	82.736	4.699	16.618									158	2.803	2.243	-2.406		158	6.3802	16.4997	-3.19135
169.214	3.766	7.47	73.395	10.053	83.401	4.811	16.208									159	2.688	2.197	-2.306		159	6.11844	16.1613	-3.05871
170.215	3.752	7.4	73.451	9.853	82.597	4.584	16.283									160	2.715	2.161	-2.427		160	6.17989	15.8965	-3.21921
171.215	3.809	7.593	73.833	10.289	82.576	4.552	16.062									161	2.978	2.349	-2.583		161	6.77853	17.2794	-3.42613
172.217	3.611	7.323	73.284	9.802	81.374	4.407	15.773									162	2.631	2.174	-2.98		162	5.98869	15.9921	-3.95272
173.218	3.719	7.497	73.29	10.087	82.228	4.641	16.332									163	2.969	2.174	-2.313		163	6.75805	15.9921	-3.068
174.218	3.688	7.33	73.39	9.972	82.463	4.595	15.643									164	2.604	2.259	-2.819		164	5.92723	16.6174	-3.73916
175.22	3.646	7.417	73.269	9.999	82.675	4.559	16.258									165	2.87	2.409	-2.759		165	6.5327	17.7208	-3.65958
176.219	3.715	7.541	73.113	10.262	82.366	4.747	16.978									166	2.665	2.085	-2.627		166	6.06608	15.3374	-3.48449
177.22	3.713	7.398	72.716	9.915	81.963	4.572	16.516									167	2.615	2.269	-2.129		167	5.95227	16.6909	-2.82394
178.221	3.687	7.521	73.383	10.253	82.419	4.572	15.966									168	2.777	2.289	-2.275		168	6.32102	16.8381	-3.01759
179.223	3.774	7.345	72.877	9.888	81.796	4.657	16.714									169	2.69	2.315	-3.171		169	6.12299	17.0293	-4.20606
180.225	3.779	7.425	72.937	10.154	81.272	4.807	16.062									170	2.644	2.384	-2.974		170	6.01828	17.5369	-3.94476
181.224	3.672	7.334	73.069	9.949	82.479	4.483	16.422									171	2.726	2.239	-2.741		171	6.20493	16.4703	-3.6357
182.226	3.788	7.377	73.567	9.899	82.895	4.667	15.925									172	2.72	2.195	-2.333		172	6.19127	16.1466	-3.09453
183.226	3.812	7.5	73.421	10.061	82.597	4.687	16.189									173	2.624	2.266	-3.001		173	5.97276	16.6689	-3.98057
184.227	3.691	7.376	72.525	9.974	81.851	4.713	16.776									174	3.122	2.407	-2.806		174	7.10631	17.7061	-3.72192
185.226	3.762	7.399	72.722	9.928	81.927	4.782	16.857									175	2.656	2.296	-2.412		175	6.0456	16.8896	-3.19931
186.228	3.677	7.401	72.955	10.01	82.466	4.637	16.283									176	2.932	2.177	-2.925		176	6.67383	16.0142	-3.87976
187.23	3.712	7.398	73.363	10.004	82.476	4.593	16.866									177	2.88	2.2	-2.744		177	6.55547	16.1834	-3.63968
188.229	3.742	7.433	72.695	9.908	81.204	4.664	16.009									178	2.4	2.45	-3.108		178	5.46289	18.0224	-4.1225
189.231	3.82	7.529	72.89	10.406	82.209	4.805	16.581									179	2.626	2.669	-2.729		179	5.97731	19.6334	-3.61979
190.232	3.724	7.442	73.284	9.94	83.228	4.694	16.705									180	2.782	2.533	-3.559		180	6.3324	18.6329	-4.72071
191.234	3.632	7.552	72.771	10.216	81.804	4.575	16.214									181	2.82	1.951	-2.897		181	6.41889	14.3517	-3.84262
192.234	3.684	7.483	72.952	10.164	82.448	4.598	16.394									182	2.689	2.145	-3.201		182	6.12071	15.7788	-4.24585
193.235	3.709	7.245	72.588	9.684	80.804	4.848	16.357									183	2.195	2.184	-3.367		183	4.99627	16.0657	-4.46604
194.237	3.814	7.369	72.967	9.91	81.869	5.067	16.348									184	2.682	2.239	-2.569		184	6.10478	16.4703	-3.40756
195.236	3.769	7.447	72.137	10.066	82.037	4.931	15.953									185	2.336	2.436	-3.111		185	5.31721	17.9194	-4.12648
196.238	3.546	7.513	72.799	10.104	82.325	4.349	16.506									186	2.63	2.331	-2.915		186	5.98642	17.147	-3.8665
197.237	3.691	7.428	72.495	9.973	82.683	4.543	16.528									187	2.705	2.317	-3.505		187	6.15713	17.044	-4.64908
198.239	3.631	7.131	72.329	9.479	81.586	4.582	16.047									188	2.539	2.262	-3.636		188	5.77928	16.6394	-4.82284
199.24	3.772	7.485	73.127	9.966	83.442	4.637	16.683									189	2.584	2.25	-3.64		189	5.88171	16.5512	-4.82815
200.239	3.745	7.252	72.585	9.62	82.45	4.834	16.714									190	2.643	2.225	-3.436		190	6.01601	16.3673	-4.55756
201.241	3.78	7.404	72.781	9.914	83.183	4.729	16.509									191	2.534	2.315	-4.026		191	5.7679	17.0293	-5.34015
202.241	3.708	7.536	72.191	9.989	81.675	4.715	16.658									192	2.55	2.326	-3.702		192	5.80432	17.1102	-4.91039
203.243	3.743	7.373	72.06	9.823	81.702	4.66	16.457									193	2.524	2.443	-4.338		193	5.74514	17.9709	-5.75399
204.244	3.685	7.475	72.056	9.868	82.39	4.648	16.696									194	2.489	2.374	-4.126		194	5.66547	17.4633	-5.47279
205.244	3.628	7.41	72.26	9.927	82.552	4.623	16.239									195	2.658	2.432	-3.731		195	6.05015	17.89	-4.94885
206.247	3.728	7.418	71.67	9.818	82.131	4.713	17.059									196	2.698	2.427	-3.721		196	6.1412	17.8532	-4.93559
207.247	3.701	7.433	71.994	9.834	83.372	4.724	16.655									197	2.514	2.241	-3.938		197	5.72238	16.485	-5.22342
208.248	3.782	7.356	71.358	9.808	81.785	4.841	16.54									198	2.473	2.476	-4.258		198	5.62905	18.2136	-5.64787
209.248	3.677	7.524	71.57	9.773	82.746	4.772	16.506									199	2.399	2.216	-4.111		199	5.46061	16.3011	-5.45289
210.249	3.736	7.545	71.965	9.942	82.673	4.83	16.609									200	2.604	2.218	-3.96		200	5.92723	16.3158	-5.2526
211.249	3.712	7.588	71.975	9.982	82.856	4.825	16.323									201	2.379	2.404	-4.04		201	5.41509	17.684	-5.35872
212.25	3.657	7.511	71.758	9.798	82.631	4.639	16.556									202	2.627	2.368	-3.994		202	5.97959	17.4192	-5.2977
213.252	3.782	7.385	71.438	9.757	82.05	4.874	16.752									203	2.653	2.257	-3.795		203	6.03877	16.6027	-5.03374
214.251	3.716	7.309	71.585	9.683	82.495	4.614	16.652									204	2.507	2.413	-4.031		204	5.70644	17.7502	-5.34678
215.253	3.726	7.355	71.736	9.888	82.021	4.616	16.199									205	2.517	2.202	-3.923		205	5.7292	16.1981	-5.20353
216.255	3.777	7.415	71.656	9.663	82.387	4.802	16.82									206	2.592	2.328	-4.588		206	5.89992	17.125	-6.08559
217.256	3.714	7.524	71.702	9.911	81.856	4.766	16.444									207	2.285	2.393	-4.849		207	5.20113	17.6031	-6.43179
218.256	3.71	7.527	71.901	9.937	82.11	4.655	16.388									208	2.743	2.271	-4.376		208	6.24363	16.7057	-5.80439
219.257	3.694	7.45	71.665	9.791	82.162	4.811	16.602									209	2.65	2.154	-3.925		209	6.03194	15.845	-5.20618
220.259	3.667	7.498	71.773	9.801	81.346	4.6	16.37									210	2.435	2.078	-3.835		210	5.54256	15.2859	-5.0868
221.259	3.682	7.508	71.108	9.876	81.233	4.726	16.388									211	2.735	2.328	-3.943		211	6.22542	17.125	-5.23005
222.26	3.676	7.403	70.847	9.569	82.107	4.791	16.559									212	2.596	2.108	-3.876		212	5.90902	15.5066	-5.14118
223.262	3.652	7.486	71.32	10.027	83.089	4.669	16.419									213	2.426	2.234	-3.297		213	5.52207	16.4335	-4.37319
224.262	3.688	7.449	71.771	9.934	81.788	4.552	16.016									214	2.43	2.517	-4.089		214	5.53117	18.5152	-5.42371
225.263	3.677	7.387	71.861	9.719	82.817	4.476	16.435									215	2.556	2.207	-3.706		215	5.81798	16.2349	-4.91569
226.265	3.728	7.601	71.753	10.019	82.157	4.726	16.084									216	2.412	2.059	-4.266		216	5.4902	15.1462	-5.65849
227.264	3.773	7.425	71.82	9.88	81.597	4.506	16.043									217	2.314	2.165	-4.52		217	5.26714	15.9259	-5.99539
228.266	3.699	7.5	72.399	9.71	82.257	4.632	16.78									218	2.584	2.255	-3.775		218	5.88171	16.588	-5.00722
229.267	3.742	7.466	71.607	9.714	81.325	4.915	16.531									219	2.686	2.073	-4.17		219	6.11388	15.2492	-5.53115
230.267	3.723	7.53	71.99	9.84	82.825	4.605	16.205									220	2.618	2.354	-4.456		220	5.9591	17.3162	-5.9105
231.268	3.711	7.407	71.43	9.696	80.55	4.457	16.118									221	2.348	2.299	-4.494		221	5.34453	16.9116	-5.96091
232.27	3.677	7.301	71.176	9.598	80.95	4.563	16.298									222	2.509	2.257	-4.557		222	5.71099	16.6027	-6.04447
233.272	3.651	7.437	71.921	9.868	81.948	4.653	16.724									223	2.307	2.096	-4.805		223	5.2512	15.4183	-6.37342
234.271	3.625	7.603	71.526	9.97	81.521	4.471	16.025									224	2.417	2.296	-5.025		224	5.50158	16.8896	-6.66523
235.273	3.63	7.344	71.24	9.902	82.411	4.752	16.668									225	2.744	2.273	-4.275		225	6.2459	16.7204	-5.67042
236.274	3.756	7.258	71.202	9.632	81.435	4.697	16.022									226	2.444	2.218	-4.583		226	5.56304	16.3158	-6.07896
237.274	3.776	7.42	71.139	9.793	80.257	4.655	16.568									227	2.141	2.174	-4.737		227	4.87335	15.9921	-6.28323
238.275	3.658	7.299	70.891	9.591	80.505	4.494	16.106									228	2.348	2.333	-4.54		228	5.34453	17.1617	-6.02192
239.275	3.805	7.391	70.671	9.701	80.322	4.694	15.842									229	2.5	2.276	-4.567		229	5.69051	16.7424	-6.05774
240.277	3.834	7.529	71.421	10.028	80.935	4.671	16.444									230	2.596	2.374	-5.12		230	5.90902	17.4633	-6.79124
241.278	3.732	7.377	71.113	9.728	80.356	4.616	15.745									231	2.457	2.455	-4.647		231	5.59263	18.0592	-6.16385
242.278	3.611	7.162	70.959	9.425	80.325	4.572	15.727									232	2.868	2.082	-5.115		232	6.52815	15.3154	-6.78461
243.28	3.631	7.285	71.156	9.632	80.531	4.731	16.391									233	2.511	2.232	-5.05		233	5.71555	16.4188	-6.69839
244.281	3.714	7.313	71.129	9.784	81.275	4.674	16.314									234	2.69	2.338	-5.221		234	6.12299	17.1985	-6.92521
245.282	3.755	7.397	70.576	9.88	80.602	4.772	15.835									235	2.67	2.253	-5.47		235	6.07746	16.5732	-7.25549
246.282	3.73	7.282	71.049	9.741	80.312	4.853	15.494									236	2.693	2.11	-4.96		236	6.12982	15.5213	-6.57902
247.284	3.594	7.457	70.581	10.152	80.262	4.48	16.28									237	2.814	2.368	-4.491		237	6.40524	17.4192	-5.95693
248.283	3.662	7.333	70.646	9.795	80.031	4.63	16.78									238	2.526	2.356	-5.26		238	5.74969	17.3309	-6.97694
249.285	3.755	7.419	70.475	9.974	80.147	4.736	16.314									239	2.53	2.4	-5.01		239	5.7588	17.6546	-6.64534
250.287	3.774	7.464	70.226	9.954	80.031	4.651	15.851									240	2.502	2.276	-5.012		240	5.69506	16.7424	-6.64799
251.286	3.751	7.553	70.736	9.977	79.634	4.508	15.904									241	2.486	2.193	-4.805		241	5.65864	16.1319	-6.37342
252.287	3.743	7.575	71.205	10.098	81.291	4.766	16.584									242	2.488	2.195	-5.446		242	5.66319	16.1466	-7.22365
253.287	3.725	7.293	70.436	9.81	80.62	4.754	16.062									243	2.725	2.264	-5.607		243	6.20265	16.6542	-7.43721
254.29	3.677	7.399	70.686	9.814	80.969	4.798	16.379									244	2.518	2.036	-5.775		244	5.73148	14.977	-7.66005
255.292	3.658	7.377	70.684	9.786	81.202	4.674	15.994
256.291	3.602	7.345	70.891	9.77	80.73	4.591	16.45
257.291	3.567	7.413	70.25	9.772	79.869	4.593	16.519
258.292	3.662	7.464	70.089	10.009	80.51	4.662	16.335
259.294	3.593	7.402	69.921	9.802	80.458	4.434	16.373

## Sheet: F#1_10
Time [s]	Intensity Region 1	Intensity Region 2	Intensity Region 3	Intensity Region 4	Intensity Region 5	Intensity Region 6	Intensity Region 1	Intensity Region 2	Intensity Region 3	Intensity Region 4	Intensity Region 5	Intensity Region 6		Time [s]	Recipient cell (Region 1)	Donor cell (Region 3)		Time [s]	Recipient cell (Region 1)	Donor cell (Region 3)
0	41.428	129.747	127.978	152.427	217.247	0.012	41.237	126.206	123.637	150.054	216.943	0.0184		0	0	0		0	0	0
1.001	40.711	129.838	122.912	149.683	217.814	0.011								1	1.397	1.594		1	3.38773	1.28925
2.003	41.933	125.061	123.055	148.878	217.845	0.027								2	1.474	0.418		2	3.57446	0.338085
3.003	41.139	123.616	121.143	148.122	216.031	0.026								3	1.381	2.385		3	3.34893	1.92903
4.005	40.974	122.768	123.099	151.159	215.778	0.016								4	1.237	0.077		4	2.99973	0.0622789
12.56	7.763	37.606	121.813	149.171	45.191	0.027								5	1.34	-0.066		5	3.24951	-0.0533819
13.523	9.16	40.141	123.407	151.11	49.366	0.015								6	1.294	3.605		6	3.13796	2.91578
14.524	9.237	41.394	122.231	148.768	50.371	0.017								7	1.289	0.44		7	3.12583	0.355879
15.524	9.144	44.798	124.198	151.915	52.438	0.016								8	1.309	-2.022		8	3.17433	-1.63543
16.525	9	46.051	121.89	152.305	52.536	0.017								9	1.799	2.011		9	4.36259	1.62653
17.527	9.103	46.343	121.747	150.22	51.536	0.015								10	1.649	-1.703		10	3.99884	-1.37741
18.529	9.057	47.677	125.418	152.134	52.284	0.022								11	1.608	-1.549		11	3.89941	-1.25286
19.528	9.052	47.434	122.253	150.927	52.716	0.015								12	1.598	-4.758		12	3.87516	-3.84835
20.53	9.072	49.606	119.791	150.61	54.582	0.021								13	2.139	-1.549		13	5.18709	-1.25286
21.531	9.562	50.212	123.824	148.293	53.304	0.023								14	2.319	-0.637		14	5.62359	-0.515216
22.531	9.412	49.576	120.11	148.415	54.495	0.019								15	1.634	-1.242		15	3.96246	-1.00455
23.533	9.371	51.444	120.264	152.695	54.974	0.015								16	1.948	-2.758		16	4.72391	-2.23072
24.534	9.361	52.04	117.055	151.354	55.16	0.018								17	1.974	-4.329		17	4.78696	-3.50137
25.534	9.902	53.424	120.264	152.854	55.046	0.014								18	2.072	-2.264		18	5.02461	-1.83116
26.535	10.082	51.859	121.176	151.378	55.371	0.022								19	2.433	-3.725		19	5.90004	-3.01284
27.536	9.397	57.859	120.571	150.634	56.113	0.01								20	2.361	-3		20	5.72544	-2.42645
28.536	9.711	55.162	119.055	149.354	55.959	0.014								21	2.655	-0.154		21	6.43839	-0.124558
29.537	9.737	58.828	117.484	148.524	56.351	0.018								22	2.216	-1.912		22	5.37381	-1.54646
30.539	9.835	58.172	119.549	149.524	56.247	0.022								23	2.907	0		23	7.04949	0
31.539	10.196	58.354	118.088	148.988	58.124	0.015								24	2.701	-2.934		24	6.54994	-2.37307
32.541	10.124	57.838	118.813	149.061	57.005	0.015								25	3	0.154		25	7.27502	0.124558
33.54	10.418	60.798	121.659	148.805	58.299	0.01								26	2.634	-2.406		26	6.38747	-1.94601
34.542	9.979	59.343	119.901	146.5	57.954	0.011								27	2.979	-4.604		27	7.22409	-3.72379
35.544	10.67	59.303	121.813	149.585	58.495	0.017								28	2.536	-3.011		28	6.14982	-2.43535
36.544	10.464	59.374	118.879	147.5	59.268	0.015								29	2.768	-3.286		29	6.71242	-2.65777
37.546	10.763	62.192	121.967	145.976	58.655	0.009								30	2.716	-3.318		30	6.58632	-2.68365
38.546	10.397	61.869	119.407	149.805	58.969	0.02								31	2.433	-3.187		31	5.90004	-2.5777
39.547	10.742	62.889	117.209	151.317	60.907	0.02								32	2.768	-3.033		32	6.71242	-2.45314
40.547	10.299	64.949	118.802	150.61	58.588	0.018								33	2.665	-0.714		33	6.46264	-0.577495
41.548	10.531	62.98	118.527	146	60.103	0.019								34	3.196	-1.483		34	7.75032	-1.19948
42.55	10.479	63.727	118.495	149.024	61.603	0.011								35	2.881	-0.417		35	6.98644	-0.337277
43.549	10.196	64.263	118.626	149.561	60.66	0.019								36	2.948	-0.802		36	7.14892	-0.648671
44.551	10.531	64.99	118.78	150.72	60.747	0.027								37	2.634	-0.824		37	6.38747	-0.666465
45.55	10.428	63.626	121.099	148.573	61.624	0.02								38	2.608	-1.923		38	6.32442	-1.55535
46.552	10.959	62.646	120.33	148.061	62.696	0.019								39	3.263	-0.846		39	7.9128	-0.684259
47.553	10.644	65.727	121.396	149.159	61.634	0.02								40	2.933	-2.945		40	7.11254	-2.38197
48.553	10.711	67	121.011	148.512	63.026	0.02								41	2.984	-4		41	7.23622	-3.23527
49.554	10.397	66.162	120.989	147.098	61.335	0.027								42	3.201	-5.297		42	7.76245	-4.2843
50.554	10.371	67.747	119.89	144.585	62.881	0.031								43	3.428	-4.088		43	8.31292	-3.30644
51.556	11.026	66.455	120.967	145.476	63.155	0.016								44	2.902	-2.516		44	7.03737	-2.03498
52.557	10.696	68.364	118.868	142.183	63.603	0.016								45	3.304	-1.747		45	8.01222	-1.413
53.556	10.747	66.182	117.813	143.707	63.598	0.023								46	3.541	-2.044		46	8.58695	-1.65322
54.558	10.964	67.98	116.516	146.232	64.438	0.019								47	3.021	-0.978		47	7.32595	-0.791023
55.559	11.191	66.677	117.725	141.902	63.155	0.021								48	2.959	-2.879		48	7.17559	-2.32858
56.561	10.665	67.091	119.297	143.28	63.485	0.015								49	3.35	-7.604		49	8.12377	-6.15024
57.56	11.067	65.273	120.066	142.878	64.124	0.019								50	3.804	-4.736		50	9.22473	-3.83056
58.562	11.304	67.768	119.769	145.768	64.314	0.014								51	3.691	-4.934		51	8.9507	-3.9907
59.564	10.784	68.788	120.835	144.805	64.253	0.02								52	3.479	-0.824		52	8.4366	-0.666465
60.563	10.722	70.747	118.934	142.951	65.165	0.023								53	2.876	-2.439		53	6.97432	-1.9727
61.565	11.113	72.859	114.209	143.207	64.515	0.016								54	4.227	-3.428		54	10.2505	-2.77262
62.565	11.567	71.98	117.077	142.939	63.974	0.019								55	3.984	-3.198		55	9.66123	-2.5866
63.566	11.454	70.798	116.879	142.488	65.541	0.02								56	2.923	-4.099		56	7.08829	-3.31534
64.568	11.242	72.667	120.989	141.61	66.242	0.02								57	3.144	-5.78		57	7.62422	-4.67496
65.569	10.639	73.586	119.374	141.488	64.479	0.016								58	3.634	-5.846		58	8.81247	-4.72834
66.569	11.99	72.899	118.385	143.671	65.082	0.021								59	3.417	-3.011		59	8.28625	-2.43535
67.57	11.747	73.818	118.615	140.561	66.381	0.023								60	3.742	-5.813		60	9.07437	-4.70165
68.57	10.686	75.222	117.714	140.732	66.381	0.014								61	3.448	-4.044		61	8.36142	-3.27085
69.569	10.907	75.131	116.033	139.89	66.17	0.017								62	3.634	-4.692		62	8.81247	-3.79497
70.57	11.397	74.556	115.967	141	67.026	0.015								63	3.201	-4.923		63	7.76245	-3.9818
71.572	11.18	74.263	118.802	142.073	66.247	0.018								64	4.057	-4.549		64	9.83825	-3.67931
72.572	11.505	74.222	116	141.195	65.959	0.016								65	3.66	-4.549		65	8.87552	-3.67931
73.574	11.211	76.071	117.769	141.793	67.134	0.023								66	4.144	-4.494		66	10.0492	-3.63482
74.574	11.397	71.919	117.121	135.988	66.923	0.019								67	4.046	-4.461		67	9.81158	-3.60813
75.576	10.964	74.616	116.89	135.902	67.51	0.023								68	3.789	-4.11		68	9.18835	-3.32424
76.576	11.82	74.586	117.264	138.317	67.995	0.015								69	3.845	-4.011		69	9.32415	-3.24416
77.577	11.423	74	117.264	134.183	67.237	0.024								70	3.453	-7.297		70	8.37355	-5.90194
78.579	11.907	76.97	117.319	136.378	67.588	0.017								71	3.572	-5.373		71	8.66212	-4.34577
79.579	11.809	75.606	117.352	137.5	68.624	0.023								72	3.861	-7.286		72	9.36295	-5.89304
80.58	11.552	78.192	117.703	137.451	68.552	0.026								73	3.613	-5.209		73	8.76155	-4.21313
81.582	11.608	76.939	117.802	139.549	67.562	0.021								74	3.773	-6.846		74	9.14955	-5.53716
82.582	11.216	77.828	114.516	139.341	68.892	0.018								75	3.5	-5.22		75	8.48752	-4.22202
83.583	11.335	76.343	116.44	135.317	67.17	0.02								76	4.082	-6.242		76	9.89888	-5.04863
84.584	11.624	78.414	114.527	138.037	66.588	0.014								77	4.206	-6.681		77	10.1996	-5.4037
85.584	11.376	78.354	116.604	135.5	67.247	0.01								78	3.701	-6.494		78	8.97495	-5.25246
86.585	11.536	77.747	114.967	133.5	68.773	0.02								79	4.072	-5.604		79	9.87463	-4.53261
87.585	11.263	79.03	116.593	136.671	69.01	0.019								80	3.562	-8.066		80	8.63787	-6.52392
88.587	11.845	78.545	115.571	135.341	68.392	0.017								81	4.196	-4.604		81	10.1753	-3.72379
89.588	11.969	82.222	115.132	134.268	70.5	0.016								82	3.979	-8.351		82	9.6491	-6.75443
90.588	11.464	81.162	115.319	134.78	69.088	0.014								83	3.876	-6.923		83	9.39933	-5.59944
91.589	11.835	81.303	116.209	136.841	69.227	0.013								84	4	-4.066		84	9.70003	-3.28865
92.591	11.325	82.889	113.747	135.793	68.582	0.022								85	4.469	-3.329		85	10.8374	-2.69255
93.593	11.959	82.465	117.209	134.671	70.572	0.015								86	4.639	-6.417		86	11.2496	-5.19018
94.592	11.742	82.495	113.462	135.915	69.979	0.022								87	4.268	-6.879		87	10.3499	-5.56385
95.593	11.639	83.434	114.89	135.256	71.959	0.022								88	4.005	-6.681		88	9.71215	-5.4037
96.593	11.763	80.879	117.747	137.293	71.129	0.016								89	4.417	-5.89		89	10.7113	-4.76393
97.595	12.232	82.828	118.484	135.854	69.974	0.008								90	4.438	-6.934		90	10.7622	-5.60834
98.596	12.402	80.788	115.396	133.866	69.923	0.019								91	4.026	-5.143		91	9.76308	-4.15974
99.596	12.031	83.293	114.934	132.854	71.892	0.01								92	4.407	-4.472		92	10.687	-3.61703
100.597	11.768	82.141	115.132	134.634	70.629	0.015								93	4.201	-7.055		93	10.1875	-5.7062
101.597	12.18	83.96	115.923	131.561	70.845	0.012								94	4.505	-7.582		94	10.9247	-6.13245
102.599	12.201	83	114.879	133.598	69.835	0.021								95	4.464	-6.022		95	10.8252	-4.87069
103.599	11.789	84.404	116.67	132.829	70.768	0.017								96	4.572	-5.22		96	11.0871	-4.22202
104.601	12.17	83.98	117.341	135.28	71.464	0.019								97	4.098	-9.384		97	9.93768	-7.58994
105.603	11.964	85.303	114.758	133.098	70.943	0.01								98	4.386	-6.231		98	10.6361	-5.03974
106.602	12.268	85.01	114.231	130.61	70.789	0.017								99	4.845	-9.11		99	11.7492	-7.36832
107.604	12.227	84.636	115.791	129.902	70.51	0.009								100	4.412	-4.637		100	10.6991	-3.75048
108.604	12.335	85	116.593	134.78	70.768	0.022								101	4.536	-6.483		101	10.9998	-5.24356
109.605	11.861	82.444	112.429	131.073	72.835	0.016								102	3.938	-7.176		102	9.54968	-5.80407
110.605	12.149	85.444	115.582	132.866	70.918	0.015								103	4.598	-5.725		103	11.1502	-4.63048
111.606	12.608	83.606	112.703	128.598	70.83	0.018								104	4.18	-7.692		104	10.1365	-6.22142
112.608	12.175	88.222	117.176	130.939	71.68	0.014								105	4.629	-8.78		105	11.2254	-7.10141
113.609	12.299	88.273	115.33	130.622	72.485	0.008								106	4.299	-8.187		106	10.4251	-6.62178
114.609	11.701	86.172	114.637	130.488	72.196	0.027								107	4.314	-7.253		107	10.4615	-5.86635
115.611	12.361	87.97	116.088	129.976	72.108	0.02								108	4.639	-7.637		108	11.2496	-6.17693
116.612	11.943	85.677	114.121	129.012	72.871	0.015								109	4.005	-6.692		109	9.71215	-5.4126
117.612	12.392	86.727	113.033	130.378	70.763	0.016								110	4.108	-7.89		110	9.96193	-6.38156
118.611	12.062	87.242	113.626	130.061	71.155	0.016								111	3.928	-8.209		111	9.52543	-6.63958
119.612	12.077	83.717	114.56	128.72	71.237	0.019								112	4.108	-7.154		112	9.96193	-5.78628
120.612	12.402	87.02	114.176	128.829	71.598	0.006								113	4.464	-7.78		113	10.8252	-6.29259
121.614	11.768	87.657	115.121	126.841	72.608	0.016								114	4.335	-7.505		114	10.5124	-6.07017
122.617	11.871	84.192	113.923	127.512	72.634	0.019								115	4.85	-9.56		115	11.7613	-7.73229
123.616	11.691	86.283	113.604	127.5	72.309	0.013								116	4.474	-6.34		116	10.8495	-5.1279
124.618	11.871	85.293	114.659	127.39	72.552	0.019								117	4.943	-9.165		117	11.9868	-7.41281
125.617	12.227	85.333	114.033	129.415	73.582	0.028								118	4.902	-6.461		118	11.8874	-5.22577
126.619	12.098	84.273	114.308	128.915	73.964	0.027								119	4.536	-8.044		119	10.9998	-6.50612
127.619	12.613	85.788	112.253	127.171	71.052	0.017								120	4.474	-10.22		120	10.8495	-8.26611
128.62	12.237	86.515	115.473	128.829	73.892	0.014								121	4.737	-9.516		121	11.4873	-7.6967
129.622	12.706	84.99	112.648	128.28	72.562	0.015								122	4.309	-7.901		122	10.4494	-6.39046
130.621	12.665	85.515	115.352	124.939	74.495	0.016								123	4.83	-8.582		123	11.7128	-6.94127
131.621	12.299	85.717	113.769	129.256	72.964	0.018								124	4.902	-9.901		124	11.8874	-8.00809
132.621	12.237	86.758	111.593	126.451	73.541	0.023								125	4.067	-9.242		125	9.8625	-7.47508
133.623	12.5	86.798	112.297	128.39	73.381	0.022								126	4.567	-8.132		126	11.075	-6.5773
134.625	12.072	87.02	113.912	127.11	73.67	0.017								127	3.959	-10.297		127	9.6006	-8.32839
135.625	12.593	85.636	113.231	123.78	72.938	0.023								128	4.783	-11.538		128	11.5988	-9.33213
136.626	12.665	87.01	111.912	126.927	73.639	0.019								129	4.34	-9.253		129	10.5245	-7.48398
137.625	11.83	86.879	112.571	123.585	75.448	0.014								130	4.438	-8.758		130	10.7622	-7.08362
138.625	12.33	88.283	113.681	126.805	75.041	0.019								131	4.598	-9.593		131	11.1502	-7.75898
139.627	11.722	86.677	111.516	125.256	75.253	0.013								132	4.046	-10.505		132	9.81158	-8.49662
140.628	12.546	88.273	110.275	126.439	74.335	0.017								133	4.263	-10.384		133	10.3378	-8.39875
141.628	12.103	87.818	112.56	127.024	73.34	0.012								134	4.448	-8.813		134	10.7864	-7.1281
142.629	12.201	88.404	113.055	128.841	72.639	0.016								135	4.046	-10.901		135	9.81158	-8.81691
143.63	12.361	90.192	112.22	124.585	74.851	0.019								136	4.093	-11.132		136	9.92555	-9.00375
144.632	11.809	89.758	111.308	126.39	74.015	0.022								137	4.067	-8.428		137	9.8625	-6.81671
145.631	12.026	90.778	111.429	127.549	74.763	0.01								138	4.381	-9.505		138	10.624	-7.6878
146.633	12.211	92.253	113	128.317	75.68	0.018								139	4.536	-11.066		139	10.9998	-8.95037
147.633	11.809	92.788	110.912	124.037	74.237	0.02								140	4.309	-12.077		140	10.4494	-9.76808
148.634	11.856	90.051	110.681	129.951	73.99	0.017								141	4.495	-9.846		141	10.9004	-7.96361
149.634	11.83	90.545	113.385	127.951	73.438	0.022								142	4.144	-13.681		142	10.0492	-11.0654
150.636	12.144	90.303	112.308	127.585	73.443	0.02								143	3.933	-11.11		143	9.53755	-8.98595
151.637	12.299	91.889	110.747	130.134	73.974	0.013								144	4.103	-10.483		144	9.9498	-8.47883
152.638	12.072	91.131	109.736	126.927	74.247	0.019								145	4.299	-10.483		145	10.4251	-8.47883
153.64	12.258	93.182	111.967	128.146	73.876	0.015								146	4.526	-12.461		146	10.9756	-10.0787
154.64	11.907	90.505	108.132	126.902	74.196	0.011								147	4.216	-10.286		147	10.2238	-8.31949
155.641	11.696	90.152	110.703	126.854	75.041	0.016								148	4.309	-9.835		148	10.4494	-7.95471
156.643	11.866	93.131	111.33	128.793	72.387	0.018								149	3.696	-8.099		149	8.96282	-6.55061
157.643	12.062	91.929	111.33	127.756	74.732	0.018								150	4.67	-11.143		150	11.3248	-9.01265
158.644	12.289	90.939	109.352	123.171	74.268	0.012								151	4.562	-11.011		151	11.0629	-8.90588
159.644	11.979	90.687	111.527	125.085	73.887	0.024								152	4.16	-11.615		152	10.088	-9.39441
160.645	12.072	90.636	111.978	124.207	74.015	0.019								153	4.51	-10.879		153	10.9368	-8.79912
161.646	11.459	89.111	113.714	120.646	74.088	0.013								154	4.304	-8.78		154	10.4372	-7.10141
162.648	12.433	91.909	110.67	127.878	74.624	0.019								155	4.624	-8.318		155	11.2132	-6.72774
163.648	12.325	88.758	110.802	125.963	73.979	0.025								156	4.691	-10.231		156	11.3757	-8.275
164.649	11.923	89.929	110.198	125.976	74.361	0.025								157	4.768	-9.516		157	11.5624	-7.6967
165.651	12.273	87.505	110.934	126.085	73.871	0.02								158	4.165	-9.22		158	10.1002	-7.45729
166.65	12.067	88.253	113.033	125.232	73.155	0.02								159	3.959	-7.308		159	9.6006	-5.91083
167.65	12.387	90.808	113.495	124.244	73.948	0.016								160	4.222	-9.286		160	10.2384	-7.51067
168.652	12.454	91	111.582	123.793	74.108	0.016								161	4.057	-9.505		161	9.83825	-7.6878
169.653	12.531	93.535	112.297	123.805	74.242	0.009								162	4.639	-8.406		162	11.2496	-6.79891
170.655	11.928	90.99	112.593	121.878	74.851	0.02								163	4.191	-6.428		163	10.1632	-5.19907
171.654	11.722	90.182	114.505	124.573	73.433	0.027								164	4.165	-10.351		164	10.1002	-8.37206
172.655	11.985	92.192	112.527	124.988	74.01	0.013								165	4.294	-8.45		165	10.413	-6.8345
173.657	11.82	89.616	112.308	122.476	73.923	0.02								166	4.433	-7.351		166	10.7501	-5.94561
174.657	12.402	88.667	113.407	122.805	72.603	0.02								167	4.283	-9.725		167	10.3863	-7.86574
175.658	11.954	89.909	115.385	123.098	74.495	0.009								168	4.655	-10.692		168	11.2884	-8.64787
176.657	11.928	89.323	111.462	122.073	74.655	0.016								169	4.557	-7.494		169	11.0508	-6.06127
177.659	12.057	92.99	113.363	121.939	74.789	0.015								170	4.443	-11.143		170	10.7743	-9.01265
178.659	12.196	92.586	114.462	125.695	74.407	0.021								171	3.99	-11.351		171	9.67578	-9.18088
179.66	12.046	93.04	112.088	123.829	75.928	0.021								172	4.613	-7.945		172	11.1866	-6.42605
180.661	12.418	90.949	111.121	119.805	75.66	0.021								173	4.093	-9.121		173	9.92555	-7.37722
181.66	12.32	91.182	114.319	120.256	74.897	0.016								174	4.474	-9.055		174	10.8495	-7.32384
182.662	12.206	93.747	110.67	122.78	75.134	0.014								175	4.546	-7.659		175	11.0241	-6.19473
183.662	11.753	90.949	110.462	123.512	74.268	0.017								176	4.979	-8.626		176	12.0741	-6.97685
184.663	12.376	92.333	113.868	122.098	75.433	0.028								177	4.335	-12.351		177	10.5124	-9.9897
185.665	11.856	92.717	112.692	120.317	73.577	0.015								178	4.113	-8.747		178	9.97405	-7.07472
186.664	12.237	91.465	112.758	123.5	77	0.016								179	3.943	-9.242		179	9.5618	-7.47508
187.666	12.309	90.798	114.154	123.451	75.603	0.028								180	4.201	-11.209		180	10.1875	-9.06603
188.666	12.742	91.98	113.187	124.073	74.851	0.028								181	4.572	-11.362		181	11.0871	-9.18978
189.667	12.098	91.99	109.462	120.695	75.381	0.017								182	5.299	-12.615		182	12.8501	-10.2032
190.668	11.876	91.384	113.066	121.988	74.918	0.024								183	4.763	-8.505		183	11.5503	-6.87899
191.67	11.706	93.576	112.571	120.049	75.804	0.016								184	4.155	-9.165		184	10.0759	-7.41281
192.672	11.964	92	110.604	127.598	75.062	0.012								185	3.969	-7.692		185	9.62485	-6.22142
193.671	12.335	89.677	110.451	122.354	75.737	0.028								186	4.691	-11.857		186	11.3757	-9.59014
194.673	13.062	89.717	109.198	123.902	78.021	0.012								187	4.453	-9.044		187	10.7986	-7.31494
195.673	12.526	88.394	113.308	123.22	76.057	0.011								188	3.742	-9.264		188	9.07437	-7.49288
196.674	11.918	87.444	112.648	122.902	76.263	0.016								189	4.469	-11.901		189	10.8374	-9.62573
197.676	11.732	89.455	114.121	122.61	75.557	0.02								190	4.624	-11.329		190	11.2132	-9.16308
198.676	12.454	88.364	109.956	121.549	77.144	0.028								191	3.979	-9.527		191	9.6491	-7.7056
199.677	12.216	89.465	112.769	121.329	77.021	0.015								192	4.464	-10.154		192	10.8252	-8.21273
200.678	11.505	88.162	112.549	120.061	75.948	0.01								193	3.752	-10.868		193	9.09863	-8.79022
201.678	12.232	87.222	109.912	120.366	76.381	0.019								194	4.618	-11.472		194	11.1987	-9.27875
202.68	12.387	86.98	110.484	121.634	77.485	0.016								195	3.969	-14.747		195	9.62485	-11.9276
203.681	11.742	85.182	112.286	118.915	75.588	0.016								196	3.691	-10.802		196	8.9507	-8.73684
204.681	12.227	86.081	111.659	123.927	77.268	0.013								197	3.505	-10.89		197	8.49965	-8.80801
205.682	11.515	85.162	110.945	122.89	76.294	0.008								198	3.68	-14.011		198	8.92402	-11.3323
206.684	12.381	85.222	110.341	126.146	76.211	0.014								199	3.644	-13.077		199	8.83672	-10.5769
207.683	11.732	83.333	107.066	123.256	75.634	0.023								200	4.252	-12.362		200	10.3111	-9.99859
208.683	11.454	84.485	111.011	124.72	74.485	0.017								201	4.088	-12.846		201	9.91343	-10.3901
209.684	11.268	85.657	110.923	123	76.294	0.025								202	3.814	-14.626		202	9.24898	-11.8298
210.685	11.443	85.697	107.802	124.012	74.871	0.012								203	3.314	-12.692		203	8.03647	-10.2655
211.687	11.407	86.616	108.736	127.098	75.289	0.019								204	4.01	-13.11		204	9.72428	-10.6036
212.687	12.015	90.242	109.451	126.537	75.505	0.028								205	3.799	-15.318		205	9.2126	-12.3895
213.688	11.851	87.768	108.967	124.378	75.737	0.013								206	4.443	-11.494		206	10.7743	-9.29654
214.69	11.577	86.697	107.187	121.024	76.479	0.015								207	3.85	-11.736		207	9.33628	-9.49227
215.69	11.077	87.515	109.121	123.78	75.892	0.015								208	4.314	-13.505		208	10.4615	-10.9231
216.691	11.773	86.929	108.703	125.78	76.124	0.015								209	4.185	-12.384		209	10.1487	-10.0164
217.691	11.562	87.697	106.495	123.939	75.026	0.015								210	3.948	-12.472		210	9.57393	-10.0876
218.694	12.206	87.606	110.319	125.646	75.361	0.015								211	4.505	-12.571		211	10.9247	-10.1676
219.694	11.613	91.869	110.077	121.256	74.469	0.016								212	4.356	-11.077		212	10.5633	-8.95926
220.695	12.077	90.343	108.308	120.28	74.974	0.023								213	4.036	-9.505		213	9.78733	-7.6878
221.695	11.948	91.788	109.429	125.427	75.325	0.011								214	4.289	-13.648		214	10.4009	-11.0387
222.696	11.711	86.758	109.341	122.61	76.284	0.013								215	3.479	-11.011		215	8.4366	-8.90588
223.696	12.268	86.909	109.242	123.341	75.572	0.019								216	3.881	-14.956		216	9.41145	-12.0967
224.697	12.119	89	110.736	123.402	74.933	0.023								217	4.211	-13.494		217	10.2117	-10.9142
225.699	11.799	88.717	112.308	121.634	75.366	0.011								218	3.685	-15.582		218	8.93615	-12.603
226.699	12.052	90.899	108.165	121.207	76.598	0.029								219	3.505	-12.626		219	8.49965	-10.2121
227.7	11.242	89.212	110.802	121.463	75.747	0.027								220	3.521	-15.033		220	8.53845	-12.1589
228.701	11.644	91.111	106.857	122.207	75.459	0.011								221	3.196	-13.868		221	7.75032	-11.2167
229.7	11.974	89.697	108.319	121.024	75.742	0.022								222	3.515	-14.725		222	8.5239	-11.9098
230.702	11.448	92.768	106.231	119.976	75.263	0.021								223	3.861	-15.714		223	9.36295	-12.7097
231.704	11.268	91	109.187	123.256	75.149	0.012								224	4.041	-18.088		224	9.79945	-14.6299
232.703	11.284	90.222	106.78	123.061	75.268	0.018								225	3.649	-20.077		225	8.84885	-16.2386
233.703	10.959	89.768	107.945	127.195	76.201	0.029								226	3.644	-15.56		226	8.83672	-12.5852
234.704	11.278	91.828	107.088	121.159	75.964	0.025								227	3.825	-18.011		227	9.27565	-14.5676
235.706	11.624	87.677	106.099	123.439	73.737	0.008								228	3.356	-16.297		228	8.13832	-13.1813
236.705	11.804	89.99	103.725	124.963	74.443	0.027								229	3.747	-17.78		229	9.0865	-14.3808
237.707	11.412	89.071	101.736	123.866	75.01	0.013								230	3.49	-18.659		230	8.46327	-15.0917
238.709	11.407	91.01	106.253	122.415	74.686	0.016								231	3.33	-17.461		231	8.07527	-14.1227
239.71	11.588	90.646	103.802	123.951	75.325	0.013								232	3.325	-17.868		232	8.06315	-14.4519
240.71	11.119	89.02	105.516	124.634	75.227	0.014								233	3.34	-16.692		233	8.09952	-13.5008
241.711	11.51	89.687	104.033	120.524	75.072	0.015								234	3.252	-15.384		234	7.88612	-12.4428
242.713	11.253	90.939	103.154	123.098	74.933	0.017								235	4.031	-16.681		235	9.7752	-13.4919
243.713	11.093	90.465	104.352	121.061	74.856	0.02								236	4.01	-16.428		236	9.72428	-13.2872
244.714	11.088	91.222	103.945	122.707	73.608	0.023								237	3.856	-14.275		237	9.35083	-11.5459
245.716	11.103	92.374	105.121	121.207	74.5	0.017								238	4.098	-16.154		238	9.93768	-13.0656
246.715	11.015	92.697	106.429	120.805	74.469	0.013								239	3.758	-16.604		239	9.11318	-13.4296
247.717	11.794	90.667	105.132	121.329	74.392	0.023								240	3.794	-16.934		240	9.20048	-13.6965
248.718	11.773	93.152	105.385	122.232	73.335	0.019								241	3.51	-19.659		241	8.51177	-15.9005
249.718	11.619	91.626	107.538	123.134	73.531	0.017								242	3.639	-15.253		242	8.8246	-12.3369
250.719	11.861	91.444	105.659	119.805	73.387	0.02								243	3.67	-18.45		243	8.89977	-14.9227
251.719	11.521	90.354	105.209	122.415	75.582	0.013								244	3.345	-19.121		244	8.11165	-15.4654
252.721	11.557	89.717	104.879	121.671	74.361	0.022
253.722	11.273	89.768	102.154	122.854	70.644	0.015
254.722	11.402	90.838	106.56	120.146	73.887	0.011
255.724	11.433	92.192	103.363	120.963	72.541	0.008
256.725	11.108	93.01	102.692	123.11	73.603	0.02

## Sheet: F#1_11
Time [s]	Intensity Region 1 Ch1	Intensity Region 2 Ch1	Intensity Region 3 Ch1	Intensity Region 4 Ch1	Intensity Region 5 Ch1	Intensity Region 1 Ch1	Intensity Region 2 Ch1	Intensity Region 3 Ch1	Intensity Region 4 Ch1	Intensity Region 5 Ch1		Time [s]	Recipient cell (Region 3)	Donor cell (Region 4)		Time [s]	Recipient cell (Region 3)	Donor cell (Region 4)
0	10.611	11.789	16.773	84.83	82.529	10.4886	11.578	16.6612	83.5366	80.603		0	0	0		0	0	0
1	10.586	11.63	16.983	83.039	81.691							1	0.377	-0.707		1	2.26274	-0.846336
2	10.59	11.646	16.412	84.272	80.493							2	0.283	-1.855		2	1.69856	-2.22058
3.001	10.324	11.446	16.232	82.931	80.324							3	-0.009	-1.495		3	-0.0540177	-1.78963
4.002	10.332	11.379	16.906	82.611	77.978							4	0.463	-1.324		4	2.77891	-1.58493
13.84	1.847	3.054	2.79	83.889	76.36							5	0.141	-1.569		5	0.846278	-1.87822
14.801	2.038	3.283	3.167	83.182	75.603							6	0.356	-1.555		6	2.1367	-1.86146
15.803	2.076	3.356	3.073	82.034	76.691							7	0.536	-0.813		7	3.21706	-0.973226
16.802	2.087	3.385	2.781	82.394	75.309							8	0.412	-0.824		8	2.47281	-0.986394
17.804	2.21	3.418	3.253	82.565	76.184							9	0.566	-1.142		9	3.39711	-1.36707
18.805	2.077	3.442	2.931	82.32	76.544							10	0.605	-0.76		10	3.63119	-0.909781
19.807	2.129	3.489	3.146	82.334	77.485							11	0.601	-1.772		11	3.60718	-2.12123
20.807	2.151	3.53	3.326	83.076	76.971							12	0.656	-1.207		12	3.93729	-1.44488
21.807	2.21	3.601	3.202	83.065	79.154							13	0.794	0.304		13	4.76556	0.363912
22.809	2.169	3.539	3.356	82.747	79.331							14	0.54	0.574		14	3.24106	0.687124
23.809	2.179	3.586	3.395	83.129	78.949							15	0.425	0.577		15	2.55084	0.690715
24.81	2.145	3.604	3.391	82.117	77.75							16	0.635	-0.046		16	3.81125	-0.0550657
25.811	2.199	3.691	3.446	82.682	79.419							17	0.648	-0.972		17	3.88928	-1.16356
26.812	2.285	3.757	3.584	84.193	78.044							18	0.485	-0.923		18	2.91095	-1.1049
27.812	2.246	3.849	3.33	84.463	79.368							19	0.579	-1.269		19	3.47514	-1.51909
28.814	2.216	3.819	3.215	84.466	80.493							20	0.583	-0.082		20	3.49915	-0.0981606
29.814	2.225	3.815	3.425	83.843	79.515							21	0.51	0.305		21	3.061	0.365109
30.814	2.158	3.745	3.438	82.917	79.787							22	0.819	-0.544		22	4.91561	-0.651212
31.814	2.207	3.754	3.275	82.966	80.382							23	0.223	-0.603		23	1.33844	-0.721839
32.816	2.247	3.79	3.369	82.62	79.419							24	0.51	-1.135		24	3.061	-1.35869
33.816	2.231	3.737	3.373	83.807	78.824							25	0.626	-0.237		25	3.75723	-0.283708
34.818	2.229	3.78	3.3	84.194	81.522							26	0.613	-1.32		26	3.67921	-1.58015
35.82	2.278	3.768	3.609	83.345	79.809							27	0.759	-1.014		27	4.55549	-1.21384
36.818	2.194	3.766	3.013	83.286	79.596							28	0.914	-0.65		28	5.4858	-0.778102
37.82	2.23	3.72	3.3	82.754	77.831							29	0.729	-0.652		29	4.37544	-0.780496
38.82	2.302	3.683	3.416	83.652	79.86							30	0.459	-0.794		30	2.7549	-0.950482
39.822	2.257	3.736	3.403	82.569	81.941							31	0.845	-0.476		31	5.07166	-0.56981
40.822	2.245	3.773	3.549	82.875	80.64							32	0.579	-0.896		32	3.47514	-1.07258
41.823	2.296	3.826	3.704	83.239	80.75							33	0.583	-0.606		33	3.49915	-0.725431
42.823	2.345	3.856	3.519	83.237	83.765							34	0.545	-0.794		34	3.27107	-0.950482
43.825	2.243	3.854	3.249	83.095	83.257							35	0.519	-0.99		35	3.11502	-1.18511
44.826	2.316	3.904	3.635	83.413	81.485							36	0.811	-1.165		36	4.8676	-1.3946
45.827	2.312	3.932	3.369	82.993	82.309							37	0.734	-1.087		37	4.40544	-1.30123
46.827	2.263	3.93	3.373	83.283	83.279							38	0.601	-0.437		38	3.60718	-0.523124
47.829	2.334	3.925	3.335	83.095	81.412							39	0.493	-0.652		39	2.95897	-0.780496
48.829	2.268	3.926	3.309	82.899	81.199							40	0.832	-0.84		40	4.99364	-1.00555
49.831	2.321	3.906	3.601	82.724	81.397							41	0.807	-0.483		41	4.84359	-0.57819
50.832	2.318	3.879	3.524	82.802	81.581							42	0.373	-0.032		42	2.23873	-0.0383066
51.831	2.31	3.87	3.391	83.452	80.088							43	0.691	-0.216		43	4.14736	-0.258569
52.831	2.314	3.887	3.283	83.237	80.647							44	1.077	-0.311		44	6.46412	-0.372292
53.833	2.383	3.844	3.622	83.049	83.39							45	0.785	0.703		45	4.71155	0.841547
54.833	2.38	3.893	3.597	83.406	82.934							46	0.515	-0.714		46	3.09101	-0.854715
55.835	2.33	3.863	3.163	83.857	81.096							47	0.746	-1.014		47	4.47747	-1.21384
56.835	2.337	3.898	3.481	83.673	80.779							48	0.734	-0.666		48	4.40544	-0.797255
57.835	2.354	3.909	3.867	83.578	80.926							49	0.802	-0.354		49	4.81358	-0.423766
58.837	2.336	3.877	3.575	84.592	79.853							50	0.777	-1.417		50	4.66353	-1.69626
59.839	2.332	3.869	3.305	83.175	79.566							51	0.811	-0.734		51	4.8676	-0.878657
60.839	2.325	3.819	3.536	82.875	81.566							52	0.686	-0.541		52	4.11735	-0.64762
61.839	2.343	3.84	3.524	83.223	79.184							53	1.013	-1.12		53	6.07999	-1.34073
62.84	2.322	3.832	3.592	83.535	81.257							54	0.772	-0.599		54	4.63352	-0.717051
63.841	2.304	3.83	3.567	82.472	79.493							55	0.764	-1.297		55	4.5855	-1.55261
64.843	2.295	3.863	3.601	83.155	79.721							56	0.536	-1.857		56	3.21706	-2.22298
65.843	2.262	3.897	3.476	83.348	80.537							57	0.824	-0.875		57	4.94562	-1.04745
66.843	2.379	3.912	3.803	82.769	80.721							58	0.905	-1.818		58	5.43178	-2.17629
67.845	2.278	3.931	3.562	83.29	81.471							59	0.965	-1.048		59	5.7919	-1.25454
68.845	2.227	4.007	3.554	82.592	81.654							60	0.914	-1.878		60	5.4858	-2.24812
69.847	2.301	3.936	3.326	82.032	81.265							61	0.704	-1.447		61	4.22539	-1.73217
70.849	2.312	3.958	3.614	83.014	83.824							62	1.073	-1.55		62	6.44011	-1.85547
71.848	2.251	3.963	3.695	82.071	83							63	0.871	0.065		63	5.22771	0.0778102
72.848	2.298	4.009	3.755	82.841	81.794							64	0.824	-0.626		64	4.94562	-0.749372
73.85	2.323	4.065	3.704	82.011	80.904							65	0.884	-0.048		65	5.30574	-0.0574598
74.85	2.358	4.081	3.494	82.442	82.39							66	0.944	-0.781		66	5.66586	-0.93492
75.852	2.37	4.152	3.863	82.339	80.529							67	0.768	-0.67		67	4.60951	-0.802044
76.852	2.304	4.157	3.661	83.954	80.419							68	1.03	-1.304		68	6.18203	-1.56099
77.852	2.338	4.208	3.614	83.263	80.015							69	1.021	-1.656		69	6.12801	-1.98236
78.854	2.3	4.214	3.674	83.841	80.176							70	0.918	-0.924		70	5.50981	-1.1061
79.854	2.341	4.238	3.734	83.108	79.824							71	0.622	-1.223		71	3.73322	-1.46403
80.856	2.341	4.243	3.558	83.219	80.265							72	0.785	-1.792		72	4.71155	-2.14517
81.855	2.349	4.194	3.82	82.585	82.757							73	0.91	-1.398		73	5.46179	-1.67352
82.855	2.41	4.142	3.811	82.233	83.125							74	0.845	-0.583		74	5.07166	-0.697898
83.856	2.283	4.148	3.708	82.965	82.662							75	0.841	-0.933		75	5.04766	-1.11688
84.858	2.35	4.181	3.412	82.666	81.919							76	0.849	-1.278		76	5.09567	-1.52987
85.858	2.376	4.198	3.575	82.097	80.507							77	0.918	-1.131		77	5.50981	-1.3539
86.859	2.292	4.173	3.7	82.491	82.125							78	0.901	-0.885		78	5.40777	-1.05942
87.859	2.366	4.143	3.635	83.306	80.787							79	0.91	-2.516		79	5.46179	-3.01185
88.861	2.385	4.189	3.631	82.956	81.125							80	1.064	-1.864		80	6.38609	-2.23136
89.862	2.399	4.192	3.639	82.611	79.191							81	0.871	-3.255		81	5.22771	-3.8965
90.863	2.301	4.198	3.708	82.758	82.11							82	1.12	-2.295		82	6.7222	-2.7473
91.863	2.322	4.211	3.691	83.004	82.257							83	0.665	-2.901		83	3.99131	-3.47273
92.865	2.341	4.152	3.7	81.373	81.132							84	0.88	-2.864		84	5.28173	-3.42844
93.865	2.326	4.094	3.854	82.025	81.081							85	0.849	-3.373		85	5.09567	-4.03775
94.865	2.334	4.025	3.661	80.634	78.963							86	1.008	-3.094		86	6.04998	-3.70377
95.867	2.292	4.008	3.91	81.594	79.324							87	0.987	-2.294		87	5.92394	-2.7461
96.866	2.387	4	3.455	80.988	79.118							88	0.922	-2.444		88	5.53382	-2.92566
97.867	2.346	3.987	3.67	81.025	80.956							89	0.807	-2.605		89	4.84359	-3.11839
98.869	2.363	4.027	3.639	80.516	77.662							90	0.927	-2.573		90	5.56382	-3.08009
99.869	2.398	4.026	3.798	80.795	78.897							91	0.91	-3.564		91	5.46179	-4.26639
100.869	2.361	4.062	3.777	81.595	76.044							92	0.995	-1.963		92	5.97196	-2.34987
101.87	2.384	4.077	3.712	81.445	78.956							93	0.824	-3.435		93	4.94562	-4.11197
102.871	2.414	4.024	3.597	81.284	78.096							94	0.669	-2.923		94	4.01532	-3.49907
103.872	2.419	4.02	3.717	81.316	77.647							95	0.725	-3.036		95	4.35143	-3.63434
104.873	2.371	4.022	3.7	80.325	79.206							96	0.742	-2.552		96	4.45346	-3.05495
105.874	2.429	3.987	3.785	81.926	79.824							97	0.772	-3.896		97	4.63352	-4.66382
106.874	2.461	4.058	3.614	80.454	79.625							98	1.274	-3.341		98	7.64651	-3.99944
107.874	2.4	4.085	3.459	80.966	80.456							99	0.768	-3.55		99	4.60951	-4.24963
108.874	2.365	4.056	3.515	80.853	79.015							100	1.038	-3.566		100	6.23004	-4.26879
109.876	2.384	4.03	3.532	81.337	79.154							101	0.716	-3.435		101	4.29741	-4.11197
110.878	2.365	4.06	3.562	79.993	81.199							102	0.648	-4.309		102	3.88928	-5.15822
111.878	2.442	4.052	4.064	80.548	80.743							103	0.759	-3.011		103	4.55549	-3.60441
112.878	2.426	4.007	3.558	80.339	78.412							104	0.965	-2.949		104	5.7919	-3.53019
113.878	2.419	4.016	3.828	80.323	77.676							105	0.901	-2.751		105	5.40777	-3.29317
114.88	2.439	4.059	3.506	80.454	80.809							106	1.116	-2.131		106	6.6982	-2.55098
115.882	2.382	4.065	3.438	79.58	79.779							107	1.017	-2.567		107	6.104	-3.0729
116.881	2.438	4.058	3.549	80.878	80.051							108	0.965	-3.269		108	5.7919	-3.91325
117.881	2.46	4.12	3.755	80.94	80.772							109	1.086	-3.142		109	6.51814	-3.76123
118.883	2.412	4.145	3.691	81.138	80.221							110	0.91	-2.421		110	5.46179	-2.89813
119.884	2.456	4.172	3.906	81.758	80.743							111	0.952	-2.986		111	5.71387	-3.57448
120.886	2.494	4.194	3.807	81.322	80.287							112	0.789	-3.529		112	4.73555	-4.2245
121.885	2.412	4.205	3.755	80.62	78.728							113	1.124	-4.642		113	6.74621	-5.55685
122.887	2.502	4.178	3.876	80.747	80.14							114	0.652	-3.375		114	3.91328	-4.04015
123.888	2.411	4.149	3.7	81.468	80.412							115	0.789	-3.205		115	4.73555	-3.83664
124.889	2.424	4.118	3.742	80.903	79.794							116	1.158	-3.981		116	6.95028	-4.76558
125.89	2.405	4.091	3.579	80.36	79.779							117	1.128	-4.35		117	6.77022	-5.2073
126.891	2.45	4.06	3.914	79.247	76.309							118	0.789	-3.345		118	4.73555	-4.00423
127.891	2.296	4.098	3.442	80.514	79.272							119	1.141	-3.832		119	6.84825	-4.58721
128.891	2.493	4.091	3.579	80.684	79.007							120	0.897	-3.322		120	5.38377	-3.9767
129.893	2.441	4.038	3.948	79.908	78.956							121	0.721	-3.331		121	4.32742	-3.98747
130.891	2.465	4.105	3.918	79.539	80.926							122	0.957	-3.076		122	5.74388	-3.68222
131.893	2.422	4.057	3.579	80.544	77.89							123	0.905	-3.901		123	5.43178	-4.66981
132.895	2.5	4.104	3.931	80.057	78.574							124	0.961	-3.161		124	5.76789	-3.78397
133.895	2.412	4.061	3.687	80.567	80.522							125	0.824	-2.88		125	4.94562	-3.44759
134.895	2.383	4.097	3.511	80.558	80.787							126	0.845	-4.207		126	5.07166	-5.03612
135.896	2.43	4.047	3.747	80.813	80.228							127	0.841	-4.256		127	5.04766	-5.09477
136.897	2.376	4.075	3.695	79.988	81.904							128	0.832	-4.85		128	4.99364	-5.80584
137.898	2.435	4.098	3.751	80.728	82.051							129	1.133	-4.575		129	6.80023	-5.47664
138.899	2.397	4.06	3.614	81.009	78.765							130	1.171	-4.935		130	7.02831	-5.90759
139.9	2.409	4.026	3.635	79.682	79.059							131	0.768	-5.329		131	4.60951	-6.37924
140.898	2.372	3.968	3.631	79.633	78.662							132	1.025	-5.046		132	6.15202	-6.04047
141.9	2.443	3.927	3.622	79.039	77.61							133	1.055	-4.82		133	6.33208	-5.76993
142.902	2.415	3.914	3.923	79.314	77.029							134	0.819	-4.788		134	4.91561	-5.73162
143.902	2.384	3.829	3.961	78.954	78.412							135	1.068	-5.596		135	6.4101	-6.69886
144.904	2.399	3.962	3.558	78.56	79.015							136	0.858	-5.575		136	5.14969	-6.67372
145.904	2.382	3.971	3.815	78.843	80.419							137	0.978	-6.062		137	5.86993	-7.2567
146.904	2.328	3.954	3.845	79.069	80.235							138	1.025	-5.046		138	6.15202	-6.04047
147.906	2.328	3.977	3.609	79.101	79.897							139	0.704	-5.394		139	4.22539	-6.45705
148.908	2.414	3.979	3.858	78.293	79.478							140	1.163	-5.861		140	6.98029	-7.01609
149.908	2.379	3.958	3.648	78.314	80.11							141	1.017	-5.158		141	6.104	-6.17454
150.908	2.342	3.959	3.768	77.827	80.618							142	0.927	-5.61		142	5.56382	-6.71562
151.91	2.405	3.933	3.815	78.843	81.434							143	0.901	-5.368		143	5.40777	-6.42593
152.912	2.373	3.965	3.494	78.495	82.625							144	0.888	-4.053		144	5.32975	-4.85177
153.91	2.392	3.955	3.953	78.028	80.86							145	0.935	-4.34		145	5.61184	-5.19533
154.912	2.404	4.008	3.807	78.731	80.588							146	0.811	-4.181		146	4.8676	-5.00499
155.912	2.384	4.033	3.717	78.279	81.838							147	0.991	-5.26		147	5.94795	-6.29664
156.914	2.412	4.103	3.691	78.521	82.904							148	0.948	-5.419		148	5.68987	-6.48698
157.914	2.334	4.121	3.678	79.836	82.493							149	0.691	-5.027		149	4.14736	-6.01772
158.916	2.342	4.099	3.725	79.549	82.434							150	1.017	-5.046		150	6.104	-6.04047
159.918	2.427	4.012	3.601	79.708	82.772							151	0.837	-5.006		151	5.02365	-5.99258
160.916	2.349	4.027	3.781	78.629	81.441							152	0.841	-4.907		152	5.04766	-5.87407
161.917	2.406	4.029	3.738	78.47	81.382							153	0.824	-5.629		153	4.94562	-6.73836
162.918	2.383	4.047	3.481	78.862	80.176							154	0.931	-5.484		154	5.58783	-6.56479
163.92	2.393	4.024	3.807	78.843	80.64							155	0.854	-5.059		155	5.12568	-6.05603
164.92	2.424	4.003	3.627	78.883	81.515							156	0.716	-5.128		156	4.29741	-6.13863
165.921	2.346	4.011	3.631	78.982	79.375							157	0.957	-5.135		157	5.74388	-6.14701
166.922	2.345	4.017	3.614	78.26	77.213							158	0.897	-4.974		158	5.38377	-5.95428
167.924	2.483	4.016	3.721	78.405	75.287							159	1.12	-4.562		159	6.7222	-5.46108
168.924	2.384	4.041	3.644	78.83	76.654							160	1.356	-5.712		160	8.13867	-6.83772
169.925	2.411	4.037	3.506	78.761	76.904							161	0.983	-4.534		161	5.89994	-5.42756
170.925	2.381	4.057	3.747	78.754	77.787							162	0.901	-5.546		162	5.40777	-6.63901
171.927	2.353	4.056	3.687	78.915	78.919							163	0.987	-4.304		163	5.92394	-5.15223
172.927	2.359	4.11	3.91	79.327	79.103							164	0.841	-4.483		164	5.04766	-5.36651
173.929	2.401	4.108	4.146	78.177	78.544							165	1.317	-4.824		165	7.90459	-5.77471
174.93	2.423	4.127	3.773	79.355	78.162							166	1.292	-4.878		166	7.75454	-5.83936
175.931	2.422	4.148	3.691	78.343	79.096							167	1.081	-5.972		167	6.48813	-7.14896
176.931	2.425	4.162	3.777	79.585	78.971							168	0.751	-5.189		168	4.50748	-6.21165
177.932	2.394	4.17	3.631	79.406	79.419							169	0.983	-6.046		169	5.89994	-7.23755
178.934	2.507	4.141	4.107	79.065	80.493							170	0.777	-6.143		170	4.66353	-7.35366
179.934	2.472	4.013	4.082	79.011	79.404							171	1.064	-6.097		171	6.38609	-7.2986
180.935	2.455	4.008	3.871	77.917	79.301							172	0.871	-5.329		172	5.22771	-6.37924
181.936	2.387	3.965	3.541	78.7	78.5							173	0.665	-5.59		173	3.99131	-6.69168
182.937	2.485	3.958	3.773	77.843	76.544							174	1.06	-4.967		174	6.36209	-5.9459
183.938	2.379	3.869	3.567	77.746	75.985							175	0.944	-6.014		175	5.66586	-7.19924
184.94	2.445	3.924	3.854	77.792	77.86							176	0.995	-4.681		176	5.97196	-5.60353
185.939	2.385	3.908	3.661	78.56	77.346							177	1.201	-5.189		177	7.20836	-6.21165
186.941	2.425	3.907	3.455	78.299	78.272							178	1.073	-5.129		178	6.44011	-6.13982
187.942	2.416	3.946	3.85	78.922	79.25							179	0.742	-6.135		179	4.45346	-7.34409
188.944	2.438	3.971	3.734	77.875	78.566							180	0.794	-5.509		180	4.76556	-6.59471
189.944	2.428	3.984	3.785	79.208	77.066							181	0.815	-6.025		181	4.8916	-7.21241
190.945	2.469	3.962	3.991	78.7	78.029							182	0.948	-7.044		182	5.68987	-8.43223
191.945	2.424	3.981	3.863	78.76	75.779							183	0.957	-5.253		183	5.74388	-6.28826
192.946	2.425	3.932	3.532	77.754	77.772							184	1.111	-6.774		184	6.66819	-8.10902
193.948	2.334	3.962	3.584	78.38	79.735							185	0.815	-6.438		185	4.8916	-7.7068
194.948	2.456	3.856	3.605	77.864	77.941							186	0.845	-6.165		186	5.07166	-7.38
195.947	2.38	3.862	3.738	76.845	79.676							187	1.27	-6.096		187	7.6225	-7.2974
196.949	2.399	3.918	3.747	78.636	78.125							188	0.88	-6.357		188	5.28173	-7.60984
197.951	2.416	3.937	3.901	77.115	78.088							189	1.081	-4.947		189	6.48813	-5.92196
198.952	2.392	3.943	3.605	77.451	79.868							190	0.957	-5.37		190	5.74388	-6.42832
199.953	2.398	3.933	3.635	77.724	79.779							191	0.987	-4.414		191	5.92394	-5.28391
200.953	2.447	3.981	4.06	77.793	77.956							192	1.116	-5.232		192	6.6982	-6.26312
201.953	2.341	3.935	3.67	77.532	80.338							193	1.081	-4.693		193	6.48813	-5.6179
202.955	2.428	3.973	3.871	78.942	81.713							194	1.021	-4.41		194	6.12801	-5.27912
203.955	2.414	4.027	3.747	78.519	79.015							195	0.789	-4.534		195	4.73555	-5.42756
204.955	2.411	4.096	3.777	79.475	79.875							196	0.819	-4.495		196	4.91561	-5.38087
205.956	2.501	4.116	3.906	78.657	81.654							197	1.167	-3.741		197	7.0043	-4.47828
206.956	2.362	4.103	3.871	79.196	82.772							198	1.116	-5.361		198	6.6982	-6.41755
207.957	2.443	4.159	3.811	79.479	82.39							199	1.047	-4.126		199	6.28406	-4.93915
208.959	2.38	4.133	3.579	79.355	82.868							200	0.777	-5.228		200	4.66353	-6.25833
209.959	2.375	4.154	3.609	79.394	80.191							201	0.987	-5.831		201	5.92394	-6.98017
210.96	2.477	4.098	3.957	80.148	79.919							202	0.867	-4.663		202	5.20371	-5.58198
211.961	2.416	4.011	3.906	78.528	82.632							203	0.888	-5.65		203	5.32975	-6.7635
212.962	2.544	3.996	3.837	79.763	81.169							204	1.103	-5.301		204	6.62017	-6.34572
213.963	2.425	3.956	3.567	78.661	81.765							205	0.935	-5.022		205	5.61184	-6.01174
214.965	2.477	3.975	3.777	78.058	81.287							206	0.665	-4.742		206	3.99131	-5.67655
215.965	2.45	3.974	3.657	79.226	79.412							207	0.931	-5.746		207	5.58783	-6.87842
216.966	2.423	3.962	3.678	78.239	80.868							208	0.987	-5.232		208	5.92394	-6.26312
217.967	2.427	3.956	3.893	78.588	79.368							209	0.931	-5.947		209	5.58783	-7.11904
218.969	2.419	3.9	3.725	78.867	80.699							210	1.06	-4.907		210	6.36209	-5.87407
219.969	2.435	3.911	3.455	79.147	82.728							211	0.91	-6.082		211	5.46179	-7.28064
220.97	2.469	3.971	3.721	78.143	81.309							212	0.837	-6.37		212	5.02365	-7.6254
221.971	2.477	3.897	3.777	78.657	79.375							213	1.124	-5.923		213	6.74621	-7.09031
222.972	2.478	3.915	3.721	77.942	82.199							214	1.141	-5.815		214	6.84825	-6.96102
223.973	2.409	3.904	3.85	78.982	80.463							215	0.837	-5.461		215	5.02365	-6.53725
224.975	2.45	3.925	3.7	77.807	80.449							216	0.781	-6.698		216	4.68754	-8.01804
225.974	2.43	3.997	3.627	77.519	81.89							217	0.824	-7.08		217	4.94562	-8.47533
226.975	2.312	3.961	3.914	77.966	80.801							218	0.849	-6.776		218	5.09567	-8.11141
227.977	2.422	3.884	3.931	78.074	82.221							219	0.948	-7.444		219	5.68987	-8.91106
228.977	2.443	3.862	3.627	78.428	83.074							220	0.596	-6.795		220	3.57717	-8.13416
229.979	2.413	3.856	3.571	77.191	82.066							221	1.107	-6.979		221	6.64418	-8.35442
230.979	2.39	3.769	3.614	76.809	81.301							222	1	-6.829		222	6.00197	-8.17486
231.98	2.352	3.749	3.639	77.113	83.61							223	0.605	-6.804		223	3.63119	-8.14493
232.981	2.379	3.752	3.738	76.445	81.699							224	0.974	-6.302		224	5.84592	-7.544
233.982	2.345	3.764	3.386	77.094	81.941							225	0.416	-6.334		225	2.49682	-7.58231
234.983	2.458	3.783	3.897	76.91	81.765							226	0.905	-6.926		226	5.43178	-8.29098
235.984	2.454	3.782	3.79	77.06	81.625							227	0.811	-6.424		227	4.8676	-7.69004
236.984	2.404	3.806	3.395	77.085	80.816							228	0.738	-6.412		228	4.42945	-7.67568
237.984	2.428	3.794	3.764	77.587	82.544							229	1.055	-5.875		229	6.33208	-7.03285
238.986	2.33	3.847	3.206	77.555	82.39							230	1.038	-6.112		230	6.23004	-7.31655
239.986	2.388	3.854	3.695	76.963	82.397							231	0.691	-5.408		231	4.14736	-6.47381
240.986	2.423	3.806	3.601	77.465	82.787							232	0.974	-5.827		232	5.84592	-6.97539
241.986	2.379	3.842	3.528	77.477	84.221							233	1.227	-5.643		233	7.36442	-6.75512
242.988	2.475	3.942	3.845	78.014	84.412							234	0.768	-6.778		234	4.60951	-8.11381
243.99	2.377	3.878	3.828	77.777	84.596							235	0.755	-6.117		235	4.53149	-7.32254
244.992	2.451	3.94	3.481	78.481	82.89							236	0.97	-5.938		236	5.82191	-7.10826
245.992	2.383	3.93	3.764	78.062	85.294							237	0.631	-5.891		237	3.78724	-7.052
246.992	2.537	3.903	4.017	78.246	86.978							238	0.935	-7.013		238	5.61184	-8.39512
247.994	2.389	3.891	3.558	77.111	83.846							239	0.845	-5.813		239	5.07166	-6.95863
248.996	2.389	3.887	3.545	77.772	85.971							240	1.154	-5.924		240	6.92627	-7.0915
249.996	2.349	3.897	3.76	77.951	84.169							241	0.97	-6.156		241	5.82191	-7.36922
250.996	2.343	3.884	3.421	77.998	84.515							242	0.716	-6.219		242	4.29741	-7.44464
251.998	2.455	3.853	3.725	76.876	83.713							243	1.013	-5.52		243	6.07999	-6.60788
252.998	2.428	3.858	3.635	78.076	83.816							244	1.055	-5.555		244	6.33208	-6.64978
253.998	2.478	3.9	3.944	77.965	81.875
254.998	2.483	3.885	3.76	77.733	82.404
255.999	2.437	3.906	3.506	77.67	83.654
257	2.448	3.903	3.803	78.369	82.169
258.001	2.452	3.96	3.845	78.334	84.316

## Sheet: F#1_12
Time [s]	Intensity Region 1	Intensity Region 2	Intensity Region 3	Intensity Region 4	Intensity Region 5	Intensity Region 6	Intensity Region 7	Intensity Region 1	Intensity Region 2	Intensity Region 3	Intensity Region 4	Intensity Region 5	Intensity Region 6	Intensity Region 7		Time [s]	Isolated control (Region 2)	Recipient cell (Region 3)	Donor cell (Region 6)		Time [s]	Isolated control (Region 2)	Recipient cell (Region 3)	Donor cell (Region 6)
0	83.87	4.006	106.354	186.103	110.267	55.2	49.912	82.9608	4.0138	105.339	185.141	110.143	55.0502	48.835		0	0	0	0		0	0	0	0
1	83.229	4.002	105.313	185.827	110.476	54.871	50.193									1	0.069	3.178	-0.243		1	1.71907	3.01692	-0.441415
2.002	82.604	4.052	105.797	184.103	110.367	54.753	48.509									2	0.042	5.223	-0.159		2	1.04639	4.95827	-0.288827
3.002	82.392	3.981	106.033	185.205	109.218	55.287	49.491									3	0.122	5.28	-0.442		3	3.03951	5.01238	-0.802904
4.004	82.709	4.028	103.199	184.468	110.388	55.14	46.07									4	0.089	4.487	-0.474		4	2.21735	4.25957	-0.861032
6.245	44.006	1.281	45.724	110.564	110.524	56.014	44.053									5	0.12	6.573	-0.526		5	2.98969	6.23984	-0.955492
7.206	46.784	1.35	48.902	111.936	110.276	55.771	42.702									6	0.165	5.516	-0.257		6	4.11082	5.23642	-0.466847
8.208	47.643	1.323	50.947	118.731	109.07	55.855	40.807									7	0.156	4.573	-0.63		7	3.88659	4.34121	-1.14441
9.208	47.801	1.403	51.004	117.615	109.894	55.572	38.982									8	0.173	6.187	-0.517		8	4.31013	5.87341	-0.939143
10.21	47.704	1.37	50.211	119.917	109.639	55.54	37.018									9	0.195	6.699	-0.321		9	4.85824	6.35946	-0.583104
11.212	48.097	1.401	52.297	118.154	109.591	55.488	37.509									10	0.188	7.3	-0.627		10	4.68384	6.92999	-1.13896
12.21	47.901	1.446	51.24	118.353	111.473	55.757	36.228									11	0.146	7.101	0.079		11	3.63745	6.74108	0.143505
13.212	47.513	1.437	50.297	117.449	109.661	55.384	34.614									12	0.148	6.869	0.203		12	3.68728	6.52084	0.368754
14.212	48.537	1.454	51.911	115.654	109.224	55.497	32.596									13	0.156	7.418	-0.069		13	3.88659	7.04201	-0.12534
15.214	48.732	1.476	52.423	118.724	110.385	55.693	28.912									14	0.192	6.825	-0.36		14	4.7835	6.47907	-0.653949
16.214	49.065	1.469	53.024	120.205	111.948	55.387	28.404									15	0.138	7.333	0.097		15	3.43814	6.96132	0.176203
17.215	49.096	1.427	52.825	118.135	109.561	56.093	29.649									16	0.219	6.491	0.041		16	5.45618	6.162	0.0744775
18.216	48.915	1.429	52.593	116.372	110.624	56.217	27.825									17	0.103	6.203	-0.24		17	2.56615	5.8886	-0.435966
19.218	49.101	1.437	53.142	117.545	110.8	55.945	30.895									18	0.131	6.349	0.174		18	3.26374	6.0272	0.316075
20.218	48.945	1.473	52.549	116.667	110.545	55.654	31.351									19	0.17	5.402	0.141		19	4.23539	5.1282	0.25613
21.22	48.959	1.419	53.057	116.397	110.606	56.111	30.737									20	0.217	6.288	0.668		20	5.40635	5.96929	1.21344
22.219	48.099	1.5	52.215	115.09	109.442	56.055	31.982									21	0.18	6.349	0.142		21	4.48453	6.0272	0.257946
23.22	48.429	1.384	51.927	118.308	109.767	55.774	31.825									22	0.195	5.987	-0.543		22	4.85824	5.68354	-0.986372
24.222	48.41	1.412	52.073	118.724	109.721	56.188	32.281									23	0.153	7.979	-0.121		23	3.81185	7.57458	-0.219799
25.222	48.264	1.451	51.126	120.314	108.739	56.155	31.123									24	0.194	7.756	0.253		24	4.83333	7.36288	0.459581
26.223	48.198	1.498	52.012	120.077	111.415	56.682	32.877									25	0.127	7.634	0.487		25	3.16408	7.24706	0.884647
27.223	48.236	1.461	52.073	119.436	111.997	56.156	32.053									26	0.183	7.552	-0.553		26	4.55927	7.16922	-1.00454
28.225	48.233	1.476	51.711	118.359	110.855	55.471	32.404									27	0.208	6.886	0.247		27	5.18212	6.53698	0.448681
29.225	48.274	1.434	53.703	121.571	110.979	55.893	32.509									28	0.292	7.276	0.566		28	7.2749	6.90721	1.02815
30.225	48.234	1.475	53.48	122.744	111.415	56.267	31.842									29	0.206	5.849	-0.069		29	5.13229	5.55254	-0.12534
31.227	48.248	1.408	53.358	121.513	109.264	56.501	28.912									30	0.169	6.333	0.846		30	4.21047	6.01201	1.53678
32.227	48.573	1.464	53.276	122.167	110.767	55.461	28.772									31	0.22	5.748	-0.099		31	5.48109	5.45666	-0.179836
33.227	48.887	1.489	52.61	121.385	111.342	56.261	27.035									32	0.187	6.248	0.252		32	4.65893	5.93132	0.457764
34.227	48.584	1.573	53	122.712	111.982	56.58	27.368									33	0.191	5.784	-0.553		33	4.75858	5.49083	-1.00454
35.229	48.195	1.487	51.573	120.474	111.812	55.945	28.632									34	0.198	6.455	-0.14		34	4.93298	6.12782	-0.254313
36.231	48.365	1.45	52.057	124.301	111.236	56.86	28.228									35	0.204	7.496	0.144		35	5.08247	7.11606	0.261579
37.23	47.823	1.501	51.472	124.122	111.085	55.915	25.719									36	0.198	7.382	0.28		36	4.93298	7.00784	0.508627
38.231	47.808	1.468	51.972	123.686	111.358	56.266	27.491									37	0.174	8.626	-0.327		37	4.33504	8.18878	-0.594003
39.232	47.662	1.472	51.508	126.635	111.318	55.461	25.93									38	0.213	6.951	-0.369		38	5.30669	6.59868	-0.670297
40.233	48.368	1.479	52.179	124.929	110.436	55.874	27.719									39	0.205	7.443	-0.502		39	5.10738	7.06575	-0.911895
41.235	48.722	1.485	53.22	125.282	110.545	56.158	27.509									40	0.209	7.435	-0.238		40	5.20704	7.05815	-0.432333
42.234	48.853	1.479	53.106	124.59	110.609	56.294	27.421									41	0.215	7.154	-0.227		41	5.35652	6.79139	-0.412351
43.234	48.938	1.455	54.35	123.212	110.6	55.687	25.649									42	0.217	7.13	-0.364		42	5.40635	6.76861	-0.661215
44.236	48.282	1.494	52.675	122.968	109.494	55.645	24.439									43	0.188	8.061	-0.519		43	4.68384	7.65242	-0.942776
45.238	48.529	1.486	53.167	124.808	110.67	55.512	25.86									44	0.219	8.321	0.173		44	5.45618	7.89924	0.314259
46.239	48.575	1.49	53.159	121.641	109.597	55.776	31.456									45	0.187	8.435	-0.292		45	4.65893	8.00747	-0.530425
47.238	48.702	1.496	52.878	122.795	108.345	55.787	30.509									46	0.229	8.268	-1.224		46	5.70532	7.84893	-2.22343
48.238	48.982	1.498	52.854	123.378	109.585	55.65	29.982									47	0.222	7.756	-0.006		47	5.53092	7.36288	-0.0108991
49.24	48.689	1.469	53.785	121.872	108.536	55.495	30.316									48	0.139	9	-0.627		48	3.46305	8.54383	-1.13896
50.242	48.912	1.5	54.045	121.699	110.255	56.187	30.333									49	0.155	8.304	-1.218		49	3.86168	7.88311	-2.21253
51.242	48.719	1.468	54.159	122.769	109.585	55.722	34.193									50	0.2	6.8	-1.412		50	4.98281	6.45534	-2.56493
52.242	48.802	1.51	53.992	124.679	110.755	54.79	35.421									51	0.238	6.585	-0.421		51	5.92954	6.25123	-0.764757
53.244	48.651	1.503	53.48	124.045	110.218	56.008	34.018									52	0.186	6.963	0.138		52	4.63401	6.61007	0.25068
54.244	48.285	1.42	54.724	122.051	110.185	55.387	32.807									53	0.204	6.975	-1.021		53	5.08247	6.62147	-1.85467
55.246	47.771	1.436	54.028	123.942	109.691	54.796	31.895									54	0.183	7.638	-0.576		54	4.55927	7.25086	-1.04632
56.248	47.752	1.481	52.524	126.577	109.582	54.602	31.544									55	0.199	7.622	-1.024		55	4.9579	7.23567	-1.86012
57.248	46.993	1.519	52.309	123.365	109.182	55.593	32.561									56	0.133	6.869	-1.373		56	3.31357	6.52084	-2.49409
58.248	47.709	1.467	52.687	122.679	109.309	56.152	33.544									57	0.198	7.947	-0.238		57	4.93298	7.5442	-0.432333
59.25	47.084	1.485	52.699	120.468	109.724	54.993	34.07									58	0.206	8.369	-1.191		58	5.13229	7.94481	-2.16348
60.25	47.592	1.464	53.362	125.724	109.13	55.438	34.789									59	0.186	7.926	-0.837		59	4.63401	7.52426	-1.52043
61.252	47.622	1.48	53.346	122.603	109.015	54.99	33.491									60	0.202	8.105	-0.822		60	5.03264	7.69419	-1.49318
62.252	48.166	1.414	52.593	123.026	109.333	54.641	33.526									61	0.191	9.243	-0.52		61	4.75858	8.77451	-0.944592
63.254	47.975	1.479	53.671	120.59	110.333	55.776	32.228									62	0.168	8.613	-0.661		62	4.18556	8.17644	-1.20072
64.254	48.42	1.487	54.093	125.205	109.03	54.823	31.632									63	0.197	8.674	-1.018		63	4.90807	8.23435	-1.84922
65.256	48.867	1.467	53.65	122.41	107.785	55.177	32.07									64	0.179	8.447	-0.405		64	4.45961	8.01886	-0.735692
66.257	48.978	1.483	53.829	122.442	110.152	55.192	31.404									65	0.177	8.199	-0.067		65	4.40979	7.78343	-0.121707
67.258	49.101	1.472	54.967	122.654	108.415	55.494	29.035									66	0.185	7.54	-0.638		66	4.6091	7.15783	-1.15894
68.258	48.997	1.449	54.337	122.622	109.352	55.353	31.86									67	0.268	8.142	-0.56		67	6.67696	7.72932	-1.01725
69.26	49.137	1.478	54.398	124.872	108.33	54.996	32.07									68	0.187	7.861	-0.382		68	4.65893	7.46256	-0.693912
70.26	49.18	1.46	54.171	121.776	108.791	55.609	31.877									69	0.143	7.304	0.273		69	3.56271	6.93379	0.495911
71.262	49.663	1.458	53.923	124.077	109.182	55.947	30.667									70	0.213	8.26	-0.973		70	5.30669	7.84134	-1.76748
72.26	49.428	1.466	53.264	123.91	108.848	55.376	31.614									71	0.201	8.487	-0.369		71	5.00772	8.05683	-0.670297
73.262	49.889	1.549	53.866	124.16	107.615	55.454	29.93									72	0.218	9.548	-0.693		72	5.43126	9.06405	-1.25885
74.264	49.752	1.468	53.585	124.224	109.009	55.632	29.667									73	0.222	9.638	-0.681		73	5.53092	9.14949	-1.23705
75.264	49.843	1.424	53.028	122.865	109.179	56.287	27.719									74	0.236	9.365	-0.05		74	5.87971	8.89033	-0.0908262
76.266	49.348	1.494	53.984	125.583	110.185	55.041	29.544									75	0.206	8.341	-0.461		75	5.13229	7.91823	-0.837417
77.266	49.528	1.482	54.211	123.795	109.321	55.645	30.175									76	0.165	8.666	-0.692		76	4.11082	8.22676	-1.25703
78.266	50.082	1.499	55.272	123.827	108.588	55.321	29.351									77	0.228	10.374	-0.83		77	5.6804	9.84819	-1.50771
79.268	49.969	1.503	55.362	121.641	109.324	55.333	27.035									78	0.204	9.585	-1.273		78	5.08247	9.09918	-2.31243
80.27	50.123	1.517	55.089	124.622	110.588	55.964	30.667									79	0.176	9.703	0.243		79	4.38487	9.2112	0.441415
81.27	49.771	1.487	54.065	122.84	109.752	55.553	30.93									80	0.216	12.227	-0.925		80	5.38143	11.6073	-1.68028
82.269	49.667	1.446	54.39	124.154	109.676	55.322	29.737									81	0.23	12.3	0.402		81	5.73023	11.6766	0.730243
83.27	50.361	1.509	56.098	122.763	109.248	55.184	29.035									82	0.197	10.178	-0.483		82	4.90807	9.66212	-0.877381
84.272	50.655	1.485	55.309	123.365	109.282	54.741	30.105									83	0.182	10.158	-0.081		83	4.53436	9.64313	-0.147138
85.272	50.701	1.457	55.427	123.269	109.688	56.257	27.474									84	0.209	11.882	-0.143		84	5.20704	11.2798	-0.259763
86.274	51.302	1.497	57.951	122.795	109.43	55.089	28.386									85	0.136	10.804	-0.6		85	3.38831	10.2564	-1.08991
87.274	51.858	1.511	58.024	124.224	108.218	56.416	29.596									86	0.277	10.658	0.212		86	6.90119	10.1178	0.385103
88.276	51.67	1.478	55.902	127.571	108.358	55.531	27.579									87	0.207	9.947	-0.922		87	5.15721	9.44283	-1.67483
89.276	52.135	1.463	55.882	125.603	110.048	55.933	26.509									88	0.262	10.756	0.162		88	6.52748	10.2108	0.294277
90.278	52.693	1.49	57.606	127.103	109.742	55.871	26.86									89	0.192	10.142	-0.579		89	4.7835	9.62794	-1.05177
91.28	51.925	1.417	56.528	125.756	109.867	55.414	24.246									90	0.202	8.894	0.502		90	5.03264	8.4432	0.911895
92.279	51.665	1.558	56.382	125.135	108.009	56.226	26.404									91	0.204	8.845	-0.5		91	5.08247	8.39668	-0.908262
93.28	52.049	1.488	55.671	128.827	109.503	55.092	25.877									92	0.245	9.044	-0.009		92	6.10394	8.5856	-0.0163487
94.282	52.516	1.543	56.48	126.679	108.642	56.176	28.246									93	0.176	10.174	-0.358		93	4.38487	9.65832	-0.650316
95.282	52.296	1.473	55.866	127.545	108.588	55.435	27.947									94	0.189	9.475	-0.467		94	4.70875	8.99475	-0.848317
96.284	52.141	1.483	54.618	127.564	108.506	56.516	29.035									95	0.176	10.044	-0.84		95	4.38487	9.53491	-1.52588
97.284	52.818	1.485	54.569	126.135	108.918	55.514	29.368									96	0.232	9.146	-0.232		96	5.78006	8.68243	-0.421434
98.286	53.102	1.526	54.768	125.462	109.245	56.005	30.193									97	0.224	10.577	-0.56		97	5.58075	10.0409	-1.01725
99.286	52.098	1.457	55.898	126.321	109.088	55.656	32.175									98	0.232	10.052	-0.11		98	5.78006	9.54251	-0.199818
100.286	51.901	1.47	55.199	125.308	109.748	55.547	32.175									99	0.183	9.016	-0.401		99	4.55927	8.55902	-0.728426
101.288	51.981	1.457	55.768	126.699	108.77	55.174	27.105									100	0.176	9.101	-0.657		100	4.38487	8.63971	-1.19346
102.288	51.481	1.513	54.87	126.853	109.342	55.782	29.386									101	0.204	9.398	-0.731		101	5.08247	8.92165	-1.32788
103.289	51.335	1.505	56.301	128.474	109.142	55.454	29.526									102	0.2	8.447	-0.793		102	4.98281	8.01886	-1.4405
104.29	51.349	1.513	55.776	127.308	107.397	55.904	30.368									103	0.206	8.052	-0.792		103	5.13229	7.64388	-1.43869
105.292	51.139	1.464	54.74	127.519	108.67	55.613	29.877									104	0.179	7.467	-0.456		104	4.45961	7.08853	-0.828335
106.292	50.926	1.457	54.825	128.673	108.948	55.357	26.965									105	0.232	8.65	-1.313		105	5.78006	8.21157	-2.3851
107.293	50.795	1.485	55.122	128.109	106.848	55.283	24.789									106	0.201	9.134	-0.373		106	5.00772	8.67104	-0.677563
108.294	50.57	1.481	54.171	125.801	108.073	55.221	25.088									107	0.114	9.435	-1.633		107	2.8402	8.95678	-2.96638
109.296	50.432	1.487	53.776	127.199	107.918	55.222	23.368									108	0.179	9.743	-1.136		108	4.45961	9.24917	-2.06357
110.296	50.351	1.46	53.191	126.103	109.291	55.558	23.351									109	0.216	10.345	-1.637		109	5.38143	9.82066	-2.97365
111.297	50.768	1.513	54.374	127.404	109.458	54.701	22.211									110	0.265	10.43	-1.257		110	6.60222	9.90135	-2.28337
112.297	51.245	1.482	54.858	124.981	108.197	55.641	24.018									111	0.154	11.089	-1.756		111	3.83676	10.5269	-3.18982
113.298	51.12	1.395	55.159	126.071	109.676	54.381	23.018									112	0.213	9.374	-1.246		112	5.30669	8.89887	-2.26339
114.299	51.517	1.46	55.467	125.564	108.858	54.878	24.07									113	0.188	10.329	-1.818		113	4.68384	9.80547	-3.30244
115.299	51.799	1.497	56.069	124.962	107.752	54.377	22.544									114	0.173	8.735	-1.616		114	4.31013	8.29226	-2.9355
116.301	52.243	1.546	56.154	123.75	108.288	54.757	24.088									115	0.187	10.122	-1.495		115	4.65893	9.60896	-2.7157
117.301	52.789	1.435	56.813	124.006	108.927	54.258	22.982									116	0.189	9.597	-1.043		116	4.70875	9.11057	-1.89463
118.301	52.321	1.494	55.098	121.756	107.1	54.768	23.368									117	0.184	8.077	-1.641		117	4.58418	7.66761	-2.98092
119.303	52	1.469	56.053	123.577	106.427	54.196	22.526									118	0.154	8	-1.634		118	3.83676	7.59451	-2.9682
120.303	50.844	1.454	54.459	123.635	106.648	54.398	22.228									119	0.147	7.081	-2.275		119	3.66236	6.72209	-4.13259
121.302	51.201	1.468	55.846	123.904	105.43	54.519	24.421									120	0.205	8.036	-1.871		120	5.10738	7.62869	-3.39872
122.304	50.744	1.47	55.321	123.853	105.615	54.971	21.544									121	0.192	7.739	-2.129		121	4.7835	7.34674	-3.86738
123.305	50.053	1.465	53.801	123.34	105.97	54.373	21.579									122	0.212	8.235	-1.406		122	5.28178	7.8176	-2.55403
124.306	49.519	1.435	53.724	123.692	104.436	54.38	20.719									123	0.131	6.971	-2.292		123	3.26374	6.61767	-4.16347
125.307	49.275	1.428	52.805	123.635	105.464	53.739	20.561									124	0.209	8.056	-1.907		124	5.20704	7.64768	-3.46411
126.309	49.399	1.486	53.76	122.609	105.467	54.143	19.368									125	0.172	8.341	-1.874		125	4.28522	7.91823	-3.40417
127.308	49.551	1.473	53.463	120.135	105.297	53.885	17.877									126	0.111	7.605	-1.869		126	2.76546	7.21953	-3.39508
128.309	49.307	1.493	53.959	122.673	104.067	54.608	20.14									127	0.167	6.788	-1.238		127	4.16065	6.44394	-2.24886
129.311	49.39	1.412	52.695	120.244	105.094	53.722	18.579									128	0.145	8.402	-2.099		128	3.61254	7.97614	-3.81288
130.311	49.794	1.49	53.78	120.744	104.355	54.107	18.105									129	0.162	8.748	-1.871		129	4.03608	8.3046	-3.39872
131.313	49.572	1.453	54.065	119.923	103.815	54.14	15.018									130	0.172	9.471	-2.017		130	4.28522	8.99095	-3.66393
132.313	49.015	1.392	53.329	119.686	103.924	54.145	14.86									131	0.205	7.91	-2.174		131	5.10738	7.50908	-3.94912
133.315	48.93	1.448	52.512	121.763	105.252	54.776	13.614									132	0.204	8.601	-1.531		132	5.08247	8.16505	-2.7811
134.315	50.188	1.426	54.126	121.346	104.176	53.915	13.947									133	0.17	7.447	-1.923		133	4.23539	7.06954	-3.49318
135.317	50.335	1.443	54.472	122.115	105.391	54.143	14.86									134	0.16	8.479	-1.586		134	3.98625	8.04924	-2.88101
136.319	51.094	1.453	55.195	122.731	105.552	53.997	19.263									135	0.1	8.333	-1.085		135	2.4914	7.91064	-1.97093
137.318	51.117	1.486	53.634	124.891	106.467	53.84	19.456									136	0.181	9	-1.497		136	4.50944	8.54383	-2.71934
138.319	50.875	1.485	54.325	126.205	104.509	54.483	18.825									137	0.156	9.963	-1.815		137	3.88659	9.45802	-3.29699
139.321	50.476	1.451	53.171	128.295	105.052	54.091	18.193									138	0.162	10.227	-2.446		138	4.03608	9.70864	-4.44322
140.321	50.616	1.441	54.203	128.058	105.239	54.428	18.298									139	0.157	8.674	-2.515		139	3.91151	8.23435	-4.56856
141.323	50.056	1.381	54.057	127.314	106.045	54.929	16.281									140	0.169	9.337	-1.959		140	4.21047	8.86375	-3.55857
142.323	49.687	1.462	54.724	124.929	105.927	54.517	16.088									141	0.138	10.813	-2.914		141	3.43814	10.2649	-5.29335
143.323	49.175	1.437	55.687	126.872	103.718	54.199	15.246									142	0.225	10.821	-2.682		142	5.60566	10.2725	-4.87192
144.325	49.38	1.443	55.951	124.244	104.606	53.568	15.895									143	0.171	9.683	-2.398		143	4.2603	9.19221	-4.35602
145.324	49.243	1.438	54.398	124.083	103.321	53.499	17.912									144	0.21	8.044	-3.07		144	5.23195	7.63628	-5.57673
146.324	48.969	1.45	55.061	124.071	104.448	54.055	14.737									145	0.174	9.849	-2.522		145	4.33504	9.3498	-4.58127
147.326	49.271	1.419	56.537	124.391	103.648	53.1	15.211									146	0.15	8.963	-2.523		146	3.73711	8.5087	-4.58309
148.328	49.385	1.506	56.545	124.474	104.588	53.332	17.421									147	0.091	11.666	-2.438		147	2.26718	11.0747	-4.42869
149.328	49.489	1.452	55.407	123.128	103.918	53.616	19.175									148	0.187	10.394	-2.53		148	4.65893	9.86717	-4.59581
150.328	49.313	1.491	53.768	119.955	105.642	52.944	19.982									149	0.118	9.28	-2.623		149	2.93986	8.80964	-4.76474
151.328	49.542	1.455	55.573	120.359	104.427	53.492	16.105									150	0.131	8.288	-2.874		150	3.26374	7.86792	-5.22069
152.33	49.117	1.431	54.687	119.84	105.176	53.491	16.965									151	0.217	8.227	-2.822		151	5.40635	7.81001	-5.12623
153.33	49.855	1.372	57.39	121.333	103.233	53.576	17.158									152	0.144	8.756	-3.132		152	3.58762	8.3122	-5.68935
154.332	49.721	1.468	56.118	121.712	103.918	53.484	17.228									153	0.153	8.02	-2.154		153	3.81185	7.6135	-3.91279
155.334	49.988	1.399	55.004	120.974	104.082	53.391	16.719									154	0.185	10	-2.771		154	4.6091	9.49314	-5.03359
156.333	49.772	1.412	54.012	122.487	103.176	53.14	17.877									155	0.139	9.162	-2.807		155	3.46305	8.69762	-5.09898
157.333	49.777	1.498	53.951	121.756	105.603	53.192	18.86									156	0.197	9.17	-2.731		156	4.90807	8.70521	-4.96093
158.335	50.436	1.425	54.48	120.353	105.515	52.882	22.14									157	0.225	9.26	-2.325		157	5.60566	8.79065	-4.22342
159.336	50.725	1.434	53.744	119.468	105.185	53.86	23.123									158	0.136	8.707	-2.548		158	3.38831	8.26568	-4.6285
160.336	51.533	1.466	55.724	119.385	103.167	53.243	23.561									159	0.177	8.561	-2.467		159	4.40979	8.12708	-4.48136
161.337	51.094	1.42	54.886	121.769	104.579	53.207	23.14									160	0.165	8.272	-2.421		160	4.11082	7.85273	-4.3978
162.338	51.249	1.478	54.894	120.404	104.818	53.283	19.316									161	0.185	7.341	-2.554		161	4.6091	6.96892	-4.6394
163.34	51.65	1.506	54.984	118.122	105.945	53.689	22.035									162	0.153	8.764	-2.085		162	3.81185	8.31979	-3.78745
164.34	51.072	1.417	54.431	121.929	105.633	53.466	21.702									163	0.154	8.638	-2.672		163	3.83676	8.20018	-4.85375
165.342	50.705	1.458	54.285	123.429	104.43	53.547	20.211									164	0.159	9.874	-2.991		164	3.96133	9.37353	-5.43322
166.342	50.802	1.446	53.996	122.038	104.718	53.593	19.877									165	0.242	10.813	-2.424		165	6.0292	10.2649	-4.40325
167.343	50.701	1.466	53.065	119.269	105.221	53.46	22.123									166	0.223	9.841	-2.882		166	5.55583	9.3422	-5.23522
168.343	51.502	1.434	54.488	120.532	106.661	53.929	20.737									167	0.186	10.935	-1.718		167	4.63401	10.3808	-3.12079
169.345	51.471	1.435	54.362	120.096	105.827	53.342	20.772									168	0.173	9.573	-2.593		168	4.31013	9.08778	-4.71025
170.346	50.749	1.44	55.598	120.904	107.021	53.023	19.544									169	0.139	10.243	-2.799		169	3.46305	9.72383	-5.08445
171.345	51.511	1.523	56.537	120.115	108.439	53.59	20.456									170	0.176	8.723	-2.781		170	4.38487	8.28087	-5.05175
172.347	51.045	1.504	55.565	124.026	106.067	53.132	18.772									171	0.139	10.573	-2.871		171	3.46305	10.0371	-5.21524
173.349	51.676	1.467	56.659	120.494	107.688	54.296	18.877									172	0.15	8.13	-3.153		172	3.73711	7.71792	-5.7275
174.349	51.314	1.454	55.297	117.436	106.982	53.421	16.123									173	0.117	7.882	-3.057		173	2.91494	7.48249	-5.55311
175.35	51.491	1.42	55.967	119.045	107.061	53.215	16.105									174	0.148	7.752	-3.137		174	3.68728	7.35908	-5.69844
176.351	51.275	1.457	54.447	120.455	106.206	53.233	16.86									175	0.153	8.78	-3.368		175	3.81185	8.33498	-6.11805
177.352	51.496	1.42	56.297	120.071	108.342	53.143	19.123									176	0.19	10.024	-3.055		176	4.73367	9.51593	-5.54948
178.353	50.966	1.431	53.854	119.077	107.306	52.861	18.035									177	0.121	8.699	-3.081		177	3.0146	8.25808	-5.59671
179.353	50.675	1.398	53.606	118.558	106.345	52.957	17.333									178	0.192	8.231	-3.216		178	4.7835	7.81381	-5.84194
180.355	50.625	1.429	53.476	119.808	107.085	52.877	20.088									179	0.203	8.357	-3.745		179	5.05755	7.93342	-6.80288
181.355	50.704	1.434	54.504	119.776	107.93	52.646	21.123									180	0.184	8.605	-3.121		180	4.58418	8.16885	-5.66937
182.355	50.85	1.471	55.748	119.596	107.6	52.959	22.316									181	0.161	8.439	-3.147		181	4.01116	8.01126	-5.7166
183.357	51.163	1.402	54.423	118.519	106.745	52.933	23.193									182	0.157	9.292	-3.271		182	3.91151	8.82103	-5.94185
184.357	50.612	1.473	53.955	119.949	107.027	52.798	22.333									183	0.193	10.532	-3.21		183	4.80841	9.99818	-5.83104
185.359	50.489	1.484	54.081	120.365	107.767	52.269	23.632									184	0.19	9.361	-3.164		184	4.73367	8.88653	-5.74748
186.359	50.704	1.465	54.329	120.455	107.936	52.893	22.982									185	0.152	9.268	-2.904		185	3.78694	8.79824	-5.27519
187.359	50.467	1.442	54.163	120.577	107.721	52.867	23									186	0.178	10.313	-3.015		186	4.4347	9.79028	-5.47682
188.361	51.196	1.438	55.016	118.891	107.194	52.743	23.667									187	0.158	9.935	-2.849		187	3.93642	9.43144	-5.17528
189.363	51.579	1.474	56.256	119.974	108.036	52.804	21.93									188	0.146	10.654	-3.472		188	3.63745	10.114	-6.30697
190.363	51.667	1.471	55.085	119.154	106.985	52.85	20.825									189	0.131	10.967	-3.445		189	3.26374	10.4111	-6.25792
191.363	51.049	1.433	54.992	120.949	108.948	53.11	23.368									190	0.189	10.524	-3.889		190	4.70875	9.99058	-7.06446
192.365	51.368	1.459	56.037	117.263	108.433	52.999	24.684									191	0.184	11.004	-3.626		191	4.58418	10.4463	-6.58672
193.365	51.335	1.439	55.659	120.769	108.527	53.165	22.807									192	0.17	9.622	-3.199		192	4.23539	9.1343	-5.81106
194.365	51.139	1.427	56.378	118.712	107.094	52.542	24.333									193	0.123	10.15	-3.083		193	3.06443	9.63554	-5.60034
195.367	51.722	1.412	56.691	118	108.909	52.569	24.561									194	0.18	8.337	-3.62		194	4.48453	7.91443	-6.57582
196.366	51.597	1.47	56.248	118.981	109.136	52.125	27.018									195	0.2	11.5	-3.398		195	4.98281	10.9171	-6.17255
197.368	51.984	1.465	56.728	119.269	107.5	52.388	26.439									196	0.166	10.902	-3.98		196	4.13573	10.3494	-7.22976
198.369	51.712	1.451	55.346	122.16	108.994	52.815	27.386									197	0.114	9.821	-3.427		197	2.8402	9.32321	-6.22523
199.37	51.335	1.404	55.874	119.776	109.33	52.931	26.298									198	0.164	10.605	-3.826		198	4.0859	10.0675	-6.95002
200.37	51.262	1.461	54.061	120.545	107.633	52.394	25.368									199	0.118	11.508	-2.998		199	2.93986	10.9247	-5.44594
201.37	51.461	1.481	57.224	121.205	107.948	52.616	24.526									200	0.192	10.593	-3.62		200	4.7835	10.0561	-6.57582
202.372	51.61	1.447	56.626	121.013	109.115	52.034	23.526									201	0.108	10.39	-3.906		201	2.69072	9.86337	-7.09534
203.372	51.675	1.395	55.545	119.538	108.603	52.587	21.86									202	0.165	11.987	-3.678		202	4.11082	11.3794	-6.68117
204.372	52.129	1.445	56.329	119.359	107.812	52.188	20.281									203	0.132	10.955	-3.48		203	3.28865	10.3997	-6.3215
205.374	52.377	1.399	57.232	120.654	107.952	53.016	19.579									204	0.162	12.008	-3.221		204	4.03608	11.3994	-5.85102
206.373	52.698	1.473	56.317	118.724	108.773	52.394	22.333									205	0.178	12.569	-3.826		205	4.4347	11.9319	-6.95002
207.374	52.228	1.389	56.114	118.974	108.724	52.108	20.439									206	0.174	12.187	-3.804		206	4.33504	11.5693	-6.91006
208.376	52.178	1.446	57.711	116.551	107.555	52.336	21.702									207	0.109	14.743	-3.838		207	2.71563	13.9957	-6.97182
209.376	52.059	1.413	56.679	117.897	108.485	52.534	20.053									208	0.158	12.804	-4.416		208	3.93642	12.155	-8.02177
210.378	52.441	1.443	57.732	119.308	108.806	52.793	17.877									209	0.216	13.231	-3.619		209	5.38143	12.5604	-6.574
211.378	52.675	1.459	58.293	121.417	107.276	52.188	19.193									210	0.142	11.683	-3.821		210	3.53779	11.0908	-6.94094
212.379	52.567	1.455	57.911	121.615	107.976	52.21	18.439									211	0.176	10.683	-4.128		211	4.38487	10.1415	-7.49861
213.379	52.979	1.39	60.467	120.141	109.161	52.176	19.053									212	0.127	9.882	-3.987		212	3.16408	9.38112	-7.24248
214.381	52.935	1.439	58.528	123.231	108.452	51.598	17.807									213	0.166	8.662	-3.76		213	4.13573	8.22296	-6.83013
215.382	52.607	1.497	58.955	121.449	107.555	52.395	17.491									214	0.129	10.203	-4.25		214	3.21391	9.68585	-7.72023
216.381	51.993	1.423	57.407	123.526	107.133	52.193	16.281									215	0.136	9.585	-4.328		215	3.38831	9.09918	-7.86192
217.383	51.268	1.457	56.407	124.147	106.885	51.886	14.018									216	0.14	9.678	-4.227		216	3.48797	9.18746	-7.67845
218.385	50.879	1.408	55.606	123.487	107.188	52.027	11.351									217	0.152	9.678	-3.928		217	3.78694	9.18746	-7.13531
219.385	50.592	1.447	54.386	126.013	108.248	52.254	11.667									218	0.075	9.369	-3.753		218	1.86855	8.89412	-6.81741
220.387	50.826	1.41	55.927	126.545	106.918	51.764	12.018									219	0.153	10.036	-3.795		219	3.81185	9.52732	-6.89371
221.385	50.521	1.417	55.309	125.962	107.282	51.686	12.561									220	0.143	10.187	-3.469		220	3.56271	9.67066	-6.30152
222.387	50.569	1.421	55.402	125.353	108.085	51.787	13.404									221	0.159	10.036	-3.546		221	3.96133	9.52732	-6.44139
223.389	50.103	1.433	55.402	123.519	106.558	52.086	16.158									222	0.142	9.63	-4.04		222	3.53779	9.1419	-7.33876
224.389	49.989	1.356	55.093	126.308	106.882	52.261	14.281									223	0.122	8.227	-3.504		223	3.03951	7.81001	-6.3651
225.391	50.195	1.434	55.76	125.526	107.733	52.219	13.035									224	0.16	8.398	-3.373		224	3.98625	7.97234	-6.12713
226.389	50.067	1.424	55.911	125.622	106.812	52.545	10.333									225	0.154	9.479	-4.191		225	3.83676	8.99855	-7.61305
227.391	49.597	1.44	55.76	123.885	107.1	52.468	10.386									226	0.122	9.406	-4.21		226	3.03951	8.92925	-7.64757
228.393	50.049	1.423	55.354	122.436	108.221	51.974	9.895									227	0.168	8.987	-3.641		227	4.18556	8.53149	-6.61396
229.393	49.151	1.403	53.951	124.179	108.533	52.51	11.14									228	0.159	9.357	-3.93		228	3.96133	8.88273	-7.13894
230.395	49.111	1.441	54.122	125.699	106.8	52.641	10.93									229	0.152	8.024	-4.512		229	3.78694	7.6173	-8.19616
231.395	49.004	1.435	55.203	122.058	106.606	51.823	9.386									230	0.152	8.857	-4.349		230	3.78694	8.40808	-7.90006
232.395	48.79	1.403	55.13	125.071	107.339	51.804	8.754									231	0.156	6.512	-4.882		231	3.88659	6.18193	-8.86827
233.397	48.835	1.449	54.711	123.353	108.048	52.373	7.789									232	0.034	7.394	-4.495		232	0.847078	7.01923	-8.16527
234.399	48.7	1.44	55.081	122.718	109.082	52.084	6.263									233	0.083	7.788	-4.766		233	2.06787	7.39326	-8.65755
235.401	47.977	1.433	53.748	126.276	108.027	51.502	7.158									234	0.169	6.183	-4.73		234	4.21047	5.86961	-8.59216
236.399	47.962	1.433	54.581	127.897	107.267	51.665	5.947									235	0.044	6.402	-4.642		235	1.09622	6.07751	-8.4323
237.401	47.847	1.437	52.236	125.942	106.642	51.132	5.895									236	0.133	6.731	-5.184		236	3.31357	6.38983	-9.41686
238.401	48.032	1.315	53.118	124.622	106.576	51.519	7.088									237	0.158	7.304	-4.051		237	3.93642	6.93379	-7.35874
239.403	48.195	1.364	53.512	124.192	107.976	51.248	6.386									238	0.171	5.516	-4.176		238	4.2603	5.23642	-7.5858
240.405	47.725	1.45	51.907	125.628	106.4	51.284	6.684									239	0.131	7.093	-4.364		239	3.26374	6.73349	-7.92731
241.403	47.574	1.325	52.126	126.603	107.024	51.372	6.14									240	0.118	6.467	-4.538		240	2.93986	6.13922	-8.24339
242.405	47.833	1.414	52.455	127.058	107.536	50.83	5.351									241	0.143	5.947	-4.158		241	3.56271	5.64557	-7.55311
243.405	48.623	1.439	53.028	126.378	107.882	51.963	6.263									242	0.082	7.191	-4.76		242	2.04295	6.82652	-8.64665
244.407	48.063	1.452	51.24	128.276	106.745	51.838	5.667									243	0.077	6.418	-4.133		243	1.91838	6.0927	-7.50769
245.407	48.41	1.412	52.817	126.526	106.906	51.65	4.491									244	0.109	8.069	-4.56		244	2.71563	7.66002	-8.28335
246.408	48.136	1.399	52.191	131.423	107.276	51.476	3.737
247.408	48.023	1.424	51.671	129.917	107.185	51.856	4.175
248.408	49.16	1.363	52.915	129.212	107.648	51.254	4.386
249.41	49.717	1.358	52.142	127.897	108.582	51.881	3.965
250.412	49.726	1.39	53.793	127.962	108.785	51.454	4.439

[truncated: 13 more sheets: F#3_1, F#3_2, F#3_3, F#3_4, F#3_5, F#3_6, F#3_7, F#4_2, F#4_3, F#4_5, F#4_6, F#4_10, F#4_11]
