# Supplementary material for: Photoreceptor nanotubes mediate the in vivo exchange of intracellular material
Source: EMBO J. 2021 Sep 8;40(22):e107264. doi: 10.15252/embj.2020107264 (PMC8591540; doi:10.15252/embj.2020107264)
Supplement: Supplementary file 15 — Source Data for Figure 7 [file EMBJ-40-e107264-s017.zip › Sorce Data Figure 7/Figure 7 C _ All data II in vitro live imagine for the characterization of the process.xlsx]

## Sheet: act
ID	Z 1: Position Z	Unit	Surpass Object	Position
A1_A1_01	6.255	um	Non connecting act+ from the soma
A1_A1_02	3.825	um	Non connecting act+ from the soma
A1_A1_03	4.905	um	Non connecting act+ from the soma
A1_A1_04	3.555	um	Non connecting act+ from the soma
A1_A1_05	4.365	um	Non connecting act+ from the soma
A1_A1_06	2.835	um	Non connecting act+ from the soma
A1_A1_07	2.655	um	Non connecting act+ from the soma
A1_A1_08	3.195	um	Non connecting act+ from the soma
A1_A1_09	3.375	um	Non connecting act+ from the soma
A1_A1_10	3.105	um	Non connecting act+ from the soma
A1_A1_11	3.825	um	Non connecting act+ from the soma
A1_A1_12	3.195	um	Non connecting act+ from the soma
A1_A1_13	3.195	um	Non connecting act+ from the soma
A1_A1_14	4.185	um	Non connecting act+ from the soma
A1_A1_15	4.185	um	Non connecting act+ from the soma
A1_A1_16	2.745	um	Non connecting act- branched from a primary protrusion
A1_A1_17	4.545	um	Non connecting act- branched from a primary protrusion
A1_A1_18	4.005	um	Non connecting act- branched from a primary protrusion
A1_A1_19	5.805	um	Connecting act+
A1_A1_20	6.075	um	Connecting act+
A1_A1_21	3.735	um	Connecting act+
A1_A1_22	11.115	um	Connecting act+
A1_A1_23	4.095	um	Connecting act+
A1_A1_24	11.115	um	Connecting act+
A1_A1_25	6.255	um	Connecting act+
A1_A1_26	3.555	um	Non connecting act- from the soma
A1_A1_27	3.105	um	Non connecting act- from the soma
A1_A1_28	3.285	um	Non connecting act- from the soma
A1_A1_29	4.005	um	Non connecting act- from the soma
A1_A1_30	4.455	um	Non connecting act- from the soma
A1_A2_01	6.255	um	Non connecting act+ from the soma
A1_A2_02	3.825	um	Non connecting act+ from the soma
A1_A2_03	4.905	um	Non connecting act+ from the soma
A1_A2_04	3.555	um	Non connecting act+ from the soma
A1_A2_05	4.365	um	Non connecting act+ from the soma
A1_A2_06	2.835	um	Non connecting act+ from the soma
A1_A2_07	2.655	um	Non connecting act+ from the soma
A1_A2_08	3.195	um	Non connecting act+ from the soma
A1_A2_09	3.375	um	Non connecting act+ from the soma
A1_A2_10	3.105	um	Non connecting act+ from the soma
A1_A2_11	3.825	um	Non connecting act+ from the soma
A1_A2_12	3.195	um	Non connecting act+ from the soma
A1_A2_13	3.195	um	Non connecting act+ from the soma
A1_A2_14	4.185	um	Non connecting act+ from the soma
A1_A2_15	4.185	um	Non connecting act+ from the soma
A1_A2_16	2.745	um	Non connecting act- branched from a primary protrusion
A1_A2_17	4.545	um	Non connecting act- branched from a primary protrusion
A1_A2_18	4.005	um	Non connecting act- branched from a primary protrusion
A1_A2_19	5.805	um	Connecting act+
A1_A2_20	6.075	um	Connecting act+
A1_A2_21	3.735	um	Connecting act+
A1_A2_22	11.115	um	Connecting act+
A1_A2_23	4.095	um	Connecting act+
A1_A2_24	11.115	um	Connecting act+
A1_A2_25	6.255	um	Connecting act+
A1_A2_26	3.555	um	Non connecting act- from the soma
A1_A2_27	3.105	um	Non connecting act- from the soma
A1_A2_28	3.285	um	Non connecting act- from the soma
A1_A2_29	4.005	um	Non connecting act- from the soma
A1_A2_30	4.455	um	Non connecting act- from the soma
A1_A3_01	4.545	um	Non connecting act+ from the soma
A1_A3_02	2.835	um	Non connecting act+ from the soma
A1_A3_03	2.565	um	Non connecting act+ from the soma
A1_A3_04	3.285	um	Non connecting act+ from the soma
A1_A3_05	3.195	um	Non connecting act+ from the soma
A1_A3_06	1.935	um	Non connecting act+ from the soma
A1_A3_07	7.965	um	Non connecting act+ from the soma
A1_A3_08	7.425	um	Non connecting act+ from the soma
A1_A3_09	2.115	um	Non connecting act+ from the soma
A1_A3_10	5.805	um	Non connecting act+ from the soma
A1_A3_11	2.385	um	Non connecting act+ branched from a primary protrusion
A1_A3_12	2.115	um	Non connecting act+ branched from a primary protrusion
A1_A3_13	2.925	um	Non connecting act+ branched from a primary protrusion
A1_A3_14	7.695	um	Non connecting act+ branched from a primary protrusion
A1_A3_15	9.045	um	Non connecting act+ branched from a primary protrusion
A1_A3_16	11.385	um	Non connecting act+ branched from a primary protrusion
A1_A3_17	8.595	um	Non connecting act+ branched from a primary protrusion
A1_A3_18	2.025	um	Non connecting act- branched from a primary protrusion
A1_A3_19	1.665	um	Non connecting act- branched from a primary protrusion
A1_A3_20	2.925	um	Connecting act+
A1_A3_21	3.285	um	Connecting act+
A1_A3_22	3.285	um	Connecting act+
A1_A3_23	8.685	um	Connecting act+
A1_A3_24	3.195	um	Connecting act+
A1_A3_25	5.715	um	Connecting act+
A1_A3_26	9.405	um	Connecting act+
A1_A3_27	5.805	um	Connecting act+
A1_A3_28	2.025	um	Connecting act+
A1_A3_29	12.195	um	Connecting act+
A1_A3_30	3.015	um	Connecting act+
A1_A3_31	3.285	um	Connecting act+
A1_A3_32	6.705	um	Connecting act+
A1_A3_33	7.155	um	Connecting act+
A1_A3_34	4.725	um	Connecting act+
A1_A3_35	2.115	um	Connecting act+
A1_A3_36	5.355	um	Connecting act+
A1_A3_37	7.695	um	Connecting act+
A1_A3_38	8.685	um	Connecting act+
A1_A3_39	9.405	um	Connecting act+
A1_A3_40	2.835	um	Connecting act+
A1_A3_41	7.335	um	Connecting act+
A1_A3_42	3.555	um	Connecting act+
A1_A3_43	6.615	um	Connecting act+
A1_A3_44	5.535	um	Connecting act+
A1_A3_45	2.925	um	Connecting act-
A2_A1_01	2.655	um	Non connecting act+ from the soma
A2_A1_02	2.565	um	Non connecting act+ from the soma
A2_A1_03	2.925	um	Non connecting act+ from the soma
A2_A1_04	3.105	um	Non connecting act+ from the soma
A2_A1_05	3.645	um	Non connecting act+ from the soma
A2_A1_06	2.565	um	Non connecting act+ from the soma
A2_A1_07	3.015	um	Non connecting act+ from the soma
A2_A1_08	3.375	um	Non connecting act+ from the soma
A2_A1_09	3.105	um	Non connecting act+ from the soma
A2_A1_10	2.925	um	Non connecting act+ from the soma
A2_A1_11	9.045	um	Non connecting act+ from the soma
A2_A1_12	2.385	um	Non connecting act+ from the soma
A2_A1_13	2.115	um	Non connecting act+ branched from a primary protrusion
A2_A1_14	1.845	um	Non connecting act+ branched from a primary protrusion
A2_A1_15	2.925	um	Non connecting act+ branched from a primary protrusion
A2_A1_16	1.935	um	Non connecting act+ branched from a primary protrusion
A2_A1_17	1.935	um	Non connecting act+ branched from a primary protrusion
A2_A1_18	2.205	um	Non connecting act+ branched from a primary protrusion
A2_A1_19	2.205	um	Non connecting act+ branched from a primary protrusion
A2_A1_20	3.015	um	Non connecting act+ branched from a primary protrusion
A2_A1_21	2.205	um	Non connecting act+ branched from a primary protrusion
A2_A1_22	3.105	um	Non connecting act+ branched from a primary protrusion
A2_A1_23	2.835	um	Non connecting act+ branched from a primary protrusion
A2_A1_24	5.625	um	Non connecting act+ branched from a primary protrusion
A2_A1_25	3.285	um	Non connecting act+ branched from a primary protrusion
A2_A1_26	2.025	um	Non connecting act+ branched from a primary protrusion
A2_A1_27	5.445	um	Non connecting act+ branched from a primary protrusion
A2_A1_28	2.205	um	Non connecting act- from the soma
A2_A1_29	3.465	um	Connecting act+
A2_A1_30	3.645	um	Connecting act+
A2_A1_31	4.275	um	Connecting act+
A2_A1_32	3.465	um	Connecting act+
A2_A1_33	7.065	um	Connecting act+
A2_A1_34	5.715	um	Connecting act+
A2_A1_35	3.195	um	Connecting act+
A2_A1_36	5.265	um	Connecting act+
A2_A1_37	4.185	um	Connecting act+
A2_A1_38	4.905	um	Connecting act+
A2_A1_39	3.825	um	Connecting act+
A2_A1_40	2.115	um	Connecting act+
A2_A1_41	3.825	um	Connecting act+
A2_A1_42	3.735	um	Connecting act+
A2_A1_43	3.285	um	Connecting act+
A2_A1_44	7.245	um	Connecting act+
A2_A1_45	4.185	um	Connecting act+
A2_A1_46	2.925	um	Connecting act+
A2_A1_47	2.295	um	Connecting act-
A2_A2_01	2.295	um	Non connecting act+ from the soma
A2_A2_02	2.655	um	Non connecting act+ from the soma
A2_A2_03	3.105	um	Non connecting act+ from the soma
A2_A2_04	2.295	um	Non connecting act+ from the soma
A2_A2_05	2.205	um	Non connecting act+ branched from a primary protrusion
A2_A2_06	3.375	um	Non connecting act+ branched from a primary protrusion
A2_A2_07	5.355	um	Non connecting act- from the soma
A2_A2_08	3.465	um	Connecting act+
A2_A2_09	5.625	um	Connecting act+
A2_A2_10	3.195	um	Connecting act+
A2_A2_11	2.565	um	Connecting act+
A2_A2_12	3.285	um	Connecting act+
A2_A2_13	3.465	um	Connecting act+
A2_A2_14	2.475	um	Connecting act+
A2_A2_15	5.445	um	Connecting act+
A2_A2_16	3.195	um	Connecting act+
A2_A2_17	2.925	um	Connecting act+
A2_A2_18	2.925	um	Connecting act+
A2_A2_19	2.655	um	Connecting act+
A2_A2_20	9.405	um	Connecting act+
A2_A2_21	3.105	um	Connecting act+
A2_A2_22	2.475	um	Connecting act+
A2_A3_01	2.475	um	Non connecting act+ from the soma
A2_A3_02	2.025	um	Non connecting act+ from the soma
A2_A3_03	2.205	um	Non connecting act+ from the soma
A2_A3_04	1.845	um	Non connecting act+ from the soma
A2_A3_05	1.935	um	Non connecting act+ from the soma
A2_A3_06	3.825	um	Non connecting act+ from the soma
A2_A3_07	1.845	um	Non connecting act+ from the soma
A2_A3_08	1.845	um	Non connecting act+ from the soma
A2_A3_09	2.295	um	Non connecting act+ from the soma
A2_A3_10	3.285	um	Non connecting act+ from the soma
A2_A3_11	2.115	um	Non connecting act+ from the soma
A2_A3_12	8.775	um	Non connecting act+ from the soma
A2_A3_13	12.105	um	Non connecting act+ from the soma
A2_A3_14	1.845	um	Non connecting act+ from the soma
A2_A3_15	1.845	um	Non connecting act+ from the soma
A2_A3_16	1.755	um	Non connecting act+ from the soma
A2_A3_17	1.035	um	Non connecting act+ from the soma
A2_A3_18	3.195	um	Non connecting act+ from the soma
A2_A3_19	2.745	um	Non connecting act+ branched from a primary protrusion
A2_A3_20	1.665	um	Non connecting act+ branched from a primary protrusion
A2_A3_21	1.935	um	Non connecting act+ branched from a primary protrusion
A2_A3_22	2.295	um	Non connecting act+ branched from a primary protrusion
A2_A3_23	1.755	um	Non connecting act+ branched from a primary protrusion
A2_A3_24	3.555	um	Non connecting act+ branched from a primary protrusion
A2_A3_25	5.715	um	Non connecting act- from the soma
A2_A3_26	2.385	um	Connecting act+
A2_A3_27	4.275	um	Connecting act+
A2_A3_28	5.175	um	Connecting act+
A2_A3_29	4.275	um	Connecting act+
A2_A3_30	2.205	um	Connecting act+
A2_A3_31	9.315	um	Connecting act+
A2_A3_32	3.375	um	Connecting act+
A2_A3_33	10.485	um	Connecting act+
A2_A3_34	4.995	um	Connecting act+
A2_A3_35	3.015	um	Connecting act+
A2_A3_36	4.545	um	Connecting act+
A2_A3_37	1.575	um	Connecting act+
A2_A3_38	5.895	um	Connecting act+
A2_A3_39	2.745	um	Connecting act+
A2_A3_40	1.935	um	Connecting act+
A2_A3_41	8.055	um	Connecting act+
A2_A3_42	5.625	um	Connecting act+
A2_A3_43	6.705	um	Connecting act+
A2_A3_44	9.495	um	Connecting act+
A2_A3_45	2.745	um	Connecting act+
A2_A3_46	3.915	um	Connecting act+
A2_A3_47	3.465	um	Connecting act+
A2_A3_48	8.415	um	Connecting act+
A2_A3_49	4.005	um	Connecting act+
A2_A3_50	9.315	um	Connecting act+
A2_A3_51	3.375	um	Connecting act+
A2_A3_52	3.465	um	Connecting act+
A2_A3_53	3.375	um	Connecting act+
A2_A3_54	1.755	um	Connecting act+
A2_A3_55	3.105	um	Connecting act+
A2_A3_56	5.085	um	Connecting act-
A3_A1_01	3.915	um	Non connecting act+ from the soma
A3_A1_02	2.295	um	Non connecting act+ from the soma
A3_A1_03	1.395	um	Non connecting act+ from the soma
A3_A1_04	1.395	um	Non connecting act+ from the soma
A3_A1_05	1.125	um	Non connecting act+ from the soma
A3_A1_06	2.025	um	Non connecting act+ from the soma
A3_A1_07	1.395	um	Non connecting act+ from the soma
A3_A1_08	1.845	um	Non connecting act+ from the soma
A3_A1_09	2.025	um	Non connecting act+ from the soma
A3_A1_10	2.565	um	Non connecting act+ from the soma
A3_A1_11	1.755	um	Non connecting act+ from the soma
A3_A1_12	2.385	um	Non connecting act+ branched from a primary protrusion
A3_A1_13	2.115	um	Non connecting act+ branched from a primary protrusion
A3_A1_14	2.115	um	Non connecting act+ branched from a primary protrusion
A3_A1_15	1.755	um	Non connecting act+ branched from a primary protrusion
A3_A1_16	1.395	um	Non connecting act- from the soma
A3_A1_17	2.475	um	Non connecting act- from the soma
A3_A1_18	12.105	um	Non connecting act- from the soma
A3_A1_19	2.475	um	Non connecting act- from the soma
A3_A1_20	2.925	um	Non connecting act- from the soma
A3_A1_21	1.935	um	Non connecting act- from the soma
A3_A1_22	1.485	um	Non connecting act- branched from a primary protrusion
A3_A1_23	3.375	um	Connecting act+
A3_A1_24	7.425	um	Connecting act+
A3_A1_25	5.625	um	Connecting act+
A3_A1_26	8.415	um	Connecting act+
A3_A1_27	8.415	um	Connecting act+
A3_A1_28	5.895	um	Connecting act+
A3_A1_29	2.745	um	Connecting act+
A3_A1_30	4.545	um	Connecting act+
A3_A1_31	3.735	um	Connecting act+
A3_A1_32	2.025	um	Connecting act+
A3_A1_33	3.915	um	Connecting act+
A3_A1_34	4.185	um	Connecting act+
A3_A1_35	2.655	um	Connecting act+
A3_A1_36	3.375	um	Connecting act+
A3_A1_37	4.005	um	Connecting act+
A3_A1_38	4.365	um	Connecting act+
A3_A1_39	2.925	um	Connecting act+
A3_A1_40	2.655	um	Connecting act+
A3_A1_41	2.205	um	Connecting act+
A3_A1_42	2.745	um	Connecting act+
A3_A1_43	3.015	um	Connecting act+
A3_A1_44	5.805	um	Connecting act+
A3_A1_45	6.975	um	Connecting act+
A3_A1_46	3.735	um	Connecting act+
A3_A1_47	5.805	um	Connecting act+
A3_A1_48	3.105	um	Connecting act+
A3_A1_49	3.015	um	Connecting act+
A3_A1_50	3.465	um	Connecting act+
A3_A1_51	4.725	um	Connecting act+
A3_A2_01	2.835	um	Non connecting act+ from the soma
A3_A2_02	3.555	um	Non connecting act+ from the soma
A3_A2_03	1.845	um	Non connecting act+ from the soma
A3_A2_04	4.005	um	Non connecting act+ from the soma
A3_A2_05	3.105	um	Non connecting act+ from the soma
A3_A2_06	1.935	um	Non connecting act+ from the soma
A3_A2_07	2.475	um	Non connecting act+ from the soma
A3_A2_08	1.665	um	Non connecting act+ from the soma
A3_A2_09	1.935	um	Non connecting act+ branched from a primary protrusion
A3_A2_10	2.745	um	Non connecting act+ branched from a primary protrusion
A3_A2_11	10.485	um	Non connecting act+ branched from a primary protrusion
A3_A2_12	2.745	um	Non connecting act+ branched from a primary protrusion
A3_A2_13	2.115	um	Non connecting act+ branched from a primary protrusion
A3_A2_14	2.385	um	Non connecting act+ branched from a primary protrusion
A3_A2_15	2.655	um	Non connecting act+ branched from a primary protrusion
A3_A2_16	2.655	um	Non connecting act+ branched from a primary protrusion
A3_A2_17	4.545	um	Non connecting act+ branched from a primary protrusion
A3_A2_18	2.565	um	Non connecting act+ branched from a primary protrusion
A3_A2_19	1.935	um	Non connecting act- from the soma
A3_A2_20	4.095	um	Connecting act+
A3_A2_21	3.555	um	Connecting act+
A3_A2_22	3.465	um	Connecting act+
A3_A2_23	9.405	um	Connecting act+
A3_A2_24	9.495	um	Connecting act+
A3_A2_25	3.825	um	Connecting act+
A3_A2_26	3.465	um	Connecting act+
A3_A2_27	1.935	um	Connecting act+
A3_A2_28	2.385	um	Connecting act+
A3_A2_29	8.055	um	Connecting act+
A3_A2_30	11.655	um	Connecting act+
A3_A2_31	8.145	um	Connecting act+
A3_A2_32	3.825	um	Connecting act+
A3_A2_33	2.295	um	Connecting act+
A3_A2_34	4.725	um	Connecting act+
A3_A2_35	2.115	um	Connecting act+
A3_A2_36	7.245	um	Connecting act+
A3_A2_37	3.465	um	Connecting act+
A3_A2_38	3.375	um	Connecting act+
A3_A2_39	2.745	um	Connecting act+
A3_A2_40	2.565	um	Connecting act+
A3_A2_41	3.465	um	Connecting act+
A3_A2_42	3.735	um	Connecting act+
A3_A2_43	5.265	um	Connecting act+
A3_A2_44	5.175	um	Connecting act+
A3_A2_45	4.095	um	Connecting act+
A3_A2_46	9.675	um	Connecting act+
A3_A2_47	6.975	um	Connecting act+
A3_A2_48	9.495	um	Connecting act+
A3_A2_49	7.515	um	Connecting act+
A3_A2_50	2.475	um	Connecting act+
A3_A2_51	7.605	um	Connecting act+
A3_A2_52	5.085	um	Connecting act+
A3_A2_53	3.285	um	Connecting act+
A3_A2_54	2.385	um	Connecting act+
A3_A2_55	4.005	um	Connecting act+
A3_A2_56	2.745	um	Connecting act+
A3_A2_57	3.375	um	Connecting act-
A3_A2_58	4.365	um	Connecting act-
A3_A3_01	5.175	um	Non connecting act+ from the soma
A3_A3_02	4.005	um	Non connecting act+ from the soma
A3_A3_03	6.975	um	Non connecting act+ from the soma
A3_A3_04	4.635	um	Non connecting act+ from the soma
A3_A3_05	3.825	um	Non connecting act+ from the soma
A3_A3_06	9.225	um	Non connecting act+ from the soma
A3_A3_07	3.465	um	Non connecting act+ from the soma
A3_A3_08	3.465	um	Non connecting act+ from the soma
A3_A3_09	3.195	um	Non connecting act+ from the soma
A3_A3_10	3.735	um	Non connecting act+ from the soma
A3_A3_11	2.475	um	Non connecting act+ from the soma
A3_A3_12	3.555	um	Non connecting act+ branched from a primary protrusion
A3_A3_13	2.295	um	Non connecting act+ branched from a primary protrusion
A3_A3_14	2.475	um	Non connecting act+ branched from a primary protrusion
A3_A3_15	2.565	um	Non connecting act+ branched from a primary protrusion
A3_A3_16	3.915	um	Non connecting act+ branched from a primary protrusion
A3_A3_17	3.825	um	Non connecting act+ branched from a primary protrusion
A3_A3_18	13.185	um	Non connecting act+ branched from a primary protrusion
A3_A3_19	3.285	um	Non connecting act+ branched from a primary protrusion
A3_A3_20	12.915	um	Non connecting act+ branched from a primary protrusion
A3_A3_21	2.835	um	Non connecting act- from the soma
A3_A3_22	2.205	um	Non connecting act- from the soma
A3_A3_23	4.635	um	Non connecting act- branched from a primary protrusion
A3_A3_24	2.565	um	Non connecting act- branched from a primary protrusion
A3_A3_25	2.835	um	Non connecting act- branched from a primary protrusion
A3_A3_26	8.145	um	Connecting act+
A3_A3_27	6.795	um	Connecting act+
A3_A3_28	7.335	um	Connecting act+
A3_A3_29	10.575	um	Connecting act+
A3_A3_30	4.095	um	Connecting act+
A3_A3_31	7.605	um	Connecting act+
A3_A3_32	9.945	um	Connecting act+
A3_A3_33	4.275	um	Connecting act+
A3_A3_34	2.655	um	Connecting act+
A3_A3_35	5.175	um	Connecting act+
A3_A3_36	5.445	um	Connecting act+
A3_A3_37	4.365	um	Connecting act+
A3_A3_38	5.895	um	Connecting act+
A3_A3_39	7.155	um	Connecting act+
A3_A3_40	5.265	um	Connecting act+
A3_A3_41	2.835	um	Connecting act+
A3_A3_42	8.775	um	Connecting act+
A3_A3_43	4.815	um	Connecting act+
A3_A3_44	3.915	um	Connecting act+
A3_A3_45	4.635	um	Connecting act+
A3_A3_46	3.555	um	Connecting act+
A3_A3_47	6.705	um	Connecting act+
A3_A3_48	4.635	um	Connecting act+
A3_A3_49	4.455	um	Connecting act+
A3_A3_50	4.725	um	Connecting act+
A3_A3_51	5.895	um	Connecting act+
A3_A3_52	4.005	um	Connecting act+
A3_A3_53	3.735	um	Connecting act+
A3_A3_54	8.775	um	Connecting act+
A3_A3_55	11.655	um	Connecting act+
A3_A3_56	8.685	um	Connecting act+
A3_A3_57	6.885	um	Connecting act+
A3_A3_58	3.645	um	Connecting act+
A3_A3_59	3.915	um	Connecting act+
A3_A3_60	2.655	um	Connecting act+
A3_A3_61	7.785	um	Connecting act+
A3_A3_62	7.695	um	Connecting act+
A3_A3_63	10.845	um	Connecting act+
A3_A3_64	11.655	um	Connecting act+
A3_A3_65	5.805	um	Connecting act+
A3_A3_66	4.995	um	Connecting act+
A3_A3_67	3.645	um	Connecting act+
A3_A3_68	13.185	um	Connecting act+
A3_A3_69	8.775	um	Connecting act+
A3_A3_70	4.365	um	Connecting act-
A3_A3_71	7.695	um	Connecting act-
A4_A1_01	2.835	um	Non connecting act+ from the soma
A4_A1_02	4.995	um	Non connecting act+ from the soma
A4_A1_03	3.105	um	Non connecting act+ from the soma
A4_A1_04	0.045	um	Non connecting act+ from the soma
A4_A1_05	0.045	um	Non connecting act+ from the soma
A4_A1_06	2.025	um	Non connecting act+ branched from a primary protrusion
A4_A1_07	1.305	um	Non connecting act+ branched from a primary protrusion
A4_A1_08	1.305	um	Non connecting act+ branched from a primary protrusion
A4_A1_09	1.395	um	Non connecting act+ branched from a primary protrusion
A4_A1_10	8.955	um	Connecting act+
A4_A1_11	4.545	um	Connecting act+
A4_A1_12	4.725	um	Connecting act+
A4_A1_13	1.935	um	Connecting act+
A4_A1_14	1.755	um	Connecting act+
A4_A1_15	4.095	um	Connecting act+
A4_A1_16	9.405	um	Connecting act+
A4_A1_17	1.215	um	Connecting act+
A4_A1_18	2.925	um	Connecting act+
A4_A1_19	2.475	um	Connecting act+
A4_A1_20	13.725	um	Connecting act+
A4_A1_21	3.555	um	Connecting act+
A4_A1_22	7.875	um	Connecting act+
A4_A1_23	5.535	um	Connecting act+
A4_A1_24	9.855	um	Connecting act+
A4_A1_25	2.025	um	Connecting act+
A4_A1_26	11.385	um	Connecting act+
A4_A1_27	6.435	um	Connecting act+
A4_A1_28	6.255	um	Connecting act+
A4_A1_29	3.015	um	Connecting act+
A4_A1_30	2.205	um	Connecting act+
A4_A1_31	7.515	um	Connecting act+
A4_A1_32	11.565	um	Connecting act+
A4_A1_33	11.475	um	Connecting act+
A4_A1_34	3.645	um	Connecting act+
A4_A1_35	3.285	um	Connecting act+
A4_A1_36	1.845	um	Connecting act+
A4_A1_37	1.935	um	Connecting act+
A4_A1_38	4.815	um	Connecting act+
A4_A1_39	3.915	um	Connecting act+
A4_A1_40	7.965	um	Connecting act+
A4_A1_41	3.285	um	Connecting act+
A4_A1_42	12.195	um	Connecting act+
A4_A1_43	4.005	um	Connecting act+
A4_A1_44	5.175	um	Connecting act+
A4_A1_45	15.075	um	Connecting act+
A4_A1_46	3.465	um	Connecting act+
A4_A1_47	8.145	um	Connecting act+
A4_A1_48	6.975	um	Connecting act+
A4_A1_49	1.125	um	Connecting act+
A4_A1_50	8.865	um	Connecting act+
A4_A1_51	15.075	um	Connecting act+
A4_A1_52	6.345	um	Connecting act+
A4_A1_53	5.895	um	Connecting act+
A4_A1_54	4.905	um	Connecting act+
A4_A1_55	6.165	um	Connecting act+
A4_A1_56	5.265	um	Connecting act+
A4_A1_57	10.485	um	Connecting act+
A4_A1_58	9.135	um	Connecting act+
A4_A1_59	13.635	um	Connecting act+
A4_A1_60	14.895	um	Connecting act+
A4_A1_61	6.615	um	Connecting act+
A4_A1_62	6.615	um	Connecting act+
A4_A2_01	1.935	um	Non connecting act+ from the soma
A4_A2_02	3.555	um	Non connecting act+ from the soma
A4_A2_03	2.385	um	Non connecting act+ from the soma
A4_A2_04	1.485	um	Non connecting act+ from the soma
A4_A2_05	10.755	um	Non connecting act+ from the soma
A4_A2_06	7.515	um	Non connecting act+ from the soma
A4_A2_07	1.575	um	Non connecting act+ from the soma
A4_A2_08	2.115	um	Non connecting act+ from the soma
A4_A2_09	0.675	um	Non connecting act+ from the soma
A4_A2_10	1.305	um	Non connecting act+ branched from a primary protrusion
A4_A2_11	2.295	um	Non connecting act+ branched from a primary protrusion
A4_A2_12	7.245	um	Connecting act+
A4_A2_13	1.575	um	Connecting act+
A4_A2_14	4.545	um	Connecting act+
A4_A2_15	4.185	um	Connecting act+
A4_A2_16	6.435	um	Connecting act+
A4_A2_17	2.115	um	Connecting act+
A4_A2_18	2.385	um	Connecting act+
A4_A2_19	1.845	um	Connecting act+
A4_A2_20	3.195	um	Connecting act+
A4_A2_21	1.845	um	Connecting act+
A4_A2_22	2.205	um	Connecting act+
A4_A2_23	2.385	um	Connecting act+
A4_A2_24	1.215	um	Connecting act+
A4_A2_25	6.345	um	Connecting act+
A4_A2_26	2.205	um	Connecting act+
A4_A2_27	1.935	um	Connecting act+
A4_A2_28	2.475	um	Connecting act+
A4_A2_29	1.845	um	Connecting act+
A4_A2_30	1.305	um	Connecting act+
A4_A2_31	4.365	um	Connecting act+
A4_A2_32	5.535	um	Connecting act+
A4_A2_33	7.065	um	Connecting act+
A4_A2_34	2.745	um	Connecting act+
A4_A2_35	11.925	um	Connecting act+
A4_A2_36	5.715	um	Connecting act+
A4_A2_37	5.085	um	Connecting act+
A4_A2_38	8.505	um	Connecting act+
A4_A2_39	4.545	um	Connecting act+
A4_A2_40	11.025	um	Connecting act+
A4_A2_41	2.385	um	Connecting act+
A4_A2_42	4.815	um	Connecting act+
A4_A2_43	4.725	um	Connecting act+
A4_A3_01	2.115	um	Non connecting act+ from the soma
A4_A3_02	3.105	um	Non connecting act+ from the soma
A4_A3_03	2.025	um	Non connecting act+ from the soma
A4_A3_04	2.655	um	Non connecting act+ from the soma
A4_A3_05	2.025	um	Non connecting act+ from the soma
A4_A3_06	2.025	um	Non connecting act+ from the soma
A4_A3_07	1.575	um	Non connecting act+ from the soma
A4_A3_08	6.345	um	Non connecting act+ branched from a primary protrusion
A4_A3_09	1.845	um	Non connecting act+ branched from a primary protrusion
A4_A3_10	2.475	um	Connecting act+
A4_A3_11	0.945	um	Connecting act+
A4_A3_12	2.745	um	Connecting act+
A4_A3_13	5.985	um	Connecting act+
A4_A3_14	3.105	um	Connecting act+
A4_A3_15	3.825	um	Connecting act+
A4_A3_16	3.375	um	Connecting act+
A4_A3_17	6.165	um	Connecting act+
A4_A3_18	8.055	um	Connecting act+
A4_A3_19	2.925	um	Connecting act+
A4_A3_20	8.325	um	Connecting act+
A4_A3_21	1.845	um	Connecting act+
A4_A3_22	5.445	um	Connecting act+
A4_A3_23	2.025	um	Connecting act+
A4_A3_24	3.465	um	Connecting act+
A4_A3_25	7.065	um	Connecting act+
A4_A3_26	2.385	um	Connecting act+
A4_A3_27	2.925	um	Connecting act+
A4_A3_28	2.115	um	Connecting act+
A4_A3_29	7.425	um	Connecting act+
A4_A3_30	2.025	um	Connecting act+
A4_A3_31	8.505	um	Connecting act+
A4_A3_32	1.665	um	Connecting act+
A4_A3_33	2.205	um	Connecting act+
A4_A3_34	3.735	um	Connecting act+
A4_A3_35	2.835	um	Connecting act+
A4_A3_36	6.975	um	Connecting act+
A4_A3_37	8.325	um	Connecting act+
A4_A3_38	5.085	um	Connecting act+
A4_A3_39	1.665	um	Connecting act+
A4_A3_40	2.745	um	Connecting act+
A4_A3_41	1.935	um	Connecting act+
A4_A3_42	10.485	um	Connecting act+
A4_A3_43	8.685	um	Connecting act+
A4_A3_44	4.185	um	Connecting act+
A4_A3_45	1.845	um	Connecting act+

## Sheet: act + position
ID	Z 1: Position Z	Unit	Position	Surpass Object
NrlGFP_3DAP_A1_A1_actin647Red_GFP488Green_DIC_position_1	6.255	µm	Floating	Non connecting act+ from the soma
NrlGFP_3DAP_A1_A1_actin647Red_GFP488Green_DIC_position_10	3.105	µm	Attached	Non connecting act+ from the soma
NrlGFP_3DAP_A1_A1_actin647Red_GFP488Green_DIC_position_11	3.825	µm	Attached	Non connecting act+ from the soma
NrlGFP_3DAP_A1_A1_actin647Red_GFP488Green_DIC_position_12	3.195	µm	Attached	Non connecting act+ from the soma
NrlGFP_3DAP_A1_A1_actin647Red_GFP488Green_DIC_position_13	3.195	µm	Attached	Non connecting act+ from the soma
NrlGFP_3DAP_A1_A1_actin647Red_GFP488Green_DIC_position_14	4.185	µm	Attached	Non connecting act+ from the soma
NrlGFP_3DAP_A1_A1_actin647Red_GFP488Green_DIC_position_15	4.185	µm	Attached	Non connecting act+ from the soma
NrlGFP_3DAP_A1_A1_actin647Red_GFP488Green_DIC_position_16	2.745	µm	Attached	Non connecting act- branched from a primary protrusion
NrlGFP_3DAP_A1_A1_actin647Red_GFP488Green_DIC_position_17	4.545	µm	Attached	Non connecting act- branched from a primary protrusion
NrlGFP_3DAP_A1_A1_actin647Red_GFP488Green_DIC_position_18	4.005	µm	Attached	Non connecting act- branched from a primary protrusion
NrlGFP_3DAP_A1_A1_actin647Red_GFP488Green_DIC_position_19	5.805	µm	Floating	Connecting act+
NrlGFP_3DAP_A1_A1_actin647Red_GFP488Green_DIC_position_2	3.825	µm	Attached	Non connecting act+ from the soma
NrlGFP_3DAP_A1_A1_actin647Red_GFP488Green_DIC_position_20	6.075	µm	Floating	Connecting act+
NrlGFP_3DAP_A1_A1_actin647Red_GFP488Green_DIC_position_21	3.735	µm	Floating	Connecting act+
NrlGFP_3DAP_A1_A1_actin647Red_GFP488Green_DIC_position_22	11.115	µm	Floating	Connecting act+
NrlGFP_3DAP_A1_A1_actin647Red_GFP488Green_DIC_position_23	4.095	µm	Attached	Connecting act+
NrlGFP_3DAP_A1_A1_actin647Red_GFP488Green_DIC_position_24	11.115	µm	Floating	Connecting act+
NrlGFP_3DAP_A1_A1_actin647Red_GFP488Green_DIC_position_25	6.255	µm	Floating	Connecting act+
NrlGFP_3DAP_A1_A1_actin647Red_GFP488Green_DIC_position_26	3.555	µm	Attached	Non connecting act- from the soma
NrlGFP_3DAP_A1_A1_actin647Red_GFP488Green_DIC_position_27	3.105	µm	Attached	Non connecting act- from the soma
NrlGFP_3DAP_A1_A1_actin647Red_GFP488Green_DIC_position_28	3.285	µm	Attached	Non connecting act- from the soma
NrlGFP_3DAP_A1_A1_actin647Red_GFP488Green_DIC_position_29	4.005	µm	Attached	Non connecting act- from the soma
NrlGFP_3DAP_A1_A1_actin647Red_GFP488Green_DIC_position_3	4.905	µm	Attached	Non connecting act+ from the soma
NrlGFP_3DAP_A1_A1_actin647Red_GFP488Green_DIC_position_30	4.455	µm	Attached	Non connecting act- from the soma
NrlGFP_3DAP_A1_A1_actin647Red_GFP488Green_DIC_position_4	3.555	µm	Attached	Non connecting act+ from the soma
NrlGFP_3DAP_A1_A1_actin647Red_GFP488Green_DIC_position_5	4.365	µm	Attached	Non connecting act+ from the soma
NrlGFP_3DAP_A1_A1_actin647Red_GFP488Green_DIC_position_6	2.835	µm	Attached	Non connecting act+ from the soma
NrlGFP_3DAP_A1_A1_actin647Red_GFP488Green_DIC_position_7	2.655	µm	Attached	Non connecting act+ from the soma
NrlGFP_3DAP_A1_A1_actin647Red_GFP488Green_DIC_position_8	3.195	µm	Attached	Non connecting act+ from the soma
NrlGFP_3DAP_A1_A1_actin647Red_GFP488Green_DIC_position_9	3.375	µm	Attached	Non connecting act+ from the soma
NrlGFP_3DAP_A1_A2_actin647Red_GFP488Green_DIC_position_1	3.735	µm	Attached	Non connecting act+ from the soma
NrlGFP_3DAP_A1_A2_actin647Red_GFP488Green_DIC_position_10	3.465	µm	Attached	Non connecting act+ from the soma
NrlGFP_3DAP_A1_A2_actin647Red_GFP488Green_DIC_position_11	3.645	µm	Attached	Non connecting act+ branched from a primary protrusion
NrlGFP_3DAP_A1_A2_actin647Red_GFP488Green_DIC_position_12	2.475	µm	Attached	Non connecting act+ branched from a primary protrusion
NrlGFP_3DAP_A1_A2_actin647Red_GFP488Green_DIC_position_13	3.015	µm	Attached	Non connecting act+ branched from a primary protrusion
NrlGFP_3DAP_A1_A2_actin647Red_GFP488Green_DIC_position_14	2.925	µm	Attached	Non connecting act+ branched from a primary protrusion
NrlGFP_3DAP_A1_A2_actin647Red_GFP488Green_DIC_position_15	4.545	µm	Attached	Non connecting act+ branched from a primary protrusion
NrlGFP_3DAP_A1_A2_actin647Red_GFP488Green_DIC_position_16	2.475	µm	Attached	Non connecting act+ branched from a primary protrusion
NrlGFP_3DAP_A1_A2_actin647Red_GFP488Green_DIC_position_17	9.945	µm	Floating	Non connecting act+ branched from a primary protrusion
NrlGFP_3DAP_A1_A2_actin647Red_GFP488Green_DIC_position_18	4.005	µm	Attached	Non connecting act+ branched from a primary protrusion
NrlGFP_3DAP_A1_A2_actin647Red_GFP488Green_DIC_position_19	2.205	µm	Attached	Non connecting act+ branched from a primary protrusion
NrlGFP_3DAP_A1_A2_actin647Red_GFP488Green_DIC_position_2	2.925	µm	Attached	Non connecting act+ from the soma
NrlGFP_3DAP_A1_A2_actin647Red_GFP488Green_DIC_position_20	6.885	µm	Floating	Non connecting act+ branched from a primary protrusion
NrlGFP_3DAP_A1_A2_actin647Red_GFP488Green_DIC_position_21	2.565	µm	Attached	Non connecting act- branched from a primary protrusion
NrlGFP_3DAP_A1_A2_actin647Red_GFP488Green_DIC_position_22	2.115	µm	Attached	Non connecting act- branched from a primary protrusion
NrlGFP_3DAP_A1_A2_actin647Red_GFP488Green_DIC_position_23	1.755	µm	Attached	Non connecting act- branched from a primary protrusion
NrlGFP_3DAP_A1_A2_actin647Red_GFP488Green_DIC_position_24	1.755	µm	Attached	Non connecting act- branched from a primary protrusion
NrlGFP_3DAP_A1_A2_actin647Red_GFP488Green_DIC_position_25	6.345	µm	Floating	Connecting act+
NrlGFP_3DAP_A1_A2_actin647Red_GFP488Green_DIC_position_26	7.785	µm	Floating	Connecting act+
NrlGFP_3DAP_A1_A2_actin647Red_GFP488Green_DIC_position_27	5.715	µm	Floating	Connecting act+
NrlGFP_3DAP_A1_A2_actin647Red_GFP488Green_DIC_position_28	6.165	µm	Floating	Connecting act+
NrlGFP_3DAP_A1_A2_actin647Red_GFP488Green_DIC_position_29	5.535	µm	Floating	Connecting act+
NrlGFP_3DAP_A1_A2_actin647Red_GFP488Green_DIC_position_3	2.115	µm	Attached	Non connecting act+ from the soma
NrlGFP_3DAP_A1_A2_actin647Red_GFP488Green_DIC_position_30	6.075	µm	Floating	Connecting act+
NrlGFP_3DAP_A1_A2_actin647Red_GFP488Green_DIC_position_31	2.475	µm	Attached	Connecting act+
NrlGFP_3DAP_A1_A2_actin647Red_GFP488Green_DIC_position_32	3.375	µm	Attached	Connecting act+
NrlGFP_3DAP_A1_A2_actin647Red_GFP488Green_DIC_position_33	4.995	µm	Floating	Connecting act+
NrlGFP_3DAP_A1_A2_actin647Red_GFP488Green_DIC_position_34	4.995	µm	Floating	Connecting act+
NrlGFP_3DAP_A1_A2_actin647Red_GFP488Green_DIC_position_35	5.625	µm	Floating	Connecting act+
NrlGFP_3DAP_A1_A2_actin647Red_GFP488Green_DIC_position_36	5.625	µm	Floating	Connecting act+
NrlGFP_3DAP_A1_A2_actin647Red_GFP488Green_DIC_position_37	3.195	µm	Floating	Connecting act+
NrlGFP_3DAP_A1_A2_actin647Red_GFP488Green_DIC_position_38	3.195	µm	Attached	Connecting act+
NrlGFP_3DAP_A1_A2_actin647Red_GFP488Green_DIC_position_39	4.095	µm	Floating	Connecting act+
NrlGFP_3DAP_A1_A2_actin647Red_GFP488Green_DIC_position_4	2.295	µm	Attached	Non connecting act+ from the soma
NrlGFP_3DAP_A1_A2_actin647Red_GFP488Green_DIC_position_40	6.345	µm	Floating	Connecting act+
NrlGFP_3DAP_A1_A2_actin647Red_GFP488Green_DIC_position_41	4.095	µm	Floating	Connecting act+
NrlGFP_3DAP_A1_A2_actin647Red_GFP488Green_DIC_position_42	8.055	µm	Floating	Connecting act+
NrlGFP_3DAP_A1_A2_actin647Red_GFP488Green_DIC_position_43	4.815	µm	Floating	Connecting act+
NrlGFP_3DAP_A1_A2_actin647Red_GFP488Green_DIC_position_44	2.385	µm	Floating	Connecting act+
NrlGFP_3DAP_A1_A2_actin647Red_GFP488Green_DIC_position_45	6.075	µm	Floating	Connecting act+
NrlGFP_3DAP_A1_A2_actin647Red_GFP488Green_DIC_position_46	12.915	µm	Floating	Connecting act+
NrlGFP_3DAP_A1_A2_actin647Red_GFP488Green_DIC_position_47	14.175	µm	Floating	Connecting act+
NrlGFP_3DAP_A1_A2_actin647Red_GFP488Green_DIC_position_48	8.505	µm	Floating	Connecting act+
NrlGFP_3DAP_A1_A2_actin647Red_GFP488Green_DIC_position_49	3.465	µm	Floating	Connecting act+
NrlGFP_3DAP_A1_A2_actin647Red_GFP488Green_DIC_position_5	3.015	µm	Attached	Non connecting act+ from the soma
NrlGFP_3DAP_A1_A2_actin647Red_GFP488Green_DIC_position_50	5.085	µm	Floating	Connecting act+
NrlGFP_3DAP_A1_A2_actin647Red_GFP488Green_DIC_position_51	5.625	µm	Floating	Connecting act+
NrlGFP_3DAP_A1_A2_actin647Red_GFP488Green_DIC_position_52	3.555	µm	Attached	Connecting act+
NrlGFP_3DAP_A1_A2_actin647Red_GFP488Green_DIC_position_53	10.395	µm	Floating	Connecting act+
NrlGFP_3DAP_A1_A2_actin647Red_GFP488Green_DIC_position_54	4.095	µm	Attached	Connecting act+
NrlGFP_3DAP_A1_A2_actin647Red_GFP488Green_DIC_position_55	9.045	µm	Floating	Connecting act+
NrlGFP_3DAP_A1_A2_actin647Red_GFP488Green_DIC_position_56	4.365	µm	Floating	Connecting act-
NrlGFP_3DAP_A1_A2_actin647Red_GFP488Green_DIC_position_57	2.565	µm	Attached	Connecting act-
NrlGFP_3DAP_A1_A2_actin647Red_GFP488Green_DIC_position_58	2.925	µm	Attached	Connecting act-
NrlGFP_3DAP_A1_A2_actin647Red_GFP488Green_DIC_position_59	2.565	µm	Attached	Connecting act-
NrlGFP_3DAP_A1_A2_actin647Red_GFP488Green_DIC_position_6	5.445	µm	Floating	Non connecting act+ from the soma
NrlGFP_3DAP_A1_A2_actin647Red_GFP488Green_DIC_position_60	2.565	µm	Attached	Connecting act-
NrlGFP_3DAP_A1_A2_actin647Red_GFP488Green_DIC_position_7	3.285	µm	Attached	Non connecting act+ from the soma
NrlGFP_3DAP_A1_A2_actin647Red_GFP488Green_DIC_position_8	5.895	µm	Floating	Non connecting act+ from the soma
NrlGFP_3DAP_A1_A2_actin647Red_GFP488Green_DIC_position_9	4.545	µm	Floating	Non connecting act+ from the soma
NrlGFP_3DAP_A1_A3_actin647Red_GFP488Green_DIC_position_1	4.545	µm	Attached	Non connecting act+ from the soma
NrlGFP_3DAP_A1_A3_actin647Red_GFP488Green_DIC_position_10	5.805	µm	Floating	Non connecting act+ from the soma
NrlGFP_3DAP_A1_A3_actin647Red_GFP488Green_DIC_position_11	2.385	µm	Attached	Non connecting act+ branched from a primary protrusion
NrlGFP_3DAP_A1_A3_actin647Red_GFP488Green_DIC_position_12	2.115	µm	Attached	Non connecting act+ branched from a primary protrusion
NrlGFP_3DAP_A1_A3_actin647Red_GFP488Green_DIC_position_13	2.925	µm	Attached	Non connecting act+ branched from a primary protrusion
NrlGFP_3DAP_A1_A3_actin647Red_GFP488Green_DIC_position_14	7.695	µm	Floating	Non connecting act+ branched from a primary protrusion
NrlGFP_3DAP_A1_A3_actin647Red_GFP488Green_DIC_position_15	9.045	µm	Floating	Non connecting act+ branched from a primary protrusion
NrlGFP_3DAP_A1_A3_actin647Red_GFP488Green_DIC_position_16	11.385	µm	Floating	Non connecting act+ branched from a primary protrusion
NrlGFP_3DAP_A1_A3_actin647Red_GFP488Green_DIC_position_17	8.595	µm	Floating	Non connecting act+ branched from a primary protrusion
NrlGFP_3DAP_A1_A3_actin647Red_GFP488Green_DIC_position_18	2.025	µm	Attached	Non connecting act- branched from a primary protrusion
NrlGFP_3DAP_A1_A3_actin647Red_GFP488Green_DIC_position_19	1.665	µm	Attached	Non connecting act- branched from a primary protrusion
NrlGFP_3DAP_A1_A3_actin647Red_GFP488Green_DIC_position_2	2.835	µm	Attached	Non connecting act+ from the soma
NrlGFP_3DAP_A1_A3_actin647Red_GFP488Green_DIC_position_20	2.925	µm	Attached	Connecting act+
NrlGFP_3DAP_A1_A3_actin647Red_GFP488Green_DIC_position_21	3.285	µm	Attached	Connecting act+
NrlGFP_3DAP_A1_A3_actin647Red_GFP488Green_DIC_position_22	3.285	µm	Attached	Connecting act+
NrlGFP_3DAP_A1_A3_actin647Red_GFP488Green_DIC_position_23	8.685	µm	Floating	Connecting act+
NrlGFP_3DAP_A1_A3_actin647Red_GFP488Green_DIC_position_24	3.195	µm	Attached	Connecting act+
NrlGFP_3DAP_A1_A3_actin647Red_GFP488Green_DIC_position_25	5.715	µm	Floating	Connecting act+
NrlGFP_3DAP_A1_A3_actin647Red_GFP488Green_DIC_position_26	9.405	µm	Floating	Connecting act+
NrlGFP_3DAP_A1_A3_actin647Red_GFP488Green_DIC_position_27	5.805	µm	Floating	Connecting act+
NrlGFP_3DAP_A1_A3_actin647Red_GFP488Green_DIC_position_28	2.025	µm	Attached	Connecting act+
NrlGFP_3DAP_A1_A3_actin647Red_GFP488Green_DIC_position_29	12.195	µm	Floating	Connecting act+
NrlGFP_3DAP_A1_A3_actin647Red_GFP488Green_DIC_position_3	2.565	µm	Attached	Non connecting act+ from the soma
NrlGFP_3DAP_A1_A3_actin647Red_GFP488Green_DIC_position_30	3.015	µm	Attached	Connecting act+
NrlGFP_3DAP_A1_A3_actin647Red_GFP488Green_DIC_position_31	3.285	µm	Attached	Connecting act+
NrlGFP_3DAP_A1_A3_actin647Red_GFP488Green_DIC_position_32	6.705	µm	Floating	Connecting act+
NrlGFP_3DAP_A1_A3_actin647Red_GFP488Green_DIC_position_33	7.155	µm	Floating	Connecting act+
NrlGFP_3DAP_A1_A3_actin647Red_GFP488Green_DIC_position_34	4.725	µm	Floating	Connecting act+
NrlGFP_3DAP_A1_A3_actin647Red_GFP488Green_DIC_position_35	2.115	µm	Attached	Connecting act+
NrlGFP_3DAP_A1_A3_actin647Red_GFP488Green_DIC_position_36	5.355	µm	Floating	Connecting act+
NrlGFP_3DAP_A1_A3_actin647Red_GFP488Green_DIC_position_37	7.695	µm	Floating	Connecting act+
NrlGFP_3DAP_A1_A3_actin647Red_GFP488Green_DIC_position_38	8.685	µm	Floating	Connecting act+
NrlGFP_3DAP_A1_A3_actin647Red_GFP488Green_DIC_position_39	9.405	µm	Floating	Connecting act+
NrlGFP_3DAP_A1_A3_actin647Red_GFP488Green_DIC_position_4	3.285	µm	Attached	Non connecting act+ from the soma
NrlGFP_3DAP_A1_A3_actin647Red_GFP488Green_DIC_position_40	2.835	µm	Attached	Connecting act+
NrlGFP_3DAP_A1_A3_actin647Red_GFP488Green_DIC_position_41	7.335	µm	Floating	Connecting act+
NrlGFP_3DAP_A1_A3_actin647Red_GFP488Green_DIC_position_42	3.555	µm	Attached	Connecting act+
NrlGFP_3DAP_A1_A3_actin647Red_GFP488Green_DIC_position_43	6.615	µm	Floating	Connecting act+
NrlGFP_3DAP_A1_A3_actin647Red_GFP488Green_DIC_position_44	5.535	µm	Floating	Connecting act+
NrlGFP_3DAP_A1_A3_actin647Red_GFP488Green_DIC_position_45	2.925	µm	Attached	Connecting act-
NrlGFP_3DAP_A1_A3_actin647Red_GFP488Green_DIC_position_5	3.195	µm	Attached	Non connecting act+ from the soma
NrlGFP_3DAP_A1_A3_actin647Red_GFP488Green_DIC_position_6	1.935	µm	Attached	Non connecting act+ from the soma
NrlGFP_3DAP_A1_A3_actin647Red_GFP488Green_DIC_position_7	7.965	µm	Floating	Non connecting act+ from the soma
NrlGFP_3DAP_A1_A3_actin647Red_GFP488Green_DIC_position_8	7.425	µm	Floating	Non connecting act+ from the soma
NrlGFP_3DAP_A1_A3_actin647Red_GFP488Green_DIC_position_9	2.115	µm	Attached	Non connecting act+ from the soma
NrlGFP_3DAP_A2_A1_actin647Red_GFP488Green_DIC_position_1	2.655	µm	Attached	Non connecting act+ from the soma
NrlGFP_3DAP_A2_A1_actin647Red_GFP488Green_DIC_position_10	2.925	µm	Attached	Non connecting act+ from the soma
NrlGFP_3DAP_A2_A1_actin647Red_GFP488Green_DIC_position_11	9.045	µm	Floating	Non connecting act+ from the soma
NrlGFP_3DAP_A2_A1_actin647Red_GFP488Green_DIC_position_12	2.385	µm	Attached	Non connecting act+ from the soma
NrlGFP_3DAP_A2_A1_actin647Red_GFP488Green_DIC_position_13	2.115	µm	Attached	Non connecting act+ branched from a primary protrusion
NrlGFP_3DAP_A2_A1_actin647Red_GFP488Green_DIC_position_14	1.845	µm	Attached	Non connecting act+ branched from a primary protrusion
NrlGFP_3DAP_A2_A1_actin647Red_GFP488Green_DIC_position_15	2.925	µm	Attached	Non connecting act+ branched from a primary protrusion
NrlGFP_3DAP_A2_A1_actin647Red_GFP488Green_DIC_position_16	1.935	µm	Attached	Non connecting act+ branched from a primary protrusion
NrlGFP_3DAP_A2_A1_actin647Red_GFP488Green_DIC_position_17	1.935	µm	Attached	Non connecting act+ branched from a primary protrusion
NrlGFP_3DAP_A2_A1_actin647Red_GFP488Green_DIC_position_18	2.205	µm	Attached	Non connecting act+ branched from a primary protrusion
NrlGFP_3DAP_A2_A1_actin647Red_GFP488Green_DIC_position_19	2.205	µm	Attached	Non connecting act+ branched from a primary protrusion
NrlGFP_3DAP_A2_A1_actin647Red_GFP488Green_DIC_position_2	2.565	µm	Attached	Non connecting act+ from the soma
NrlGFP_3DAP_A2_A1_actin647Red_GFP488Green_DIC_position_20	3.015	µm	Attached	Non connecting act+ branched from a primary protrusion
NrlGFP_3DAP_A2_A1_actin647Red_GFP488Green_DIC_position_21	2.205	µm	Attached	Non connecting act+ branched from a primary protrusion
NrlGFP_3DAP_A2_A1_actin647Red_GFP488Green_DIC_position_22	3.105	µm	Attached	Non connecting act+ branched from a primary protrusion
NrlGFP_3DAP_A2_A1_actin647Red_GFP488Green_DIC_position_23	2.835	µm	Attached	Non connecting act+ branched from a primary protrusion
NrlGFP_3DAP_A2_A1_actin647Red_GFP488Green_DIC_position_24	5.625	µm	Floating	Non connecting act+ branched from a primary protrusion
NrlGFP_3DAP_A2_A1_actin647Red_GFP488Green_DIC_position_25	3.285	µm	Floating	Non connecting act+ branched from a primary protrusion
NrlGFP_3DAP_A2_A1_actin647Red_GFP488Green_DIC_position_26	2.025	µm	Attached	Non connecting act+ branched from a primary protrusion
NrlGFP_3DAP_A2_A1_actin647Red_GFP488Green_DIC_position_27	5.445	µm	Floating	Non connecting act+ branched from a primary protrusion
NrlGFP_3DAP_A2_A1_actin647Red_GFP488Green_DIC_position_28	2.205	µm	Attached	Non connecting act- from the soma
NrlGFP_3DAP_A2_A1_actin647Red_GFP488Green_DIC_position_29	3.465	µm	Floating	Connecting act+
NrlGFP_3DAP_A2_A1_actin647Red_GFP488Green_DIC_position_3	2.925	µm	Attached	Non connecting act+ from the soma
NrlGFP_3DAP_A2_A1_actin647Red_GFP488Green_DIC_position_30	3.645	µm	Floating	Connecting act+
NrlGFP_3DAP_A2_A1_actin647Red_GFP488Green_DIC_position_31	4.275	µm	Floating	Connecting act+
NrlGFP_3DAP_A2_A1_actin647Red_GFP488Green_DIC_position_32	3.465	µm	Floating	Connecting act+
NrlGFP_3DAP_A2_A1_actin647Red_GFP488Green_DIC_position_33	7.065	µm	Floating	Connecting act+
NrlGFP_3DAP_A2_A1_actin647Red_GFP488Green_DIC_position_34	5.715	µm	Floating	Connecting act+
NrlGFP_3DAP_A2_A1_actin647Red_GFP488Green_DIC_position_35	3.195	µm	Floating	Connecting act+
NrlGFP_3DAP_A2_A1_actin647Red_GFP488Green_DIC_position_36	5.265	µm	Floating	Connecting act+
NrlGFP_3DAP_A2_A1_actin647Red_GFP488Green_DIC_position_37	4.185	µm	Floating	Connecting act+
NrlGFP_3DAP_A2_A1_actin647Red_GFP488Green_DIC_position_38	4.905	µm	Floating	Connecting act+
NrlGFP_3DAP_A2_A1_actin647Red_GFP488Green_DIC_position_39	3.825	µm	Floating	Connecting act+
NrlGFP_3DAP_A2_A1_actin647Red_GFP488Green_DIC_position_4	3.105	µm	Attached	Non connecting act+ from the soma
NrlGFP_3DAP_A2_A1_actin647Red_GFP488Green_DIC_position_40	2.115	µm	Attached	Connecting act+
NrlGFP_3DAP_A2_A1_actin647Red_GFP488Green_DIC_position_41	3.825	µm	Floating	Connecting act+
NrlGFP_3DAP_A2_A1_actin647Red_GFP488Green_DIC_position_42	3.735	µm	Floating	Connecting act+
NrlGFP_3DAP_A2_A1_actin647Red_GFP488Green_DIC_position_43	3.285	µm	Floating	Connecting act+
NrlGFP_3DAP_A2_A1_actin647Red_GFP488Green_DIC_position_44	7.245	µm	Floating	Connecting act+
NrlGFP_3DAP_A2_A1_actin647Red_GFP488Green_DIC_position_45	4.185	µm	Floating	Connecting act+
NrlGFP_3DAP_A2_A1_actin647Red_GFP488Green_DIC_position_46	2.925	µm	Floating	Connecting act+
NrlGFP_3DAP_A2_A1_actin647Red_GFP488Green_DIC_position_47	2.295	µm	Floating	Connecting act-
NrlGFP_3DAP_A2_A1_actin647Red_GFP488Green_DIC_position_5	3.645	µm	Floating	Non connecting act+ from the soma
NrlGFP_3DAP_A2_A1_actin647Red_GFP488Green_DIC_position_6	2.565	µm	Attached	Non connecting act+ from the soma
NrlGFP_3DAP_A2_A1_actin647Red_GFP488Green_DIC_position_7	3.015	µm	Attached	Non connecting act+ from the soma
NrlGFP_3DAP_A2_A1_actin647Red_GFP488Green_DIC_position_8	3.375	µm	Attached	Non connecting act+ from the soma
NrlGFP_3DAP_A2_A1_actin647Red_GFP488Green_DIC_position_9	3.105	µm	Attached	Non connecting act+ from the soma
NrlGFP_3DAP_A2_A2_actin647Red_GFP488Green_DIC_position_1	2.295	µm	Attached	Non connecting act+ from the soma
NrlGFP_3DAP_A2_A2_actin647Red_GFP488Green_DIC_position_10	3.195	µm	Attached	Connecting act+
NrlGFP_3DAP_A2_A2_actin647Red_GFP488Green_DIC_position_11	2.565	µm	Floating	Connecting act+
NrlGFP_3DAP_A2_A2_actin647Red_GFP488Green_DIC_position_12	3.285	µm	Floating	Connecting act+
NrlGFP_3DAP_A2_A2_actin647Red_GFP488Green_DIC_position_13	3.465	µm	Floating	Connecting act+
NrlGFP_3DAP_A2_A2_actin647Red_GFP488Green_DIC_position_14	2.475	µm	Floating	Connecting act+
NrlGFP_3DAP_A2_A2_actin647Red_GFP488Green_DIC_position_15	5.445	µm	Floating	Connecting act+
NrlGFP_3DAP_A2_A2_actin647Red_GFP488Green_DIC_position_16	3.195	µm	Floating	Connecting act+
NrlGFP_3DAP_A2_A2_actin647Red_GFP488Green_DIC_position_17	2.925	µm	Floating	Connecting act+
NrlGFP_3DAP_A2_A2_actin647Red_GFP488Green_DIC_position_18	2.925	µm	Floating	Connecting act+
NrlGFP_3DAP_A2_A2_actin647Red_GFP488Green_DIC_position_19	2.655	µm	Attached	Connecting act+
NrlGFP_3DAP_A2_A2_actin647Red_GFP488Green_DIC_position_2	2.655	µm	Attached	Non connecting act+ from the soma
NrlGFP_3DAP_A2_A2_actin647Red_GFP488Green_DIC_position_20	9.405	µm	Floating	Connecting act+
NrlGFP_3DAP_A2_A2_actin647Red_GFP488Green_DIC_position_21	3.105	µm	Attached	Connecting act+
NrlGFP_3DAP_A2_A2_actin647Red_GFP488Green_DIC_position_22	2.475	µm	Attached	Connecting act+
NrlGFP_3DAP_A2_A2_actin647Red_GFP488Green_DIC_position_3	3.105	µm	Attached	Non connecting act+ from the soma
NrlGFP_3DAP_A2_A2_actin647Red_GFP488Green_DIC_position_4	2.295	µm	Attached	Non connecting act+ from the soma
NrlGFP_3DAP_A2_A2_actin647Red_GFP488Green_DIC_position_5	2.205	µm	Attached	Non connecting act+ branched from a primary protrusion
NrlGFP_3DAP_A2_A2_actin647Red_GFP488Green_DIC_position_6	3.375	µm	Attached	Non connecting act+ branched from a primary protrusion
NrlGFP_3DAP_A2_A2_actin647Red_GFP488Green_DIC_position_7	5.355	µm	Floatting	Non connecting act- from the soma
NrlGFP_3DAP_A2_A2_actin647Red_GFP488Green_DIC_position_8	3.465	µm	Attached	Connecting act+
NrlGFP_3DAP_A2_A2_actin647Red_GFP488Green_DIC_position_9	5.625	µm	Floating	Connecting act+
NrlGFP_3DAP_A2_A3_actin647Red_GFP488Green_DIC_position_1	2.475	µm	Attached	Non connecting act+ from the soma
NrlGFP_3DAP_A2_A3_actin647Red_GFP488Green_DIC_position_10	3.285	µm	Attached	Non connecting act+ from the soma
NrlGFP_3DAP_A2_A3_actin647Red_GFP488Green_DIC_position_11	2.115	µm	Attached	Non connecting act+ from the soma
NrlGFP_3DAP_A2_A3_actin647Red_GFP488Green_DIC_position_12	8.775	µm	Floating	Non connecting act+ from the soma
NrlGFP_3DAP_A2_A3_actin647Red_GFP488Green_DIC_position_13	12.105	µm	Floating	Non connecting act+ from the soma
NrlGFP_3DAP_A2_A3_actin647Red_GFP488Green_DIC_position_14	1.845	µm	Attached	Non connecting act+ from the soma
NrlGFP_3DAP_A2_A3_actin647Red_GFP488Green_DIC_position_15	1.845	µm	Attached	Non connecting act+ from the soma
NrlGFP_3DAP_A2_A3_actin647Red_GFP488Green_DIC_position_16	1.755	µm	Attached	Non connecting act+ from the soma
NrlGFP_3DAP_A2_A3_actin647Red_GFP488Green_DIC_position_17	1.035	µm	Attached	Non connecting act+ from the soma
NrlGFP_3DAP_A2_A3_actin647Red_GFP488Green_DIC_position_18	3.195	µm	Attached	Non connecting act+ from the soma
NrlGFP_3DAP_A2_A3_actin647Red_GFP488Green_DIC_position_19	2.745	µm	Floating	Non connecting act+ branched from a primary protrusion
NrlGFP_3DAP_A2_A3_actin647Red_GFP488Green_DIC_position_2	2.025	µm	Attached	Non connecting act+ from the soma
NrlGFP_3DAP_A2_A3_actin647Red_GFP488Green_DIC_position_20	1.665	µm	Attached	Non connecting act+ branched from a primary protrusion
NrlGFP_3DAP_A2_A3_actin647Red_GFP488Green_DIC_position_21	1.935	µm	Attached	Non connecting act+ branched from a primary protrusion
NrlGFP_3DAP_A2_A3_actin647Red_GFP488Green_DIC_position_22	2.295	µm	Attached	Non connecting act+ branched from a primary protrusion
NrlGFP_3DAP_A2_A3_actin647Red_GFP488Green_DIC_position_23	1.755	µm	Attached	Non connecting act+ branched from a primary protrusion
NrlGFP_3DAP_A2_A3_actin647Red_GFP488Green_DIC_position_24	3.555	µm	Floating	Non connecting act+ branched from a primary protrusion
NrlGFP_3DAP_A2_A3_actin647Red_GFP488Green_DIC_position_25	5.715	µm	Floating	Non connecting act- from the soma
NrlGFP_3DAP_A2_A3_actin647Red_GFP488Green_DIC_position_26	2.385	µm	Floating	Connecting act+
NrlGFP_3DAP_A2_A3_actin647Red_GFP488Green_DIC_position_27	4.275	µm	Floating	Connecting act+
NrlGFP_3DAP_A2_A3_actin647Red_GFP488Green_DIC_position_28	5.175	µm	Floating	Connecting act+
NrlGFP_3DAP_A2_A3_actin647Red_GFP488Green_DIC_position_29	4.275	µm	Floating	Connecting act+
NrlGFP_3DAP_A2_A3_actin647Red_GFP488Green_DIC_position_3	2.205	µm	Attached	Non connecting act+ from the soma
NrlGFP_3DAP_A2_A3_actin647Red_GFP488Green_DIC_position_30	2.205	µm	Floating	Connecting act+
NrlGFP_3DAP_A2_A3_actin647Red_GFP488Green_DIC_position_31	9.315	µm	Floating	Connecting act+
NrlGFP_3DAP_A2_A3_actin647Red_GFP488Green_DIC_position_32	3.375	µm	Floating	Connecting act+
NrlGFP_3DAP_A2_A3_actin647Red_GFP488Green_DIC_position_33	10.485	µm	Floating	Connecting act+
NrlGFP_3DAP_A2_A3_actin647Red_GFP488Green_DIC_position_34	4.995	µm	Floating	Connecting act+
NrlGFP_3DAP_A2_A3_actin647Red_GFP488Green_DIC_position_35	3.015	µm	Floating	Connecting act+
NrlGFP_3DAP_A2_A3_actin647Red_GFP488Green_DIC_position_36	4.545	µm	Floating	Connecting act+
NrlGFP_3DAP_A2_A3_actin647Red_GFP488Green_DIC_position_37	1.575	µm	Attached	Connecting act+
NrlGFP_3DAP_A2_A3_actin647Red_GFP488Green_DIC_position_38	5.895	µm	Floating	Connecting act+
NrlGFP_3DAP_A2_A3_actin647Red_GFP488Green_DIC_position_39	2.745	µm	Floating	Connecting act+
NrlGFP_3DAP_A2_A3_actin647Red_GFP488Green_DIC_position_4	1.845	µm	Attached	Non connecting act+ from the soma
NrlGFP_3DAP_A2_A3_actin647Red_GFP488Green_DIC_position_40	1.935	µm	Attached	Connecting act+
NrlGFP_3DAP_A2_A3_actin647Red_GFP488Green_DIC_position_41	8.055	µm	Floating	Connecting act+
NrlGFP_3DAP_A2_A3_actin647Red_GFP488Green_DIC_position_42	5.625	µm	Floating	Connecting act+
NrlGFP_3DAP_A2_A3_actin647Red_GFP488Green_DIC_position_43	6.705	µm	Floating	Connecting act+
NrlGFP_3DAP_A2_A3_actin647Red_GFP488Green_DIC_position_44	9.495	µm	Floating	Connecting act+
NrlGFP_3DAP_A2_A3_actin647Red_GFP488Green_DIC_position_45	2.745	µm	Floating	Connecting act+
NrlGFP_3DAP_A2_A3_actin647Red_GFP488Green_DIC_position_46	3.915	µm	Floating	Connecting act+
NrlGFP_3DAP_A2_A3_actin647Red_GFP488Green_DIC_position_47	3.465	µm	Floating	Connecting act+
NrlGFP_3DAP_A2_A3_actin647Red_GFP488Green_DIC_position_48	8.415	µm	Floating	Connecting act+
NrlGFP_3DAP_A2_A3_actin647Red_GFP488Green_DIC_position_49	4.005	µm	Floating	Connecting act+
NrlGFP_3DAP_A2_A3_actin647Red_GFP488Green_DIC_position_5	1.935	µm	Attached	Non connecting act+ from the soma
NrlGFP_3DAP_A2_A3_actin647Red_GFP488Green_DIC_position_50	9.315	µm	Floating	Connecting act+
NrlGFP_3DAP_A2_A3_actin647Red_GFP488Green_DIC_position_51	3.375	µm	Floating	Connecting act+
NrlGFP_3DAP_A2_A3_actin647Red_GFP488Green_DIC_position_52	3.465	µm	Floating	Connecting act+
NrlGFP_3DAP_A2_A3_actin647Red_GFP488Green_DIC_position_53	3.375	µm	Floating	Connecting act+
NrlGFP_3DAP_A2_A3_actin647Red_GFP488Green_DIC_position_54	1.755	µm	Attached	Connecting act+
NrlGFP_3DAP_A2_A3_actin647Red_GFP488Green_DIC_position_55	3.105	µm	Floating	Connecting act+
NrlGFP_3DAP_A2_A3_actin647Red_GFP488Green_DIC_position_56	5.085	µm	Floating	Connecting act-
NrlGFP_3DAP_A2_A3_actin647Red_GFP488Green_DIC_position_6	3.825	µm	Attached	Non connecting act+ from the soma
NrlGFP_3DAP_A2_A3_actin647Red_GFP488Green_DIC_position_7	1.845	µm	Attached	Non connecting act+ from the soma
NrlGFP_3DAP_A2_A3_actin647Red_GFP488Green_DIC_position_8	1.845	µm	Attached	Non connecting act+ from the soma
NrlGFP_3DAP_A2_A3_actin647Red_GFP488Green_DIC_position_9	2.295	µm	Attached	Non connecting act+ from the soma
NrlGFP_3DAP_A3_A1_actin647Red_GFP488Green_DIC_position_1	3.915	µm	Floating	Non connecting act+ from the soma
NrlGFP_3DAP_A3_A1_actin647Red_GFP488Green_DIC_position_10	2.565	µm	Attached	Non connecting act+ from the soma
NrlGFP_3DAP_A3_A1_actin647Red_GFP488Green_DIC_position_11	1.755	µm	Attached	Non connecting act+ from the soma
NrlGFP_3DAP_A3_A1_actin647Red_GFP488Green_DIC_position_12	2.385	µm	Attached	Non connecting act+ branched from a primary protrusion
NrlGFP_3DAP_A3_A1_actin647Red_GFP488Green_DIC_position_13	2.115	µm	Attached	Non connecting act+ branched from a primary protrusion
NrlGFP_3DAP_A3_A1_actin647Red_GFP488Green_DIC_position_14	2.115	µm	Attached	Non connecting act+ branched from a primary protrusion
NrlGFP_3DAP_A3_A1_actin647Red_GFP488Green_DIC_position_15	1.755	µm	Attached	Non connecting act+ branched from a primary protrusion
NrlGFP_3DAP_A3_A1_actin647Red_GFP488Green_DIC_position_16	1.395	µm	Attached	Non connecting act- from the soma
NrlGFP_3DAP_A3_A1_actin647Red_GFP488Green_DIC_position_17	2.475	µm	Attached	Non connecting act- from the soma
NrlGFP_3DAP_A3_A1_actin647Red_GFP488Green_DIC_position_18	12.105	µm	Floating	Non connecting act- from the soma
NrlGFP_3DAP_A3_A1_actin647Red_GFP488Green_DIC_position_19	2.475	µm	Attached	Non connecting act- from the soma
NrlGFP_3DAP_A3_A1_actin647Red_GFP488Green_DIC_position_2	2.295	µm	Attached	Non connecting act+ from the soma
NrlGFP_3DAP_A3_A1_actin647Red_GFP488Green_DIC_position_20	2.925	µm	Attached	Non connecting act- from the soma
NrlGFP_3DAP_A3_A1_actin647Red_GFP488Green_DIC_position_21	1.935	µm	Attached	Non connecting act- from the soma
NrlGFP_3DAP_A3_A1_actin647Red_GFP488Green_DIC_position_22	1.485	µm	Attached	Non connecting act- branched from a primary protrusion
NrlGFP_3DAP_A3_A1_actin647Red_GFP488Green_DIC_position_23	3.375	µm	Floating	Connecting act+
NrlGFP_3DAP_A3_A1_actin647Red_GFP488Green_DIC_position_24	7.425	µm	Floating	Connecting act+
NrlGFP_3DAP_A3_A1_actin647Red_GFP488Green_DIC_position_25	5.625	µm	Floating	Connecting act+
NrlGFP_3DAP_A3_A1_actin647Red_GFP488Green_DIC_position_26	8.415	µm	Floating	Connecting act+
NrlGFP_3DAP_A3_A1_actin647Red_GFP488Green_DIC_position_27	8.415	µm	Floating	Connecting act+
NrlGFP_3DAP_A3_A1_actin647Red_GFP488Green_DIC_position_28	5.895	µm	Floating	Connecting act+
NrlGFP_3DAP_A3_A1_actin647Red_GFP488Green_DIC_position_29	2.745	µm	Floating	Connecting act+
NrlGFP_3DAP_A3_A1_actin647Red_GFP488Green_DIC_position_3	1.395	µm	Attached	Non connecting act+ from the soma
NrlGFP_3DAP_A3_A1_actin647Red_GFP488Green_DIC_position_30	4.545	µm	Floating	Connecting act+
NrlGFP_3DAP_A3_A1_actin647Red_GFP488Green_DIC_position_31	3.735	µm	Floating	Connecting act+
NrlGFP_3DAP_A3_A1_actin647Red_GFP488Green_DIC_position_32	2.025	µm	Floating	Connecting act+
NrlGFP_3DAP_A3_A1_actin647Red_GFP488Green_DIC_position_33	3.915	µm	Floating	Connecting act+
NrlGFP_3DAP_A3_A1_actin647Red_GFP488Green_DIC_position_34	4.185	µm	Floating	Connecting act+
NrlGFP_3DAP_A3_A1_actin647Red_GFP488Green_DIC_position_35	2.655	µm	Floating	Connecting act+
NrlGFP_3DAP_A3_A1_actin647Red_GFP488Green_DIC_position_36	3.375	µm	Floating	Connecting act+
NrlGFP_3DAP_A3_A1_actin647Red_GFP488Green_DIC_position_37	4.005	µm	Floating	Connecting act+
NrlGFP_3DAP_A3_A1_actin647Red_GFP488Green_DIC_position_38	4.365	µm	Floating	Connecting act+
NrlGFP_3DAP_A3_A1_actin647Red_GFP488Green_DIC_position_39	2.925	µm	Floating	Connecting act+
NrlGFP_3DAP_A3_A1_actin647Red_GFP488Green_DIC_position_4	1.395	µm	Attached	Non connecting act+ from the soma
NrlGFP_3DAP_A3_A1_actin647Red_GFP488Green_DIC_position_40	2.655	µm	Floating	Connecting act+
NrlGFP_3DAP_A3_A1_actin647Red_GFP488Green_DIC_position_41	2.205	µm	Floating	Connecting act+
NrlGFP_3DAP_A3_A1_actin647Red_GFP488Green_DIC_position_42	2.745	µm	Floating	Connecting act+
NrlGFP_3DAP_A3_A1_actin647Red_GFP488Green_DIC_position_43	3.015	µm	Floating	Connecting act+
NrlGFP_3DAP_A3_A1_actin647Red_GFP488Green_DIC_position_44	5.805	µm	Floating	Connecting act+
NrlGFP_3DAP_A3_A1_actin647Red_GFP488Green_DIC_position_45	6.975	µm	Floating	Connecting act+
NrlGFP_3DAP_A3_A1_actin647Red_GFP488Green_DIC_position_46	3.735	µm	Floating	Connecting act+
NrlGFP_3DAP_A3_A1_actin647Red_GFP488Green_DIC_position_47	5.805	µm	Floating	Connecting act+
NrlGFP_3DAP_A3_A1_actin647Red_GFP488Green_DIC_position_48	3.105	µm	Floating	Connecting act+
NrlGFP_3DAP_A3_A1_actin647Red_GFP488Green_DIC_position_49	3.015	µm	Floating	Connecting act+
NrlGFP_3DAP_A3_A1_actin647Red_GFP488Green_DIC_position_5	1.125	µm	Attached	Non connecting act+ from the soma
NrlGFP_3DAP_A3_A1_actin647Red_GFP488Green_DIC_position_50	3.465	µm	Floating	Connecting act+
NrlGFP_3DAP_A3_A1_actin647Red_GFP488Green_DIC_position_51	4.725	µm	Floating	Connecting act+
NrlGFP_3DAP_A3_A1_actin647Red_GFP488Green_DIC_position_6	2.025	µm	Attached	Non connecting act+ from the soma
NrlGFP_3DAP_A3_A1_actin647Red_GFP488Green_DIC_position_7	1.395	µm	Attached	Non connecting act+ from the soma
NrlGFP_3DAP_A3_A1_actin647Red_GFP488Green_DIC_position_8	1.845	µm	Attached	Non connecting act+ from the soma
NrlGFP_3DAP_A3_A1_actin647Red_GFP488Green_DIC_position_9	2.025	µm	Attached	Non connecting act+ from the soma
NrlGFP_3DAP_A3_A2_actin647Red_GFP488Green_DIC_position_1	2.835	µm	Attached	Non connecting act+ from the soma
NrlGFP_3DAP_A3_A2_actin647Red_GFP488Green_DIC_position_10	2.745	µm	Attached	Non connecting act+ branched from a primary protrusion
NrlGFP_3DAP_A3_A2_actin647Red_GFP488Green_DIC_position_11	10.485	µm	Floating	Non connecting act+ branched from a primary protrusion
NrlGFP_3DAP_A3_A2_actin647Red_GFP488Green_DIC_position_12	2.745	µm	Attached	Non connecting act+ branched from a primary protrusion
NrlGFP_3DAP_A3_A2_actin647Red_GFP488Green_DIC_position_13	2.115	µm	Attached	Non connecting act+ branched from a primary protrusion
NrlGFP_3DAP_A3_A2_actin647Red_GFP488Green_DIC_position_14	2.385	µm	Attached	Non connecting act+ branched from a primary protrusion
NrlGFP_3DAP_A3_A2_actin647Red_GFP488Green_DIC_position_15	2.655	µm	Attached	Non connecting act+ branched from a primary protrusion
NrlGFP_3DAP_A3_A2_actin647Red_GFP488Green_DIC_position_16	2.655	µm	Attached	Non connecting act+ branched from a primary protrusion
NrlGFP_3DAP_A3_A2_actin647Red_GFP488Green_DIC_position_17	4.545	µm	Attached	Non connecting act+ branched from a primary protrusion
NrlGFP_3DAP_A3_A2_actin647Red_GFP488Green_DIC_position_18	2.565	µm	Attached	Non connecting act+ branched from a primary protrusion
NrlGFP_3DAP_A3_A2_actin647Red_GFP488Green_DIC_position_19	1.935	µm	Attached	Non connecting act- from the soma
NrlGFP_3DAP_A3_A2_actin647Red_GFP488Green_DIC_position_2	3.555	µm	Attached	Non connecting act+ from the soma
NrlGFP_3DAP_A3_A2_actin647Red_GFP488Green_DIC_position_20	4.095	µm	Attached	Connecting act+
NrlGFP_3DAP_A3_A2_actin647Red_GFP488Green_DIC_position_21	3.555	µm	Attached	Connecting act+
NrlGFP_3DAP_A3_A2_actin647Red_GFP488Green_DIC_position_22	3.465	µm	Attached	Connecting act+
NrlGFP_3DAP_A3_A2_actin647Red_GFP488Green_DIC_position_23	9.405	µm	Floating	Connecting act+
NrlGFP_3DAP_A3_A2_actin647Red_GFP488Green_DIC_position_24	9.495	µm	Floating	Connecting act+
NrlGFP_3DAP_A3_A2_actin647Red_GFP488Green_DIC_position_25	3.825	µm	Floating	Connecting act+
NrlGFP_3DAP_A3_A2_actin647Red_GFP488Green_DIC_position_26	3.465	µm	Floating	Connecting act+
NrlGFP_3DAP_A3_A2_actin647Red_GFP488Green_DIC_position_27	1.935	µm	Attached	Connecting act+
NrlGFP_3DAP_A3_A2_actin647Red_GFP488Green_DIC_position_28	2.385	µm	Attached	Connecting act+
NrlGFP_3DAP_A3_A2_actin647Red_GFP488Green_DIC_position_29	8.055	µm	Floating	Connecting act+
NrlGFP_3DAP_A3_A2_actin647Red_GFP488Green_DIC_position_3	1.845	µm	Attached	Non connecting act+ from the soma
NrlGFP_3DAP_A3_A2_actin647Red_GFP488Green_DIC_position_30	11.655	µm	Floating	Connecting act+
NrlGFP_3DAP_A3_A2_actin647Red_GFP488Green_DIC_position_31	8.145	µm	Floating	Connecting act+
NrlGFP_3DAP_A3_A2_actin647Red_GFP488Green_DIC_position_32	3.825	µm	Attached	Connecting act+
NrlGFP_3DAP_A3_A2_actin647Red_GFP488Green_DIC_position_33	2.295	µm	Attached	Connecting act+
NrlGFP_3DAP_A3_A2_actin647Red_GFP488Green_DIC_position_34	4.725	µm	Floating	Connecting act+
NrlGFP_3DAP_A3_A2_actin647Red_GFP488Green_DIC_position_35	2.115	µm	Attached	Connecting act+
NrlGFP_3DAP_A3_A2_actin647Red_GFP488Green_DIC_position_36	7.245	µm	Floating	Connecting act+
NrlGFP_3DAP_A3_A2_actin647Red_GFP488Green_DIC_position_37	3.465	µm	Attached	Connecting act+
NrlGFP_3DAP_A3_A2_actin647Red_GFP488Green_DIC_position_38	3.375	µm	Floating	Connecting act+
NrlGFP_3DAP_A3_A2_actin647Red_GFP488Green_DIC_position_39	2.745	µm	Attached	Connecting act+
NrlGFP_3DAP_A3_A2_actin647Red_GFP488Green_DIC_position_4	4.005	µm	Attached	Non connecting act+ from the soma
NrlGFP_3DAP_A3_A2_actin647Red_GFP488Green_DIC_position_40	2.565	µm	Attached	Connecting act+
NrlGFP_3DAP_A3_A2_actin647Red_GFP488Green_DIC_position_41	3.465	µm	Attached	Connecting act+
NrlGFP_3DAP_A3_A2_actin647Red_GFP488Green_DIC_position_42	3.735	µm	Floating	Connecting act+
NrlGFP_3DAP_A3_A2_actin647Red_GFP488Green_DIC_position_43	5.265	µm	Floating	Connecting act+
NrlGFP_3DAP_A3_A2_actin647Red_GFP488Green_DIC_position_44	5.175	µm	Floating	Connecting act+
NrlGFP_3DAP_A3_A2_actin647Red_GFP488Green_DIC_position_45	4.095	µm	Floating	Connecting act+
NrlGFP_3DAP_A3_A2_actin647Red_GFP488Green_DIC_position_46	9.675	µm	Floating	Connecting act+
NrlGFP_3DAP_A3_A2_actin647Red_GFP488Green_DIC_position_47	6.975	µm	Floating	Connecting act+
NrlGFP_3DAP_A3_A2_actin647Red_GFP488Green_DIC_position_48	9.495	µm	Floating	Connecting act+
NrlGFP_3DAP_A3_A2_actin647Red_GFP488Green_DIC_position_49	7.515	µm	Floating	Connecting act+
NrlGFP_3DAP_A3_A2_actin647Red_GFP488Green_DIC_position_5	3.105	µm	Attached	Non connecting act+ from the soma
NrlGFP_3DAP_A3_A2_actin647Red_GFP488Green_DIC_position_50	2.475	µm	Attached	Connecting act+
NrlGFP_3DAP_A3_A2_actin647Red_GFP488Green_DIC_position_51	7.605	µm	Floating	Connecting act+
NrlGFP_3DAP_A3_A2_actin647Red_GFP488Green_DIC_position_52	5.085	µm	Attached	Connecting act+
NrlGFP_3DAP_A3_A2_actin647Red_GFP488Green_DIC_position_53	3.285	µm	Floating	Connecting act+
NrlGFP_3DAP_A3_A2_actin647Red_GFP488Green_DIC_position_54	2.385	µm	Floating	Connecting act+
NrlGFP_3DAP_A3_A2_actin647Red_GFP488Green_DIC_position_55	4.005	µm	Floating	Connecting act+
NrlGFP_3DAP_A3_A2_actin647Red_GFP488Green_DIC_position_56	2.745	µm	Floating	Connecting act+
NrlGFP_3DAP_A3_A2_actin647Red_GFP488Green_DIC_position_57	3.375	µm	Floating	Connecting act-
NrlGFP_3DAP_A3_A2_actin647Red_GFP488Green_DIC_position_58	4.365	µm	Floating	Connecting act-
NrlGFP_3DAP_A3_A2_actin647Red_GFP488Green_DIC_position_6	1.935	µm	Attached	Non connecting act+ from the soma
NrlGFP_3DAP_A3_A2_actin647Red_GFP488Green_DIC_position_7	2.475	µm	Attached	Non connecting act+ from the soma
NrlGFP_3DAP_A3_A2_actin647Red_GFP488Green_DIC_position_8	1.665	µm	Attached	Non connecting act+ from the soma
NrlGFP_3DAP_A3_A2_actin647Red_GFP488Green_DIC_position_9	1.935	µm	Attached	Non connecting act+ branched from a primary protrusion
NrlGFP_3DAP_A3_A3_actin647Red_GFP488Green_DIC_position_1	5.175	µm	Attached	Non connecting act+ from the soma
NrlGFP_3DAP_A3_A3_actin647Red_GFP488Green_DIC_position_10	3.735	µm	Floating	Non connecting act+ from the soma
NrlGFP_3DAP_A3_A3_actin647Red_GFP488Green_DIC_position_11	2.475	µm	Attached	Non connecting act+ from the soma
NrlGFP_3DAP_A3_A3_actin647Red_GFP488Green_DIC_position_12	3.555	µm	Attached	Non connecting act+ branched from a primary protrusion
NrlGFP_3DAP_A3_A3_actin647Red_GFP488Green_DIC_position_13	2.295	µm	Attached	Non connecting act+ branched from a primary protrusion
NrlGFP_3DAP_A3_A3_actin647Red_GFP488Green_DIC_position_14	2.475	µm	Attached	Non connecting act+ branched from a primary protrusion
NrlGFP_3DAP_A3_A3_actin647Red_GFP488Green_DIC_position_15	2.565	µm	Attached	Non connecting act+ branched from a primary protrusion
NrlGFP_3DAP_A3_A3_actin647Red_GFP488Green_DIC_position_16	3.915	µm	Attached	Non connecting act+ branched from a primary protrusion
NrlGFP_3DAP_A3_A3_actin647Red_GFP488Green_DIC_position_17	3.825	µm	Attached	Non connecting act+ branched from a primary protrusion
NrlGFP_3DAP_A3_A3_actin647Red_GFP488Green_DIC_position_18	13.185	µm	Floating	Non connecting act+ branched from a primary protrusion
NrlGFP_3DAP_A3_A3_actin647Red_GFP488Green_DIC_position_19	3.285	µm	Attached	Non connecting act+ branched from a primary protrusion
NrlGFP_3DAP_A3_A3_actin647Red_GFP488Green_DIC_position_2	4.005	µm	Attached	Non connecting act+ from the soma
NrlGFP_3DAP_A3_A3_actin647Red_GFP488Green_DIC_position_20	12.915	µm	Floating	Non connecting act+ branched from a primary protrusion
NrlGFP_3DAP_A3_A3_actin647Red_GFP488Green_DIC_position_21	2.835	µm	Attached	Non connecting act- from the soma
NrlGFP_3DAP_A3_A3_actin647Red_GFP488Green_DIC_position_22	2.205	µm	Attached	Non connecting act- from the soma
NrlGFP_3DAP_A3_A3_actin647Red_GFP488Green_DIC_position_23	4.635	µm	Attached	Non connecting act- branched from a primary protrusion
NrlGFP_3DAP_A3_A3_actin647Red_GFP488Green_DIC_position_24	2.565	µm	Attached	Non connecting act- branched from a primary protrusion
NrlGFP_3DAP_A3_A3_actin647Red_GFP488Green_DIC_position_25	2.835	µm	Attached	Non connecting act- branched from a primary protrusion
NrlGFP_3DAP_A3_A3_actin647Red_GFP488Green_DIC_position_26	8.145	µm	Floating	Connecting act+
NrlGFP_3DAP_A3_A3_actin647Red_GFP488Green_DIC_position_27	6.795	µm	Floating	Connecting act+
NrlGFP_3DAP_A3_A3_actin647Red_GFP488Green_DIC_position_28	7.335	µm	Floating	Connecting act+
NrlGFP_3DAP_A3_A3_actin647Red_GFP488Green_DIC_position_29	10.575	µm	Floating	Connecting act+
NrlGFP_3DAP_A3_A3_actin647Red_GFP488Green_DIC_position_3	6.975	µm	Floating	Non connecting act+ from the soma
NrlGFP_3DAP_A3_A3_actin647Red_GFP488Green_DIC_position_30	4.095	µm	Floating	Connecting act+
NrlGFP_3DAP_A3_A3_actin647Red_GFP488Green_DIC_position_31	7.605	µm	Floating	Connecting act+
NrlGFP_3DAP_A3_A3_actin647Red_GFP488Green_DIC_position_32	9.945	µm	Floating	Connecting act+
NrlGFP_3DAP_A3_A3_actin647Red_GFP488Green_DIC_position_33	4.275	µm	Floating	Connecting act+
NrlGFP_3DAP_A3_A3_actin647Red_GFP488Green_DIC_position_34	2.655	µm	Attached	Connecting act+
NrlGFP_3DAP_A3_A3_actin647Red_GFP488Green_DIC_position_35	5.175	µm	Floating	Connecting act+
NrlGFP_3DAP_A3_A3_actin647Red_GFP488Green_DIC_position_36	5.445	µm	Floating	Connecting act+
NrlGFP_3DAP_A3_A3_actin647Red_GFP488Green_DIC_position_37	4.365	µm	Attached	Connecting act+
NrlGFP_3DAP_A3_A3_actin647Red_GFP488Green_DIC_position_38	5.895	µm	Floating	Connecting act+
NrlGFP_3DAP_A3_A3_actin647Red_GFP488Green_DIC_position_39	7.155	µm	Floating	Connecting act+
NrlGFP_3DAP_A3_A3_actin647Red_GFP488Green_DIC_position_4	4.635	µm	Floating	Non connecting act+ from the soma
NrlGFP_3DAP_A3_A3_actin647Red_GFP488Green_DIC_position_40	5.265	µm	Floating	Connecting act+
NrlGFP_3DAP_A3_A3_actin647Red_GFP488Green_DIC_position_41	2.835	µm	Attached	Connecting act+
NrlGFP_3DAP_A3_A3_actin647Red_GFP488Green_DIC_position_42	8.775	µm	Floating	Connecting act+
NrlGFP_3DAP_A3_A3_actin647Red_GFP488Green_DIC_position_43	4.815	µm	Floating	Connecting act+
NrlGFP_3DAP_A3_A3_actin647Red_GFP488Green_DIC_position_44	3.915	µm	Floating	Connecting act+
NrlGFP_3DAP_A3_A3_actin647Red_GFP488Green_DIC_position_45	4.635	µm	Attached	Connecting act+
NrlGFP_3DAP_A3_A3_actin647Red_GFP488Green_DIC_position_46	3.555	µm	Attached	Connecting act+
NrlGFP_3DAP_A3_A3_actin647Red_GFP488Green_DIC_position_47	6.705	µm	Floating	Connecting act+
NrlGFP_3DAP_A3_A3_actin647Red_GFP488Green_DIC_position_48	4.635	µm	Floating	Connecting act+
NrlGFP_3DAP_A3_A3_actin647Red_GFP488Green_DIC_position_49	4.455	µm	Attached	Connecting act+
NrlGFP_3DAP_A3_A3_actin647Red_GFP488Green_DIC_position_5	3.825	µm	Attached	Non connecting act+ from the soma
NrlGFP_3DAP_A3_A3_actin647Red_GFP488Green_DIC_position_50	4.725	µm	Floating	Connecting act+
NrlGFP_3DAP_A3_A3_actin647Red_GFP488Green_DIC_position_51	5.895	µm	Floating	Connecting act+
NrlGFP_3DAP_A3_A3_actin647Red_GFP488Green_DIC_position_52	4.005	µm	Attached	Connecting act+
NrlGFP_3DAP_A3_A3_actin647Red_GFP488Green_DIC_position_53	3.735	µm	Attached	Connecting act+
NrlGFP_3DAP_A3_A3_actin647Red_GFP488Green_DIC_position_54	8.775	µm	Floating	Connecting act+
NrlGFP_3DAP_A3_A3_actin647Red_GFP488Green_DIC_position_55	11.655	µm	Floating	Connecting act+
NrlGFP_3DAP_A3_A3_actin647Red_GFP488Green_DIC_position_56	8.685	µm	Floating	Connecting act+
NrlGFP_3DAP_A3_A3_actin647Red_GFP488Green_DIC_position_57	6.885	µm	Floating	Connecting act+
NrlGFP_3DAP_A3_A3_actin647Red_GFP488Green_DIC_position_58	3.645	µm	Attached	Connecting act+
NrlGFP_3DAP_A3_A3_actin647Red_GFP488Green_DIC_position_59	3.915	µm	Attached	Connecting act+
NrlGFP_3DAP_A3_A3_actin647Red_GFP488Green_DIC_position_6	9.225	µm	Floating	Non connecting act+ from the soma
NrlGFP_3DAP_A3_A3_actin647Red_GFP488Green_DIC_position_60	2.655	µm	Attached	Connecting act+
NrlGFP_3DAP_A3_A3_actin647Red_GFP488Green_DIC_position_61	7.785	µm	Floating	Connecting act+
NrlGFP_3DAP_A3_A3_actin647Red_GFP488Green_DIC_position_62	7.695	µm	Floating	Connecting act+
NrlGFP_3DAP_A3_A3_actin647Red_GFP488Green_DIC_position_63	10.845	µm	Floating	Connecting act+
NrlGFP_3DAP_A3_A3_actin647Red_GFP488Green_DIC_position_64	11.655	µm	Floating	Connecting act+
NrlGFP_3DAP_A3_A3_actin647Red_GFP488Green_DIC_position_65	5.805	µm	Floating	Connecting act+
NrlGFP_3DAP_A3_A3_actin647Red_GFP488Green_DIC_position_66	4.995	µm	Floating	Connecting act+
NrlGFP_3DAP_A3_A3_actin647Red_GFP488Green_DIC_position_67	3.645	µm	Attached	Connecting act+
NrlGFP_3DAP_A3_A3_actin647Red_GFP488Green_DIC_position_68	13.185	µm	Floating	Connecting act+
NrlGFP_3DAP_A3_A3_actin647Red_GFP488Green_DIC_position_69	8.775	µm	Floating	Connecting act+
NrlGFP_3DAP_A3_A3_actin647Red_GFP488Green_DIC_position_7	3.465	µm	Attached	Non connecting act+ from the soma
NrlGFP_3DAP_A3_A3_actin647Red_GFP488Green_DIC_position_70	4.365	µm	Floating	Connecting act-
NrlGFP_3DAP_A3_A3_actin647Red_GFP488Green_DIC_position_71	7.695	µm	Floating	Connecting act-
NrlGFP_3DAP_A3_A3_actin647Red_GFP488Green_DIC_position_8	3.465	µm	Attached	Non connecting act+ from the soma
NrlGFP_3DAP_A3_A3_actin647Red_GFP488Green_DIC_position_9	3.195	µm	Attached	Non connecting act+ from the soma
NrlGFP_3DAP_A4_A1_actin647Red_GFP488Green_DIC_position_1	2.835	µm	Floating	Non connecting act+ from the soma
NrlGFP_3DAP_A4_A1_actin647Red_GFP488Green_DIC_position_10	8.955	µm	Floating	Connecting act+
NrlGFP_3DAP_A4_A1_actin647Red_GFP488Green_DIC_position_11	4.545	µm	Floating	Connecting act+
NrlGFP_3DAP_A4_A1_actin647Red_GFP488Green_DIC_position_12	4.725	µm	Floating	Connecting act+
NrlGFP_3DAP_A4_A1_actin647Red_GFP488Green_DIC_position_13	1.935	µm	Floating	Connecting act+
NrlGFP_3DAP_A4_A1_actin647Red_GFP488Green_DIC_position_14	1.755	µm	Attached	Connecting act+
NrlGFP_3DAP_A4_A1_actin647Red_GFP488Green_DIC_position_15	4.095	µm	Floating	Connecting act+
NrlGFP_3DAP_A4_A1_actin647Red_GFP488Green_DIC_position_16	9.405	µm	Floating	Connecting act+
NrlGFP_3DAP_A4_A1_actin647Red_GFP488Green_DIC_position_17	1.215	µm	Attached	Connecting act+
NrlGFP_3DAP_A4_A1_actin647Red_GFP488Green_DIC_position_18	2.925	µm	Floating	Connecting act+
NrlGFP_3DAP_A4_A1_actin647Red_GFP488Green_DIC_position_19	2.475	µm	Floating	Connecting act+
NrlGFP_3DAP_A4_A1_actin647Red_GFP488Green_DIC_position_2	4.995	µm	Floating	Non connecting act+ from the soma
NrlGFP_3DAP_A4_A1_actin647Red_GFP488Green_DIC_position_20	13.725	µm	Floating	Connecting act+
NrlGFP_3DAP_A4_A1_actin647Red_GFP488Green_DIC_position_21	3.555	µm	Floating	Connecting act+
NrlGFP_3DAP_A4_A1_actin647Red_GFP488Green_DIC_position_22	7.875	µm	Floating	Connecting act+
NrlGFP_3DAP_A4_A1_actin647Red_GFP488Green_DIC_position_23	5.535	µm	Floating	Connecting act+
NrlGFP_3DAP_A4_A1_actin647Red_GFP488Green_DIC_position_24	9.855	µm	Floating	Connecting act+
NrlGFP_3DAP_A4_A1_actin647Red_GFP488Green_DIC_position_25	2.025	µm	Attached	Connecting act+
NrlGFP_3DAP_A4_A1_actin647Red_GFP488Green_DIC_position_26	11.385	µm	Floating	Connecting act+
NrlGFP_3DAP_A4_A1_actin647Red_GFP488Green_DIC_position_27	6.435	µm	Floating	Connecting act+
NrlGFP_3DAP_A4_A1_actin647Red_GFP488Green_DIC_position_28	6.255	µm	Floating	Connecting act+
NrlGFP_3DAP_A4_A1_actin647Red_GFP488Green_DIC_position_29	3.015	µm	Floating	Connecting act+
NrlGFP_3DAP_A4_A1_actin647Red_GFP488Green_DIC_position_3	3.105	µm	Attached	Non connecting act+ from the soma
NrlGFP_3DAP_A4_A1_actin647Red_GFP488Green_DIC_position_30	2.205	µm	Attached	Connecting act+
NrlGFP_3DAP_A4_A1_actin647Red_GFP488Green_DIC_position_31	7.515	µm	Floating	Connecting act+
NrlGFP_3DAP_A4_A1_actin647Red_GFP488Green_DIC_position_32	11.565	µm	Floating	Connecting act+
NrlGFP_3DAP_A4_A1_actin647Red_GFP488Green_DIC_position_33	11.475	µm	Floating	Connecting act+
NrlGFP_3DAP_A4_A1_actin647Red_GFP488Green_DIC_position_34	3.645	µm	Floating	Connecting act+
NrlGFP_3DAP_A4_A1_actin647Red_GFP488Green_DIC_position_35	3.285	µm	Floating	Connecting act+
NrlGFP_3DAP_A4_A1_actin647Red_GFP488Green_DIC_position_36	1.845	µm	Attached	Connecting act+
NrlGFP_3DAP_A4_A1_actin647Red_GFP488Green_DIC_position_37	1.935	µm	Attached	Connecting act+
NrlGFP_3DAP_A4_A1_actin647Red_GFP488Green_DIC_position_38	4.815	µm	Floating	Connecting act+
NrlGFP_3DAP_A4_A1_actin647Red_GFP488Green_DIC_position_39	3.915	µm	Floating	Connecting act+
NrlGFP_3DAP_A4_A1_actin647Red_GFP488Green_DIC_position_4	0.045	µm	Attached	Non connecting act+ from the soma
NrlGFP_3DAP_A4_A1_actin647Red_GFP488Green_DIC_position_40	7.965	µm	Floating	Connecting act+
NrlGFP_3DAP_A4_A1_actin647Red_GFP488Green_DIC_position_41	3.285	µm	Floating	Connecting act+
NrlGFP_3DAP_A4_A1_actin647Red_GFP488Green_DIC_position_42	12.195	µm	Floating	Connecting act+
NrlGFP_3DAP_A4_A1_actin647Red_GFP488Green_DIC_position_43	4.005	µm	Floating	Connecting act+
NrlGFP_3DAP_A4_A1_actin647Red_GFP488Green_DIC_position_44	5.175	µm	Floating	Connecting act+
NrlGFP_3DAP_A4_A1_actin647Red_GFP488Green_DIC_position_45	15.075	µm	Floating	Connecting act+
NrlGFP_3DAP_A4_A1_actin647Red_GFP488Green_DIC_position_46	3.465	µm	Floating	Connecting act+
NrlGFP_3DAP_A4_A1_actin647Red_GFP488Green_DIC_position_47	8.145	µm	Floating	Connecting act+
NrlGFP_3DAP_A4_A1_actin647Red_GFP488Green_DIC_position_48	6.975	µm	Floating	Connecting act+
NrlGFP_3DAP_A4_A1_actin647Red_GFP488Green_DIC_position_49	1.125	µm	Attached	Connecting act+
NrlGFP_3DAP_A4_A1_actin647Red_GFP488Green_DIC_position_5	0.045	µm	Attached	Non connecting act+ from the soma
NrlGFP_3DAP_A4_A1_actin647Red_GFP488Green_DIC_position_50	8.865	µm	Floating	Connecting act+
NrlGFP_3DAP_A4_A1_actin647Red_GFP488Green_DIC_position_51	15.075	µm	Floating	Connecting act+
NrlGFP_3DAP_A4_A1_actin647Red_GFP488Green_DIC_position_52	6.345	µm	Floating	Connecting act+
NrlGFP_3DAP_A4_A1_actin647Red_GFP488Green_DIC_position_53	5.895	µm	Floating	Connecting act+
NrlGFP_3DAP_A4_A1_actin647Red_GFP488Green_DIC_position_54	4.905	µm	Floating	Connecting act+
NrlGFP_3DAP_A4_A1_actin647Red_GFP488Green_DIC_position_55	6.165	µm	Floating	Connecting act+
NrlGFP_3DAP_A4_A1_actin647Red_GFP488Green_DIC_position_56	5.265	µm	Floating	Connecting act+
NrlGFP_3DAP_A4_A1_actin647Red_GFP488Green_DIC_position_57	10.485	µm	Floating	Connecting act+
NrlGFP_3DAP_A4_A1_actin647Red_GFP488Green_DIC_position_58	9.135	µm	Floating	Connecting act+
NrlGFP_3DAP_A4_A1_actin647Red_GFP488Green_DIC_position_59	13.635	µm	Floating	Connecting act+
NrlGFP_3DAP_A4_A1_actin647Red_GFP488Green_DIC_position_6	2.025	µm	Attached	Non connecting act+ branched from a primary protrusion
NrlGFP_3DAP_A4_A1_actin647Red_GFP488Green_DIC_position_60	14.895	µm	Floating	Connecting act+
NrlGFP_3DAP_A4_A1_actin647Red_GFP488Green_DIC_position_61	6.615	µm	Floating	Connecting act+
NrlGFP_3DAP_A4_A1_actin647Red_GFP488Green_DIC_position_62	6.615	µm	Floating	Connecting act+
NrlGFP_3DAP_A4_A1_actin647Red_GFP488Green_DIC_position_7	1.305	µm	Attached	Non connecting act+ branched from a primary protrusion
NrlGFP_3DAP_A4_A1_actin647Red_GFP488Green_DIC_position_8	1.305	µm	Attached	Non connecting act+ branched from a primary protrusion
NrlGFP_3DAP_A4_A1_actin647Red_GFP488Green_DIC_position_9	1.395	µm	Attached	Non connecting act+ branched from a primary protrusion
NrlGFP_3DAP_A4_A2_actin647Red_GFP488Green_DIC_position_1	1.935	µm	Attached	Non connecting act+ from the soma
NrlGFP_3DAP_A4_A2_actin647Red_GFP488Green_DIC_position_10	1.305	µm	Attached	Non connecting act+ branched from a primary protrusion
NrlGFP_3DAP_A4_A2_actin647Red_GFP488Green_DIC_position_11	2.295	µm	Attached	Non connecting act+ branched from a primary protrusion
NrlGFP_3DAP_A4_A2_actin647Red_GFP488Green_DIC_position_12	7.245	µm	Floating	Connecting act+
NrlGFP_3DAP_A4_A2_actin647Red_GFP488Green_DIC_position_13	1.575	µm	Attached	Connecting act+
NrlGFP_3DAP_A4_A2_actin647Red_GFP488Green_DIC_position_14	4.545	µm	Floating	Connecting act+
NrlGFP_3DAP_A4_A2_actin647Red_GFP488Green_DIC_position_15	4.185	µm	Floating	Connecting act+
NrlGFP_3DAP_A4_A2_actin647Red_GFP488Green_DIC_position_16	6.435	µm	Floating	Connecting act+
NrlGFP_3DAP_A4_A2_actin647Red_GFP488Green_DIC_position_17	2.115	µm	Attached	Connecting act+
NrlGFP_3DAP_A4_A2_actin647Red_GFP488Green_DIC_position_18	2.385	µm	Floating	Connecting act+
NrlGFP_3DAP_A4_A2_actin647Red_GFP488Green_DIC_position_19	1.845	µm	Attached	Connecting act+
NrlGFP_3DAP_A4_A2_actin647Red_GFP488Green_DIC_position_2	3.555	µm	Floating	Non connecting act+ from the soma
NrlGFP_3DAP_A4_A2_actin647Red_GFP488Green_DIC_position_20	3.195	µm	Floating	Connecting act+
NrlGFP_3DAP_A4_A2_actin647Red_GFP488Green_DIC_position_21	1.845	µm	Attached	Connecting act+
NrlGFP_3DAP_A4_A2_actin647Red_GFP488Green_DIC_position_22	2.205	µm	Floating	Connecting act+
NrlGFP_3DAP_A4_A2_actin647Red_GFP488Green_DIC_position_23	2.385	µm	Floating	Connecting act+
NrlGFP_3DAP_A4_A2_actin647Red_GFP488Green_DIC_position_24	1.215	µm	Attached	Connecting act+
NrlGFP_3DAP_A4_A2_actin647Red_GFP488Green_DIC_position_25	6.345	µm	Floating	Connecting act+
NrlGFP_3DAP_A4_A2_actin647Red_GFP488Green_DIC_position_26	2.205	µm	Floating	Connecting act+
NrlGFP_3DAP_A4_A2_actin647Red_GFP488Green_DIC_position_27	1.935	µm	Attached	Connecting act+
NrlGFP_3DAP_A4_A2_actin647Red_GFP488Green_DIC_position_28	2.475	µm	Floating	Connecting act+
NrlGFP_3DAP_A4_A2_actin647Red_GFP488Green_DIC_position_29	1.845	µm	Floating	Connecting act+
NrlGFP_3DAP_A4_A2_actin647Red_GFP488Green_DIC_position_3	2.385	µm	Attached	Non connecting act+ from the soma
NrlGFP_3DAP_A4_A2_actin647Red_GFP488Green_DIC_position_30	1.305	µm	Attached	Connecting act+
NrlGFP_3DAP_A4_A2_actin647Red_GFP488Green_DIC_position_31	4.365	µm	Floating	Connecting act+
NrlGFP_3DAP_A4_A2_actin647Red_GFP488Green_DIC_position_32	5.535	µm	Floating	Connecting act+
NrlGFP_3DAP_A4_A2_actin647Red_GFP488Green_DIC_position_33	7.065	µm	Floating	Connecting act+
NrlGFP_3DAP_A4_A2_actin647Red_GFP488Green_DIC_position_34	2.745	µm	Floating	Connecting act+
NrlGFP_3DAP_A4_A2_actin647Red_GFP488Green_DIC_position_35	11.925	µm	Floating	Connecting act+
NrlGFP_3DAP_A4_A2_actin647Red_GFP488Green_DIC_position_36	5.715	µm	Floating	Connecting act+
NrlGFP_3DAP_A4_A2_actin647Red_GFP488Green_DIC_position_37	5.085	µm	Floating	Connecting act+
NrlGFP_3DAP_A4_A2_actin647Red_GFP488Green_DIC_position_38	8.505	µm	Floating	Connecting act+
NrlGFP_3DAP_A4_A2_actin647Red_GFP488Green_DIC_position_39	4.545	µm	Floating	Connecting act+
NrlGFP_3DAP_A4_A2_actin647Red_GFP488Green_DIC_position_4	1.485	µm	Attached	Non connecting act+ from the soma
NrlGFP_3DAP_A4_A2_actin647Red_GFP488Green_DIC_position_40	11.025	µm	Floating	Connecting act+
NrlGFP_3DAP_A4_A2_actin647Red_GFP488Green_DIC_position_41	2.385	µm	Floating	Connecting act+
NrlGFP_3DAP_A4_A2_actin647Red_GFP488Green_DIC_position_42	4.815	µm	Floating	Connecting act+
NrlGFP_3DAP_A4_A2_actin647Red_GFP488Green_DIC_position_43	4.725	µm	Floating	Connecting act+
NrlGFP_3DAP_A4_A2_actin647Red_GFP488Green_DIC_position_5	10.755	µm	Floating	Non connecting act+ from the soma
NrlGFP_3DAP_A4_A2_actin647Red_GFP488Green_DIC_position_6	7.515	µm	Floating	Non connecting act+ from the soma
NrlGFP_3DAP_A4_A2_actin647Red_GFP488Green_DIC_position_7	1.575	µm	Attached	Non connecting act+ from the soma
NrlGFP_3DAP_A4_A2_actin647Red_GFP488Green_DIC_position_8	2.115	µm	Attached	Non connecting act+ from the soma
NrlGFP_3DAP_A4_A2_actin647Red_GFP488Green_DIC_position_9	0.675	µm	Attached	Non connecting act+ from the soma
NrlGFP_3DAP_A4_A3_actin647Red_GFP488Green_DIC_position_1	2.115	µm	Attached	Non connecting act+ from the soma
NrlGFP_3DAP_A4_A3_actin647Red_GFP488Green_DIC_position_10	2.475	µm	Floating	Connecting act+
NrlGFP_3DAP_A4_A3_actin647Red_GFP488Green_DIC_position_11	0.945	µm	Attached	Connecting act+
NrlGFP_3DAP_A4_A3_actin647Red_GFP488Green_DIC_position_12	2.745	µm	Attached	Connecting act+
NrlGFP_3DAP_A4_A3_actin647Red_GFP488Green_DIC_position_13	5.985	µm	Floating	Connecting act+
NrlGFP_3DAP_A4_A3_actin647Red_GFP488Green_DIC_position_14	3.105	µm	Floating	Connecting act+
NrlGFP_3DAP_A4_A3_actin647Red_GFP488Green_DIC_position_15	3.825	µm	Floating	Connecting act+
NrlGFP_3DAP_A4_A3_actin647Red_GFP488Green_DIC_position_16	3.375	µm	Floating	Connecting act+
NrlGFP_3DAP_A4_A3_actin647Red_GFP488Green_DIC_position_17	6.165	µm	Floating	Connecting act+
NrlGFP_3DAP_A4_A3_actin647Red_GFP488Green_DIC_position_18	8.055	µm	Floating	Connecting act+
NrlGFP_3DAP_A4_A3_actin647Red_GFP488Green_DIC_position_19	2.925	µm	Floating	Connecting act+
NrlGFP_3DAP_A4_A3_actin647Red_GFP488Green_DIC_position_2	3.105	µm	Attached	Non connecting act+ from the soma
NrlGFP_3DAP_A4_A3_actin647Red_GFP488Green_DIC_position_20	8.325	µm	Floating	Connecting act+
NrlGFP_3DAP_A4_A3_actin647Red_GFP488Green_DIC_position_21	1.845	µm	Attached	Connecting act+
NrlGFP_3DAP_A4_A3_actin647Red_GFP488Green_DIC_position_22	5.445	µm	Floating	Connecting act+
NrlGFP_3DAP_A4_A3_actin647Red_GFP488Green_DIC_position_23	2.025	µm	Attached	Connecting act+
NrlGFP_3DAP_A4_A3_actin647Red_GFP488Green_DIC_position_24	3.465	µm	Floating	Connecting act+
NrlGFP_3DAP_A4_A3_actin647Red_GFP488Green_DIC_position_25	7.065	µm	Floating	Connecting act+
NrlGFP_3DAP_A4_A3_actin647Red_GFP488Green_DIC_position_26	2.385	µm	Attached	Connecting act+
NrlGFP_3DAP_A4_A3_actin647Red_GFP488Green_DIC_position_27	2.925	µm	Floating	Connecting act+
NrlGFP_3DAP_A4_A3_actin647Red_GFP488Green_DIC_position_28	2.115	µm	Attached	Connecting act+
NrlGFP_3DAP_A4_A3_actin647Red_GFP488Green_DIC_position_29	7.425	µm	Floating	Connecting act+
NrlGFP_3DAP_A4_A3_actin647Red_GFP488Green_DIC_position_3	2.025	µm	Attached	Non connecting act+ from the soma
NrlGFP_3DAP_A4_A3_actin647Red_GFP488Green_DIC_position_30	2.025	µm	Attached	Connecting act+
NrlGFP_3DAP_A4_A3_actin647Red_GFP488Green_DIC_position_31	8.505	µm	Floating	Connecting act+
NrlGFP_3DAP_A4_A3_actin647Red_GFP488Green_DIC_position_32	1.665	µm	Attached	Connecting act+
NrlGFP_3DAP_A4_A3_actin647Red_GFP488Green_DIC_position_33	2.205	µm	Attached	Connecting act+
NrlGFP_3DAP_A4_A3_actin647Red_GFP488Green_DIC_position_34	3.735	µm	Floating	Connecting act+
NrlGFP_3DAP_A4_A3_actin647Red_GFP488Green_DIC_position_35	2.835	µm	Attached	Connecting act+
NrlGFP_3DAP_A4_A3_actin647Red_GFP488Green_DIC_position_36	6.975	µm	Floating	Connecting act+
NrlGFP_3DAP_A4_A3_actin647Red_GFP488Green_DIC_position_37	8.325	µm	Floating	Connecting act+
NrlGFP_3DAP_A4_A3_actin647Red_GFP488Green_DIC_position_38	5.085	µm	Floating	Connecting act+
NrlGFP_3DAP_A4_A3_actin647Red_GFP488Green_DIC_position_39	1.665	µm	Attached	Connecting act+
NrlGFP_3DAP_A4_A3_actin647Red_GFP488Green_DIC_position_4	2.655	µm	Attached	Non connecting act+ from the soma
NrlGFP_3DAP_A4_A3_actin647Red_GFP488Green_DIC_position_40	2.745	µm	Floating	Connecting act+
NrlGFP_3DAP_A4_A3_actin647Red_GFP488Green_DIC_position_41	1.935	µm	Floating	Connecting act+
NrlGFP_3DAP_A4_A3_actin647Red_GFP488Green_DIC_position_42	10.485	µm	Floating	Connecting act+
NrlGFP_3DAP_A4_A3_actin647Red_GFP488Green_DIC_position_43	8.685	µm	Floating	Connecting act+
NrlGFP_3DAP_A4_A3_actin647Red_GFP488Green_DIC_position_44	4.185	µm	Floating	Connecting act+
NrlGFP_3DAP_A4_A3_actin647Red_GFP488Green_DIC_position_45	1.845	µm	Attached	Connecting act+
NrlGFP_3DAP_A4_A3_actin647Red_GFP488Green_DIC_position_5	2.025	µm	Attached	Non connecting act+ from the soma
NrlGFP_3DAP_A4_A3_actin647Red_GFP488Green_DIC_position_6	2.025	µm	Attached	Non connecting act+ from the soma
NrlGFP_3DAP_A4_A3_actin647Red_GFP488Green_DIC_position_7	1.575	µm	Attached	Non connecting act+ from the soma
NrlGFP_3DAP_A4_A3_actin647Red_GFP488Green_DIC_position_8	6.345	µm	Floating	Non connecting act+ branched from a primary protrusion
NrlGFP_3DAP_A4_A3_actin647Red_GFP488Green_DIC_position_9	1.845	µm	Attached	Non connecting act+ branched from a primary protrusion

## Sheet: summary act
# of protrusions	# of non connecting act+ from the soma	# of non connecting act- from the soma	# of non connecting act+ branched from a primary protrusion	# of non connecting act- branched from a primary protrusion	# of connecting act+	# of connecting act-	# of connecting protrusions
560	125	22	61	12	333	7	340
	% of non connecting act+ from the soma	% of non connecting act- from the soma	% of non connecting act+ branched from a primary protrusion	% of non connecting act- branched from a primary protrusion	% of connecting act+	% of connecting act-
	22.3214	3.92857	10.8929	2.14286	59.4643	1.25
	% of act+ proruisions	% of act- protrusions
	92.6786	7.32143
	% of connecting protrusions	% of non connecting prtotrusions
	60.7143	39.2857
	% of connecting prutusion tub+	% of connecting prutusion tub-
	97.9412	2.05882

## Sheet: summary act after position 
# of protrusions	# of non connecting act+ from the soma	# of non connecting act- from the soma	# of non connecting act+ branched from a primary protrusion	# of non connecting act- branched from a primary protrusion	# of connecting act+	# of connecting act-	# of connecting protrusions
590	120	17	71	13	357	12	369
Attached	99	14	56	13	77	5
Floating	21	3	15	0	280	7
% Attached	82.5	82.3529	78.8732	100	21.5686	41.6667
% Floating	17.5	17.6471	21.1268	0	78.4314	58.3333
	% of non connecting act+ from the soma	% of non connecting act- from the soma	% of non connecting act+ branched from a primary protrusion	% of non connecting act- branched from a primary protrusion	% of connecting act+	% of connecting act-
	20.339	2.88136	12.0339	2.20339	60.5085	2.0339
	% of act+ proruisions	% of act- protrusions	% of non connecting attached	% of non connecting floating	# of connecting protrusions	# of non connecting protrusions
	92.8814	7.11864	82.3529	17.6471	369	221
					# of connecting protrusions attached	# of non connecting protrusions attached
					82	182
	% of connecting protrusions	% of non connecting prtotrusions	% of connecting attached	% of connecting floating	# of connecting protrusions floating	# of non connecting protrusions floating
	62.5424	37.4576	22.2222	77.7778	287	39
	% of connecting prutusion act+	% of connecting prutusion act-
	96.748	3.25203

## Sheet: tub
ID	Z 1: Position Z	Unit	Surpass Object	Position
T1_A1_01	1.575	um	Non connecting Tub+ from the soma
T1_A1_02	3.735	um	Non connecting Tub- from the soma
T1_A1_03	2.655	um	Connecting Tub+
T1_A1_04	2.745	um	Connecting Tub+
T1_A1_05	4.185	um	Connecting Tub+
T1_A1_06	2.115	um	Connecting Tub+
T1_A1_07	2.115	um	Connecting Tub+
T1_A1_08	4.725	um	Connecting Tub+
T1_A1_09	1.305	um	Connecting Tub-
T1_A2_02	3.555	um	Non connecting Tub+ from the soma
T1_A2_03	3.015	um	Non connecting Tub+ from the soma
T1_A2_04	4.545	um	Non connecting Tub+ from the soma
T1_A2_05	3.105	um	Non connecting Tub+ from the soma
T1_A2_06	2.385	um	Non connecting Tub+ from the soma
T1_A2_07	2.115	um	Non connecting Tub+ from the soma
T1_A2_08	2.475	um	Non connecting Tub- from the soma
T1_A2_09	1.305	um	Non connecting Tub- from the soma
T1_A2_10	4.545	um	Non connecting Tub- branched from a primary protrusion
T1_A2_11	1.665	um	Non connecting Tub- branched from a primary protrusion
T1_A2_12	3.285	um	Non connecting Tub- branched from a primary protrusion
T1_A2_13	3.285	um	Non connecting Tub- branched from a primary protrusion
T1_A2_14	3.105	um	Non connecting Tub- branched from a primary protrusion
T1_A2_15	3.465	um	Non connecting Tub- branched from a primary protrusion
T1_A2_16	3.645	um	Non connecting Tub- branched from a primary protrusion
T1_A2_17	2.835	um	Connecting Tub+
T1_A2_18	5.175	um	Connecting Tub+
T1_A2_19	4.455	um	Connecting Tub+
T1_A2_20	5.895	um	Connecting Tub+
T1_A2_21	9.675	um	Connecting Tub+
T1_A2_22	6.165	um	Connecting Tub+
T1_A2_23	9.135	um	Connecting Tub+
T1_A2_24	5.625	um	Connecting Tub+
T1_A2_25	2.655	um	Connecting Tub+
T1_A3_01	4.005	um	Non connecting Tub+ from the soma
T1_A3_02	3.015	um	Non connecting Tub+ branched from a primary protrusion
T1_A3_03	3.015	um	Non connecting Tub+ branched from a primary protrusion
T1_A3_04	2.205	um	Non connecting Tub- from the soma
T1_A3_05	1.755	um	Non connecting Tub- from the soma
T1_A3_06	3.105	um	Connecting Tub+
T1_A3_07	3.465	um	Connecting Tub+
T1_A3_08	2.205	um	Connecting Tub+
T1_A3_09	15.615	um	Connecting Tub+
T1_A3_10	5.085	um	Connecting Tub+
T1_A3_11	5.085	um	Connecting Tub+
T1_A3_12	4.995	um	Connecting Tub+
T1_A3_13	2.205	um	Connecting Tub+
T1_A3_14	6.345	um	Connecting Tub+
T1_A3_15	10.215	um	Connecting Tub+
T1_A3_16	15.615	um	Connecting Tub+
T1_A3_17	14.175	um	Connecting Tub+
T1_A3_18	7.425	um	Connecting Tub+
T1_A3_19	12.645	um	Connecting Tub+
T1_A3_20	13.185	um	Connecting Tub+
T1_A3_21	5.445	um	Connecting Tub+
T1_A3_22	5.175	um	Connecting Tub+
T1_A3_23	4.905	um	Connecting Tub-
T2_A1_01	4.095	um	Non connecting Tub+ from the soma
T2_A1_02	4.185	um	Non connecting Tub+ from the soma
T2_A1_03	3.285	um	Non connecting Tub+ from the soma
T2_A1_04	4.275	um	Non connecting Tub+ from the soma
T2_A1_05	3.285	um	Non connecting Tub+ from the soma
T2_A1_06	5.445	um	Non connecting Tub+ from the soma
T2_A1_07	3.195	um	Non connecting Tub+ from the soma
T2_A1_08	3.915	um	Non connecting Tub- from the soma
T2_A1_09	3.555	um	Non connecting Tub- from the soma
T2_A1_10	3.375	um	Non connecting Tub- from the soma
T2_A1_11	4.095	um	Non connecting Tub- from the soma
T2_A1_12	3.105	um	Non connecting Tub- from the soma
T2_A1_13	3.015	um	Non connecting Tub- from the soma
T2_A1_14	2.565	um	Non connecting Tub- branched from a primary protrusion
T2_A1_15	4.725	um	Non connecting Tub- branched from a primary protrusion
T2_A1_16	2.475	um	Non connecting Tub- branched from a primary protrusion
T2_A1_17	2.745	um	Non connecting Tub- branched from a primary protrusion
T2_A1_18	2.115	um	Non connecting Tub- branched from a primary protrusion
T2_A1_19	2.385	um	Non connecting Tub- branched from a primary protrusion
T2_A1_20	7.065	um	Connecting Tub+
T2_A1_21	3.825	um	Connecting Tub+
T2_A1_22	8.775	um	Connecting Tub+
T2_A1_23	3.195	um	Connecting Tub+
T2_A1_24	7.425	um	Connecting Tub+
T2_A1_25	3.735	um	Connecting Tub+
T2_A1_26	5.715	um	Connecting Tub+
T2_A1_27	7.515	um	Connecting Tub+
T2_A1_28	8.235	um	Connecting Tub+
T2_A1_29	3.555	um	Connecting Tub+
T2_A1_30	4.905	um	Connecting Tub+
T2_A1_31	3.465	um	Connecting Tub+
T2_A1_32	3.645	um	Connecting Tub-
T2_A1_33	14.445	um	Connecting Tub-
T2_A1_34	13.455	um	Connecting Tub-
T2_A2_01	4.275	um	Non connecting Tub+ from the soma
T2_A2_02	3.015	um	Non connecting Tub+ from the soma
T2_A2_03	2.655	um	Non connecting Tub+ from the soma
T2_A2_04	2.295	um	Non connecting Tub+ from the soma
T2_A2_05	2.025	um	Non connecting Tub- from the soma
T2_A2_06	2.835	um	Non connecting Tub- from the soma
T2_A2_07	1.485	um	Non connecting Tub- from the soma
T2_A2_08	2.655	um	Non connecting Tub- from the soma
T2_A2_09	3.555	um	Non connecting Tub- branched from a primary protrusion
T2_A2_10	5.895	um	Connecting Tub+
T2_A2_11	3.555	um	Connecting Tub+
T2_A2_12	6.435	um	Connecting Tub+
T2_A2_13	10.125	um	Connecting Tub+
T2_A2_14	2.115	um	Connecting Tub+
T2_A2_15	2.475	um	Connecting Tub+
T2_A2_16	2.745	um	Connecting Tub+
T2_A2_17	5.895	um	Connecting Tub+
T2_A2_18	6.885	um	Connecting Tub+
T2_A2_19	4.725	um	Connecting Tub+
T2_A2_20	8.325	um	Connecting Tub-
T2_A2_21	6.705	um	Connecting Tub-
T2_A2_22	9.495	um	Connecting Tub-
T2_A2_23	7.875	um	Connecting Tub-
T2_A2_24	5.895	um	Connecting Tub-
T2_A3_01	4.005	um	Non connecting Tub+ from the soma
T2_A3_02	3.915	um	Non connecting Tub+ from the soma
T2_A3_03	4.275	um	Non connecting Tub- from the soma
T2_A3_04	3.015	um	Non connecting Tub- from the soma
T2_A3_05	3.735	um	Non connecting Tub- from the soma
T2_A3_06	3.375	um	Non connecting Tub- from the soma
T2_A3_07	3.375	um	Non connecting Tub- from the soma
T2_A3_08	7.875	um	Non connecting Tub- from the soma
T2_A3_09	3.375	um	Non connecting Tub- branched from a primary protrusion
T2_A3_10	3.555	um	Non connecting Tub- branched from a primary protrusion
T2_A3_11	4.545	um	Connecting Tub+
T2_A3_12	2.835	um	Connecting Tub+
T2_A3_13	8.685	um	Connecting Tub+
T2_A3_14	3.375	um	Connecting Tub-
T2_A3_15	6.975	um	Connecting Tub-
T2_A3_16	4.995	um	Connecting Tub-
T2_A3_17	6.165	um	Connecting Tub-
T2_A3_18	6.885	um	Connecting Tub-
T3_A1_01	4.005	um	Non connecting Tub+ from the soma
T3_A1_02	5.715	um	Non connecting Tub+ from the soma
T3_A1_03	4.545	um	Non connecting Tub+ from the soma
T3_A1_04	5.175	um	Non connecting Tub+ from the soma
T3_A1_05	3.465	um	Non connecting Tub+ branched from a primary protrusion
T3_A1_06	3.375	um	Non connecting Tub+ branched from a primary protrusion
T3_A1_07	4.365	um	Non connecting Tub- from the soma
T3_A1_08	4.905	um	Non connecting Tub- from the soma
T3_A1_09	2.115	um	Non connecting Tub- from the soma
T3_A1_10	4.365	um	Connecting Tub+
T3_A1_11	4.905	um	Connecting Tub+
T3_A1_12	6.435	um	Connecting Tub+
T3_A1_13	5.265	um	Connecting Tub+
T3_A1_14	5.445	um	Connecting Tub+
T3_A1_15	2.295	um	Connecting Tub+
T3_A2_01	2.115	um	Non connecting Tub+ from the soma
T3_A2_02	1.395	um	Non connecting Tub+ from the soma
T3_A2_03	1.845	um	Non connecting Tub+ from the soma
T3_A2_04	2.655	um	Non connecting Tub- branched from a primary protrusion
T3_A2_05	4.005	um	Non connecting Tub- branched from a primary protrusion
T3_A2_06	2.295	um	Connecting Tub+
T3_A2_07	3.825	um	Connecting Tub+
T3_A2_08	11.025	um	Connecting Tub+
T3_A2_09	7.065	um	Connecting Tub+
T3_A2_10	2.385	um	Connecting Tub+
T3_A2_11	3.375	um	Connecting Tub+
T3_A2_12	2.115	um	Connecting Tub+
T3_A2_13	11.475	um	Connecting Tub+
T3_A3_01	3.825	um	Non connecting Tub+ from the soma
T3_A3_02	2.565	um	Non connecting Tub+ from the soma
T3_A3_03	3.555	um	Non connecting Tub- from the soma
T3_A3_04	4.545	um	Non connecting Tub- from the soma
T3_A3_05	3.015	um	Non connecting Tub- from the soma
T3_A3_06	3.015	um	Non connecting Tub- from the soma
T3_A3_07	3.465	um	Non connecting Tub- from the soma
T3_A3_08	4.725	um	Connecting Tub+
T3_A3_09	5.535	um	Connecting Tub+
T3_A3_10	5.805	um	Connecting Tub+
T3_A3_11	10.485	um	Connecting Tub+
T3_A3_12	7.515	um	Connecting Tub+
T3_A3_13	8.145	um	Connecting Tub+
T3_A3_14	7.695	um	Connecting Tub+
T3_A3_15	6.705	um	Connecting Tub+
T3_A3_16	8.055	um	Connecting Tub+
T3_A3_17	5.535	um	Connecting Tub+
T3_A3_18	6.435	um	Connecting Tub+
T3_A3_19	5.175	um	Connecting Tub+
T3_A3_20	4.365	um	Connecting Tub+
T3_A3_21	4.815	um	Connecting Tub+
T3_A3_22	11.745	um	Connecting Tub+
T3_A3_23	13.725	um	Connecting Tub+
T3_A3_24	8.325	um	Connecting Tub+
T3_A3_25	6.255	um	Connecting Tub+
T3_A3_26	7.425	um	Connecting Tub+
T3_A3_27	8.325	um	Connecting Tub-
T3_A3_28	1.575	um	Connecting Tub-
T3_A3_29	6.525	um	Connecting Tub-
T4_A1_01	4.725	um	Non connecting Tub+ from the soma
T4_A1_02	2.655	um	Non connecting Tub+ from the soma
T4_A1_03	3.465	um	Non connecting Tub- from the soma
T4_A1_04	3.285	um	Non connecting Tub- from the soma
T4_A1_05	3.645	um	Non connecting Tub- from the soma
T4_A1_06	3.825	um	Non connecting Tub- from the soma
T4_A1_07	3.555	um	Non connecting Tub- from the soma
T4_A1_08	2.205	um	Non connecting Tub- from the soma
T4_A1_09	3.555	um	Non connecting Tub- from the soma
T4_A1_10	1.935	um	Non connecting Tub- from the soma
T4_A1_11	1.845	um	Non connecting Tub- from the soma
T4_A1_12	2.565	um	Non connecting Tub- from the soma
T4_A1_13	3.555	um	Non connecting Tub- branched from a primary protrusion
T4_A1_14	4.095	um	Non connecting Tub- branched from a primary protrusion
T4_A1_15	2.295	um	Non connecting Tub- branched from a primary protrusion
T4_A1_16	4.905	um	Non connecting Tub- branched from a primary protrusion
T4_A1_17	3.915	um	Non connecting Tub- branched from a primary protrusion
T4_A1_18	4.095	um	Non connecting Tub- branched from a primary protrusion
T4_A1_19	2.115	um	Non connecting Tub- branched from a primary protrusion
T4_A1_20	3.105	um	Non connecting Tub- branched from a primary protrusion
T4_A1_21	6.885	um	Connecting Tub+
T4_A1_22	8.955	um	Connecting Tub+
T4_A1_23	10.125	um	Connecting Tub+
T4_A1_24	9.315	um	Connecting Tub+
T4_A1_25	6.615	um	Connecting Tub+
T4_A1_26	10.215	um	Connecting Tub+
T4_A1_27	5.265	um	Connecting Tub+
T4_A1_28	6.615	um	Connecting Tub+
T4_A1_29	6.075	um	Connecting Tub+
T4_A1_30	4.275	um	Connecting Tub+
T4_A1_31	6.615	um	Connecting Tub+
T4_A1_32	6.075	um	Connecting Tub-
T4_A1_33	5.715	um	Connecting Tub-
T4_A2_01	3.555	um	Non connecting Tub- from the soma
T4_A2_02	1.485	um	Non connecting Tub- from the soma
T4_A2_03	2.925	um	Non connecting Tub- from the soma
T4_A2_04	2.025	um	Non connecting Tub- from the soma
T4_A2_05	1.755	um	Non connecting Tub- from the soma
T4_A2_06	2.655	um	Non connecting Tub- from the soma
T4_A2_07	3.195	um	Non connecting Tub- from the soma
T4_A2_08	1.665	um	Non connecting Tub- from the soma
T4_A2_09	2.745	um	Non connecting Tub- from the soma
T4_A2_10	2.925	um	Non connecting Tub- branched from a primary protrusion
T4_A2_11	1.755	um	Non connecting Tub- branched from a primary protrusion
T4_A2_12	2.925	um	Non connecting Tub- branched from a primary protrusion
T4_A2_13	1.845	um	Connecting Tub+
T4_A2_14	3.285	um	Connecting Tub+
T4_A2_15	7.875	um	Connecting Tub+
T4_A2_16	4.275	um	Connecting Tub+
T4_A2_17	4.725	um	Connecting Tub+
T4_A2_18	2.925	um	Connecting Tub+
T4_A2_19	2.115	um	Connecting Tub+
T4_A2_20	5.355	um	Connecting Tub+
T4_A2_21	4.185	um	Connecting Tub+
T4_A2_22	2.565	um	Connecting Tub+
T4_A2_23	6.255	um	Connecting Tub+
T4_A2_24	4.275	um	Connecting Tub+
T4_A2_25	5.355	um	Connecting Tub+
T4_A2_26	2.475	um	Connecting Tub+
T4_A2_27	2.655	um	Connecting Tub+
T4_A2_28	3.555	um	Connecting Tub+
T4_A2_29	3.645	um	Connecting Tub+
T4_A2_30	7.335	um	Connecting Tub+
T4_A2_31	8.415	um	Connecting Tub+
T4_A2_32	10.755	um	Connecting Tub-
T4_A3_01	5.085	um	Non connecting Tub+ from the soma
T4_A3_02	2.745	um	Non connecting Tub- from the soma
T4_A3_03	2.565	um	Non connecting Tub- from the soma
T4_A3_04	1.665	um	Non connecting Tub- from the soma
T4_A3_05	2.655	um	Non connecting Tub- from the soma
T4_A3_06	2.385	um	Non connecting Tub- branched from a primary protrusion
T4_A3_07	2.205	um	Connecting Tub+
T4_A3_08	2.205	um	Connecting Tub+
T4_A3_09	1.845	um	Connecting Tub+
T4_A3_10	2.115	um	Connecting Tub+
T4_A3_11	4.185	um	Connecting Tub+
T4_A3_12	4.635	um	Connecting Tub+
T4_A3_13	1.935	um	Connecting Tub+
T4_A3_14	2.385	um	Connecting Tub+
T4_A3_15	1.665	um	Connecting Tub+
T4_A3_16	6.615	um	Connecting Tub+
T4_A3_17	2.295	um	Connecting Tub+
T4_A3_18	3.195	um	Connecting Tub+
T4_A3_19	3.465	um	Connecting Tub-
T4_A3_20	3.645	um	Connecting Tub-
T4_A3_21	1.395	um	Connecting Tub-
T4_A3_22	5.895	um	Connecting Tub-
T4_A3_23	5.805	um	Connecting Tub-
T4_A3_24	4.635	um	Connecting Tub-

## Sheet: tub + position 
ID	Z 1: Position Z	Unit	Position	Surpass Object
NrlGFP_3DAP_T1_A1_tubb647Red_GFP488Green_DIC_position_9	1.305	µm	Attached	Connecting Tub-
NrlGFP_3DAP_T1_A3_tubb647Red_GFP488Green_DIC_position_23	4.905	µm	Attached	Connecting Tub-
NrlGFP_3DAP_T2_A3_tubb647Red_GFP488Green_DIC_position_14	3.375	µm	Attached	Connecting Tub-
NrlGFP_3DAP_T3_A3_tubb647Red_GFP488Green_DIC_position_28	1.575	µm	Attached	Connecting Tub-
NrlGFP_3DAP_T1_A1_tubb647Red_GFP488Green_DIC_position_3	2.655	µm	Attached	Connecting Tub+
NrlGFP_3DAP_T1_A1_tubb647Red_GFP488Green_DIC_position_4	2.745	µm	Attached	Connecting Tub+
NrlGFP_3DAP_T1_A1_tubb647Red_GFP488Green_DIC_position_6	2.115	µm	Attached	Connecting Tub+
NrlGFP_3DAP_T1_A1_tubb647Red_GFP488Green_DIC_position_7	2.115	µm	Attached	Connecting Tub+
NrlGFP_3DAP_T1_A2_tubb647Red_GFP488Green_DIC_position_16	2.835	µm	Attached	Connecting Tub+
NrlGFP_3DAP_T1_A2_tubb647Red_GFP488Green_DIC_position_24	2.655	µm	Attached	Connecting Tub+
NrlGFP_3DAP_T1_A3_tubb647Red_GFP488Green_DIC_position_6	3.105	µm	Attached	Connecting Tub+
NrlGFP_3DAP_T1_A3_tubb647Red_GFP488Green_DIC_position_8	2.205	µm	Attached	Connecting Tub+
NrlGFP_3DAP_T2_A1_tubb647Red_GFP488Green_DIC_position_21	3.825	µm	Attached	Connecting Tub+
NrlGFP_3DAP_T2_A1_tubb647Red_GFP488Green_DIC_position_23	3.195	µm	Attached	Connecting Tub+
NrlGFP_3DAP_T2_A1_tubb647Red_GFP488Green_DIC_position_29	3.555	µm	Attached	Connecting Tub+
NrlGFP_3DAP_T2_A1_tubb647Red_GFP488Green_DIC_position_30	4.905	µm	Attached	Connecting Tub+
NrlGFP_3DAP_T2_A1_tubb647Red_GFP488Green_DIC_position_31	3.465	µm	Attached	Connecting Tub+
NrlGFP_3DAP_T2_A2_tubb647Red_GFP488Green_DIC_position_14	2.115	µm	Attached	Connecting Tub+
NrlGFP_3DAP_T2_A2_tubb647Red_GFP488Green_DIC_position_15	2.475	µm	Attached	Connecting Tub+
NrlGFP_3DAP_T2_A2_tubb647Red_GFP488Green_DIC_position_16	2.745	µm	Attached	Connecting Tub+
NrlGFP_3DAP_T2_A3_tubb647Red_GFP488Green_DIC_position_11	4.545	µm	Attached	Connecting Tub+
NrlGFP_3DAP_T3_A1_tubb647Red_GFP488Green_DIC_position_15	2.295	µm	Attached	Connecting Tub+
NrlGFP_3DAP_T3_A2_tubb647Red_GFP488Green_DIC_position_10	2.385	µm	Attached	Connecting Tub+
NrlGFP_3DAP_T3_A2_tubb647Red_GFP488Green_DIC_position_12	2.115	µm	Attached	Connecting Tub+
NrlGFP_3DAP_T4_A2_tubb647Red_GFP488Green_DIC_position_19	2.115	µm	Attached	Connecting Tub+
NrlGFP_3DAP_T4_A2_tubb647Red_GFP488Green_DIC_position_22	2.565	µm	Attached	Connecting Tub+
NrlGFP_3DAP_T4_A3_tubb647Red_GFP488Green_DIC_position_18	3.195	µm	Attached	Connecting Tub+
NrlGFP_3DAP_T2_A3_tubb647Red_GFP488Green_DIC_position_9	3.375	µm	Attached	Non connecting Tub- branched from a primary protrusion
NrlGFP_3DAP_T2_A3_tubb647Red_GFP488Green_DIC_position_10	3.555	µm	Attached	Non connecting Tub- branched from a primary protrusion
NrlGFP_3DAP_T4_A1_tubb647Red_GFP488Green_DIC_position_15	2.295	µm	Attached	Non connecting Tub- branched from a primary protrusion
NrlGFP_3DAP_T4_A1_tubb647Red_GFP488Green_DIC_position_19	2.115	µm	Attached	Non connecting Tub- branched from a primary protrusion
NrlGFP_3DAP_T4_A1_tubb647Red_GFP488Green_DIC_position_20	3.105	µm	Attached	Non connecting Tub- branched from a primary protrusion
NrlGFP_3DAP_T4_A2_tubb647Red_GFP488Green_DIC_position_10	2.925	µm	Attached	Non connecting Tub- branched from a primary protrusion
NrlGFP_3DAP_T4_A2_tubb647Red_GFP488Green_DIC_position_11	1.755	µm	Attached	Non connecting Tub- branched from a primary protrusion
NrlGFP_3DAP_T4_A2_tubb647Red_GFP488Green_DIC_position_12	2.925	µm	Attached	Non connecting Tub- branched from a primary protrusion
NrlGFP_3DAP_T4_A3_tubb647Red_GFP488Green_DIC_position_6	2.385	µm	Attached	Non connecting Tub- branched from a primary protrusion
NrlGFP_3DAP_T1_A2_tubb647Red_GFP488Green_DIC_position_10	1.665	µm	Attached	Non connecting Tub- branched from a primary protrusion
NrlGFP_3DAP_T1_A2_tubb647Red_GFP488Green_DIC_position_11	3.285	µm	Attached	Non connecting Tub- branched from a primary protrusion
NrlGFP_3DAP_T1_A2_tubb647Red_GFP488Green_DIC_position_12	3.285	µm	Attached	Non connecting Tub- branched from a primary protrusion
NrlGFP_3DAP_T1_A2_tubb647Red_GFP488Green_DIC_position_13	3.105	µm	Attached	Non connecting Tub- branched from a primary protrusion
NrlGFP_3DAP_T1_A2_tubb647Red_GFP488Green_DIC_position_14	3.465	µm	Attached	Non connecting Tub- branched from a primary protrusion
NrlGFP_3DAP_T1_A2_tubb647Red_GFP488Green_DIC_position_15	3.645	µm	Attached	Non connecting Tub- branched from a primary protrusion
NrlGFP_3DAP_T2_A1_tubb647Red_GFP488Green_DIC_position_14	2.565	µm	Attached	Non connecting Tub- branched from a primary protrusion
NrlGFP_3DAP_T2_A1_tubb647Red_GFP488Green_DIC_position_15	4.725	µm	Attached	Non connecting Tub- branched from a primary protrusion
NrlGFP_3DAP_T2_A1_tubb647Red_GFP488Green_DIC_position_16	2.475	µm	Attached	Non connecting Tub- branched from a primary protrusion
NrlGFP_3DAP_T2_A1_tubb647Red_GFP488Green_DIC_position_17	2.745	µm	Attached	Non connecting Tub- branched from a primary protrusion
NrlGFP_3DAP_T2_A1_tubb647Red_GFP488Green_DIC_position_18	2.115	µm	Attached	Non connecting Tub- branched from a primary protrusion
NrlGFP_3DAP_T2_A1_tubb647Red_GFP488Green_DIC_position_19	2.385	µm	Attached	Non connecting Tub- branched from a primary protrusion
NrlGFP_3DAP_T2_A2_tubb647Red_GFP488Green_DIC_position_9	3.555	µm	Attached	Non connecting Tub- branched from a primary protrusion
NrlGFP_3DAP_T3_A2_tubb647Red_GFP488Green_DIC_position_4	2.655	µm	Attached	Non connecting Tub- branched from a primary protrusion
NrlGFP_3DAP_T1_A1_tubb647Red_GFP488Green_DIC_position_2	3.735	µm	Attached	Non connecting Tub- from the soma
NrlGFP_3DAP_T1_A2_tubb647Red_GFP488Green_DIC_position_7	2.475	µm	Attached	Non connecting Tub- from the soma
NrlGFP_3DAP_T1_A2_tubb647Red_GFP488Green_DIC_position_8	1.305	µm	Attached	Non connecting Tub- from the soma
NrlGFP_3DAP_T2_A3_tubb647Red_GFP488Green_DIC_position_3	4.275	µm	Attached	Non connecting Tub- from the soma
NrlGFP_3DAP_T2_A3_tubb647Red_GFP488Green_DIC_position_4	3.015	µm	Attached	Non connecting Tub- from the soma
NrlGFP_3DAP_T2_A3_tubb647Red_GFP488Green_DIC_position_5	3.735	µm	Attached	Non connecting Tub- from the soma
NrlGFP_3DAP_T2_A3_tubb647Red_GFP488Green_DIC_position_6	3.375	µm	Attached	Non connecting Tub- from the soma
NrlGFP_3DAP_T2_A3_tubb647Red_GFP488Green_DIC_position_7	3.375	µm	Attached	Non connecting Tub- from the soma
NrlGFP_3DAP_T3_A3_tubb647Red_GFP488Green_DIC_position_3	3.555	µm	Attached	Non connecting Tub- from the soma
NrlGFP_3DAP_T3_A3_tubb647Red_GFP488Green_DIC_position_5	3.015	µm	Attached	Non connecting Tub- from the soma
NrlGFP_3DAP_T3_A3_tubb647Red_GFP488Green_DIC_position_6	3.015	µm	Attached	Non connecting Tub- from the soma
NrlGFP_3DAP_T3_A3_tubb647Red_GFP488Green_DIC_position_7	3.465	µm	Attached	Non connecting Tub- from the soma
NrlGFP_3DAP_T4_A1_tubb647Red_GFP488Green_DIC_position_3	3.465	µm	Attached	Non connecting Tub- from the soma
NrlGFP_3DAP_T4_A1_tubb647Red_GFP488Green_DIC_position_4	3.285	µm	Attached	Non connecting Tub- from the soma
NrlGFP_3DAP_T4_A1_tubb647Red_GFP488Green_DIC_position_5	3.645	µm	Attached	Non connecting Tub- from the soma
NrlGFP_3DAP_T4_A1_tubb647Red_GFP488Green_DIC_position_6	3.825	µm	Attached	Non connecting Tub- from the soma
NrlGFP_3DAP_T4_A1_tubb647Red_GFP488Green_DIC_position_7	3.555	µm	Attached	Non connecting Tub- from the soma
NrlGFP_3DAP_T4_A1_tubb647Red_GFP488Green_DIC_position_8	2.205	µm	Attached	Non connecting Tub- from the soma
NrlGFP_3DAP_T4_A1_tubb647Red_GFP488Green_DIC_position_9	3.555	µm	Attached	Non connecting Tub- from the soma
NrlGFP_3DAP_T4_A1_tubb647Red_GFP488Green_DIC_position_10	1.935	µm	Attached	Non connecting Tub- from the soma
NrlGFP_3DAP_T4_A1_tubb647Red_GFP488Green_DIC_position_11	1.845	µm	Attached	Non connecting Tub- from the soma
NrlGFP_3DAP_T4_A1_tubb647Red_GFP488Green_DIC_position_12	2.565	µm	Attached	Non connecting Tub- from the soma
NrlGFP_3DAP_T4_A2_tubb647Red_GFP488Green_DIC_position_9	2.745	µm	Attached	Non connecting Tub- from the soma
NrlGFP_3DAP_T4_A3_tubb647Red_GFP488Green_DIC_position_2	2.745	µm	Attached	Non connecting Tub- from the soma
NrlGFP_3DAP_T4_A3_tubb647Red_GFP488Green_DIC_position_3	2.565	µm	Attached	Non connecting Tub- from the soma
NrlGFP_3DAP_T4_A3_tubb647Red_GFP488Green_DIC_position_4	1.665	µm	Attached	Non connecting Tub- from the soma
NrlGFP_3DAP_T4_A3_tubb647Red_GFP488Green_DIC_position_5	2.655	µm	Attached	Non connecting Tub- from the soma
NrlGFP_3DAP_T1_A3_tubb647Red_GFP488Green_DIC_position_4	2.205	µm	Attached	Non connecting Tub- from the soma
NrlGFP_3DAP_T1_A3_tubb647Red_GFP488Green_DIC_position_5	1.755	µm	Attached	Non connecting Tub- from the soma
NrlGFP_3DAP_T2_A1_tubb647Red_GFP488Green_DIC_position_8	3.915	µm	Attached	Non connecting Tub- from the soma
NrlGFP_3DAP_T2_A1_tubb647Red_GFP488Green_DIC_position_9	3.555	µm	Attached	Non connecting Tub- from the soma
NrlGFP_3DAP_T2_A1_tubb647Red_GFP488Green_DIC_position_10	3.375	µm	Attached	Non connecting Tub- from the soma
NrlGFP_3DAP_T2_A1_tubb647Red_GFP488Green_DIC_position_11	4.095	µm	Attached	Non connecting Tub- from the soma
NrlGFP_3DAP_T2_A1_tubb647Red_GFP488Green_DIC_position_12	3.105	µm	Attached	Non connecting Tub- from the soma
NrlGFP_3DAP_T2_A1_tubb647Red_GFP488Green_DIC_position_13	3.015	µm	Attached	Non connecting Tub- from the soma
NrlGFP_3DAP_T2_A2_tubb647Red_GFP488Green_DIC_position_5	2.025	µm	Attached	Non connecting Tub- from the soma
NrlGFP_3DAP_T2_A2_tubb647Red_GFP488Green_DIC_position_6	2.835	µm	Attached	Non connecting Tub- from the soma
NrlGFP_3DAP_T2_A2_tubb647Red_GFP488Green_DIC_position_7	1.485	µm	Attached	Non connecting Tub- from the soma
NrlGFP_3DAP_T2_A2_tubb647Red_GFP488Green_DIC_position_8	2.655	µm	Attached	Non connecting Tub- from the soma
NrlGFP_3DAP_T3_A1_tubb647Red_GFP488Green_DIC_position_7	4.365	µm	Attached	Non connecting Tub- from the soma
NrlGFP_3DAP_T3_A1_tubb647Red_GFP488Green_DIC_position_8	4.905	µm	Attached	Non connecting Tub- from the soma
NrlGFP_3DAP_T3_A1_tubb647Red_GFP488Green_DIC_position_9	2.115	µm	Attached	Non connecting Tub- from the soma
NrlGFP_3DAP_T4_A2_tubb647Red_GFP488Green_DIC_position_1	3.555	µm	Attached	Non connecting Tub- from the soma
NrlGFP_3DAP_T4_A2_tubb647Red_GFP488Green_DIC_position_2	1.485	µm	Attached	Non connecting Tub- from the soma
NrlGFP_3DAP_T4_A2_tubb647Red_GFP488Green_DIC_position_3	2.925	µm	Attached	Non connecting Tub- from the soma
NrlGFP_3DAP_T4_A2_tubb647Red_GFP488Green_DIC_position_4	2.025	µm	Attached	Non connecting Tub- from the soma
NrlGFP_3DAP_T4_A2_tubb647Red_GFP488Green_DIC_position_5	1.755	µm	Attached	Non connecting Tub- from the soma
NrlGFP_3DAP_T4_A2_tubb647Red_GFP488Green_DIC_position_6	2.655	µm	Attached	Non connecting Tub- from the soma
NrlGFP_3DAP_T4_A2_tubb647Red_GFP488Green_DIC_position_7	3.195	µm	Attached	Non connecting Tub- from the soma
NrlGFP_3DAP_T4_A2_tubb647Red_GFP488Green_DIC_position_8	1.665	µm	Attached	Non connecting Tub- from the soma
NrlGFP_3DAP_T4_A1_tubb647Red_GFP488Green_DIC_position_1	4.725	µm	Attached	Non connecting Tub+ from the soma
NrlGFP_3DAP_T4_A1_tubb647Red_GFP488Green_DIC_position_2	2.655	µm	Attached	Non connecting Tub+ from the soma
NrlGFP_3DAP_T1_A1_tubb647Red_GFP488Green_DIC_position_1	1.575	µm	Attached	Non connecting Tub+ from the soma
NrlGFP_3DAP_T1_A2_tubb647Red_GFP488Green_DIC_position_1	3.555	µm	Attached	Non connecting Tub+ from the soma
NrlGFP_3DAP_T1_A2_tubb647Red_GFP488Green_DIC_position_2	3.015	µm	Attached	Non connecting Tub+ from the soma
NrlGFP_3DAP_T1_A2_tubb647Red_GFP488Green_DIC_position_3	4.545	µm	Attached	Non connecting Tub+ from the soma
NrlGFP_3DAP_T1_A2_tubb647Red_GFP488Green_DIC_position_4	3.105	µm	Attached	Non connecting Tub+ from the soma
NrlGFP_3DAP_T1_A2_tubb647Red_GFP488Green_DIC_position_5	2.385	µm	Attached	Non connecting Tub+ from the soma
NrlGFP_3DAP_T1_A2_tubb647Red_GFP488Green_DIC_position_6	2.115	µm	Attached	Non connecting Tub+ from the soma
NrlGFP_3DAP_T1_A3_tubb647Red_GFP488Green_DIC_position_1	4.005	µm	Attached	Non connecting Tub+ from the soma
NrlGFP_3DAP_T2_A1_tubb647Red_GFP488Green_DIC_position_1	4.095	µm	Attached	Non connecting Tub+ from the soma
NrlGFP_3DAP_T2_A1_tubb647Red_GFP488Green_DIC_position_2	4.185	µm	Attached	Non connecting Tub+ from the soma
NrlGFP_3DAP_T2_A1_tubb647Red_GFP488Green_DIC_position_3	3.285	µm	Attached	Non connecting Tub+ from the soma
NrlGFP_3DAP_T2_A1_tubb647Red_GFP488Green_DIC_position_4	4.275	µm	Attached	Non connecting Tub+ from the soma
NrlGFP_3DAP_T2_A1_tubb647Red_GFP488Green_DIC_position_5	3.285	µm	Attached	Non connecting Tub+ from the soma
NrlGFP_3DAP_T2_A1_tubb647Red_GFP488Green_DIC_position_6	5.445	µm	Attached	Non connecting Tub+ from the soma
NrlGFP_3DAP_T2_A1_tubb647Red_GFP488Green_DIC_position_7	3.195	µm	Attached	Non connecting Tub+ from the soma
NrlGFP_3DAP_T2_A2_tubb647Red_GFP488Green_DIC_position_1	4.275	µm	Attached	Non connecting Tub+ from the soma
NrlGFP_3DAP_T2_A2_tubb647Red_GFP488Green_DIC_position_2	3.015	µm	Attached	Non connecting Tub+ from the soma
NrlGFP_3DAP_T2_A2_tubb647Red_GFP488Green_DIC_position_3	2.655	µm	Attached	Non connecting Tub+ from the soma
NrlGFP_3DAP_T2_A2_tubb647Red_GFP488Green_DIC_position_4	2.295	µm	Attached	Non connecting Tub+ from the soma
NrlGFP_3DAP_T2_A3_tubb647Red_GFP488Green_DIC_position_1	4.005	µm	Attached	Non connecting Tub+ from the soma
NrlGFP_3DAP_T2_A3_tubb647Red_GFP488Green_DIC_position_2	3.915	µm	Attached	Non connecting Tub+ from the soma
NrlGFP_3DAP_T3_A1_tubb647Red_GFP488Green_DIC_position_1	4.005	µm	Attached	Non connecting Tub+ from the soma
NrlGFP_3DAP_T3_A1_tubb647Red_GFP488Green_DIC_position_3	4.545	µm	Attached	Non connecting Tub+ from the soma
NrlGFP_3DAP_T3_A1_tubb647Red_GFP488Green_DIC_position_4	5.175	µm	Attached	Non connecting Tub+ from the soma
NrlGFP_3DAP_T3_A2_tubb647Red_GFP488Green_DIC_position_1	2.115	µm	Attached	Non connecting Tub+ from the soma
NrlGFP_3DAP_T3_A2_tubb647Red_GFP488Green_DIC_position_2	1.395	µm	Attached	Non connecting Tub+ from the soma
NrlGFP_3DAP_T3_A2_tubb647Red_GFP488Green_DIC_position_3	1.845	µm	Attached	Non connecting Tub+ from the soma
NrlGFP_3DAP_T3_A3_tubb647Red_GFP488Green_DIC_position_1	3.825	µm	Attached	Non connecting Tub+ from the soma
NrlGFP_3DAP_T3_A3_tubb647Red_GFP488Green_DIC_position_2	2.565	µm	Attached	Non connecting Tub+ from the soma
NrlGFP_3DAP_T1_A3_tubb647Red_GFP488Green_DIC_position_2	3.015	µm	Attached	Non connecting Tub+ branched from a primary protrusion
NrlGFP_3DAP_T1_A3_tubb647Red_GFP488Green_DIC_position_3	3.015	µm	Attached	Non connecting Tub+ branched from a primary protrusion
NrlGFP_3DAP_T3_A1_tubb647Red_GFP488Green_DIC_position_5	3.465	µm	Attached	Non connecting Tub+ branched from a primary protrusion
NrlGFP_3DAP_T3_A1_tubb647Red_GFP488Green_DIC_position_6	3.375	µm	Attached	Non connecting Tub+ branched from a primary protrusion
NrlGFP_3DAP_T2_A1_tubb647Red_GFP488Green_DIC_position_32	3.645	µm	Floating	Connecting Tub-
NrlGFP_3DAP_T2_A1_tubb647Red_GFP488Green_DIC_position_33	14.445	µm	Floating	Connecting Tub-
NrlGFP_3DAP_T2_A1_tubb647Red_GFP488Green_DIC_position_34	13.455	µm	Floating	Connecting Tub-
NrlGFP_3DAP_T2_A2_tubb647Red_GFP488Green_DIC_position_20	8.325	µm	Floating	Connecting Tub-
NrlGFP_3DAP_T2_A2_tubb647Red_GFP488Green_DIC_position_21	6.705	µm	Floating	Connecting Tub-
NrlGFP_3DAP_T2_A2_tubb647Red_GFP488Green_DIC_position_22	9.495	µm	Floating	Connecting Tub-
NrlGFP_3DAP_T2_A2_tubb647Red_GFP488Green_DIC_position_23	7.875	µm	Floating	Connecting Tub-
NrlGFP_3DAP_T2_A2_tubb647Red_GFP488Green_DIC_position_24	5.895	µm	Floating	Connecting Tub-
NrlGFP_3DAP_T2_A3_tubb647Red_GFP488Green_DIC_position_15	6.975	µm	Floating	Connecting Tub-
NrlGFP_3DAP_T2_A3_tubb647Red_GFP488Green_DIC_position_16	4.995	µm	Floating	Connecting Tub-
NrlGFP_3DAP_T2_A3_tubb647Red_GFP488Green_DIC_position_17	6.165	µm	Floating	Connecting Tub-
NrlGFP_3DAP_T2_A3_tubb647Red_GFP488Green_DIC_position_18	6.885	µm	Floating	Connecting Tub-
NrlGFP_3DAP_T3_A3_tubb647Red_GFP488Green_DIC_position_27	8.325	µm	Floating	Connecting Tub-
NrlGFP_3DAP_T3_A3_tubb647Red_GFP488Green_DIC_position_29	6.525	µm	Floating	Connecting Tub-
NrlGFP_3DAP_T4_A1_tubb647Red_GFP488Green_DIC_position_32	6.075	µm	Floating	Connecting Tub-
NrlGFP_3DAP_T4_A1_tubb647Red_GFP488Green_DIC_position_33	5.715	µm	Floating	Connecting Tub-
NrlGFP_3DAP_T4_A3_tubb647Red_GFP488Green_DIC_position_19	3.465	µm	Floating	Connecting Tub-
NrlGFP_3DAP_T4_A3_tubb647Red_GFP488Green_DIC_position_20	3.645	µm	Floating	Connecting Tub-
NrlGFP_3DAP_T4_A3_tubb647Red_GFP488Green_DIC_position_21	1.395	µm	Floating	Connecting Tub-
NrlGFP_3DAP_T4_A3_tubb647Red_GFP488Green_DIC_position_22	5.895	µm	Floating	Connecting Tub-
NrlGFP_3DAP_T4_A3_tubb647Red_GFP488Green_DIC_position_23	5.805	µm	Floating	Connecting Tub-
NrlGFP_3DAP_T4_A3_tubb647Red_GFP488Green_DIC_position_24	4.635	µm	Floating	Connecting Tub-
NrlGFP_3DAP_T1_A1_tubb647Red_GFP488Green_DIC_position_5	4.185	µm	Floating	Connecting Tub+
NrlGFP_3DAP_T1_A1_tubb647Red_GFP488Green_DIC_position_8	4.725	µm	Floating	Connecting Tub+
NrlGFP_3DAP_T1_A2_tubb647Red_GFP488Green_DIC_position_17	5.175	µm	Floating	Connecting Tub+
NrlGFP_3DAP_T1_A2_tubb647Red_GFP488Green_DIC_position_18	4.455	µm	Floating	Connecting Tub+
NrlGFP_3DAP_T1_A2_tubb647Red_GFP488Green_DIC_position_19	5.895	µm	Floating	Connecting Tub+
NrlGFP_3DAP_T1_A2_tubb647Red_GFP488Green_DIC_position_20	9.675	µm	Floating	Connecting Tub+
NrlGFP_3DAP_T1_A2_tubb647Red_GFP488Green_DIC_position_21	6.165	µm	Floating	Connecting Tub+
NrlGFP_3DAP_T1_A2_tubb647Red_GFP488Green_DIC_position_22	9.135	µm	Floating	Connecting Tub+
NrlGFP_3DAP_T1_A2_tubb647Red_GFP488Green_DIC_position_23	5.625	µm	Floating	Connecting Tub+
NrlGFP_3DAP_T1_A3_tubb647Red_GFP488Green_DIC_position_7	3.465	µm	Floating	Connecting Tub+
NrlGFP_3DAP_T1_A3_tubb647Red_GFP488Green_DIC_position_9	15.615	µm	Floating	Connecting Tub+
NrlGFP_3DAP_T1_A3_tubb647Red_GFP488Green_DIC_position_10	5.085	µm	Floating	Connecting Tub+
NrlGFP_3DAP_T1_A3_tubb647Red_GFP488Green_DIC_position_11	5.085	µm	Floating	Connecting Tub+
NrlGFP_3DAP_T1_A3_tubb647Red_GFP488Green_DIC_position_12	4.995	µm	Floating	Connecting Tub+
NrlGFP_3DAP_T1_A3_tubb647Red_GFP488Green_DIC_position_13	2.205	µm	Floating	Connecting Tub+
NrlGFP_3DAP_T1_A3_tubb647Red_GFP488Green_DIC_position_14	6.345	µm	Floating	Connecting Tub+
NrlGFP_3DAP_T1_A3_tubb647Red_GFP488Green_DIC_position_15	10.215	µm	Floating	Connecting Tub+
NrlGFP_3DAP_T1_A3_tubb647Red_GFP488Green_DIC_position_16	15.615	µm	Floating	Connecting Tub+
NrlGFP_3DAP_T1_A3_tubb647Red_GFP488Green_DIC_position_17	14.175	µm	Floating	Connecting Tub+
NrlGFP_3DAP_T1_A3_tubb647Red_GFP488Green_DIC_position_18	7.425	µm	Floating	Connecting Tub+
NrlGFP_3DAP_T1_A3_tubb647Red_GFP488Green_DIC_position_19	12.645	µm	Floating	Connecting Tub+
NrlGFP_3DAP_T1_A3_tubb647Red_GFP488Green_DIC_position_20	13.185	µm	Floating	Connecting Tub+
NrlGFP_3DAP_T1_A3_tubb647Red_GFP488Green_DIC_position_21	5.445	µm	Floating	Connecting Tub+
NrlGFP_3DAP_T1_A3_tubb647Red_GFP488Green_DIC_position_22	5.175	µm	Floating	Connecting Tub+
NrlGFP_3DAP_T2_A1_tubb647Red_GFP488Green_DIC_position_20	7.065	µm	Floating	Connecting Tub+
NrlGFP_3DAP_T2_A1_tubb647Red_GFP488Green_DIC_position_22	8.775	µm	Floating	Connecting Tub+
NrlGFP_3DAP_T2_A1_tubb647Red_GFP488Green_DIC_position_24	7.425	µm	Floating	Connecting Tub+
NrlGFP_3DAP_T2_A1_tubb647Red_GFP488Green_DIC_position_25	3.735	µm	Floating	Connecting Tub+
NrlGFP_3DAP_T2_A1_tubb647Red_GFP488Green_DIC_position_26	5.715	µm	Floating	Connecting Tub+
NrlGFP_3DAP_T2_A1_tubb647Red_GFP488Green_DIC_position_27	7.515	µm	Floating	Connecting Tub+
NrlGFP_3DAP_T2_A1_tubb647Red_GFP488Green_DIC_position_28	8.235	µm	Floating	Connecting Tub+
NrlGFP_3DAP_T2_A3_tubb647Red_GFP488Green_DIC_position_12	2.835	µm	Floating	Connecting Tub+
NrlGFP_3DAP_T2_A3_tubb647Red_GFP488Green_DIC_position_13	8.685	µm	Floating	Connecting Tub+
NrlGFP_3DAP_T3_A1_tubb647Red_GFP488Green_DIC_position_10	4.365	µm	Floating	Connecting Tub+
NrlGFP_3DAP_T3_A1_tubb647Red_GFP488Green_DIC_position_11	4.905	µm	Floating	Connecting Tub+
NrlGFP_3DAP_T3_A1_tubb647Red_GFP488Green_DIC_position_12	6.435	µm	Floating	Connecting Tub+
NrlGFP_3DAP_T3_A1_tubb647Red_GFP488Green_DIC_position_13	5.265	µm	Floating	Connecting Tub+
NrlGFP_3DAP_T3_A1_tubb647Red_GFP488Green_DIC_position_14	5.445	µm	Floating	Connecting Tub+
NrlGFP_3DAP_T3_A2_tubb647Red_GFP488Green_DIC_position_6	2.295	µm	Floating	Connecting Tub+
NrlGFP_3DAP_T3_A2_tubb647Red_GFP488Green_DIC_position_7	3.825	µm	Floating	Connecting Tub+
NrlGFP_3DAP_T3_A2_tubb647Red_GFP488Green_DIC_position_8	11.025	µm	Floating	Connecting Tub+
NrlGFP_3DAP_T3_A2_tubb647Red_GFP488Green_DIC_position_9	7.065	µm	Floating	Connecting Tub+
NrlGFP_3DAP_T3_A2_tubb647Red_GFP488Green_DIC_position_11	3.375	µm	Floating	Connecting Tub+
NrlGFP_3DAP_T3_A2_tubb647Red_GFP488Green_DIC_position_13	11.475	µm	Floating	Connecting Tub+
NrlGFP_3DAP_T3_A3_tubb647Red_GFP488Green_DIC_position_8	4.725	µm	Floating	Connecting Tub+
NrlGFP_3DAP_T3_A3_tubb647Red_GFP488Green_DIC_position_9	5.535	µm	Floating	Connecting Tub+
NrlGFP_3DAP_T3_A3_tubb647Red_GFP488Green_DIC_position_10	5.805	µm	Floating	Connecting Tub+
NrlGFP_3DAP_T3_A3_tubb647Red_GFP488Green_DIC_position_11	10.485	µm	Floating	Connecting Tub+
NrlGFP_3DAP_T3_A3_tubb647Red_GFP488Green_DIC_position_12	7.515	µm	Floating	Connecting Tub+
NrlGFP_3DAP_T3_A3_tubb647Red_GFP488Green_DIC_position_13	8.145	µm	Floating	Connecting Tub+
NrlGFP_3DAP_T3_A3_tubb647Red_GFP488Green_DIC_position_14	7.695	µm	Floating	Connecting Tub+
NrlGFP_3DAP_T3_A3_tubb647Red_GFP488Green_DIC_position_15	6.705	µm	Floating	Connecting Tub+
NrlGFP_3DAP_T3_A3_tubb647Red_GFP488Green_DIC_position_16	8.055	µm	Floating	Connecting Tub+
NrlGFP_3DAP_T3_A3_tubb647Red_GFP488Green_DIC_position_17	5.535	µm	Floating	Connecting Tub+
NrlGFP_3DAP_T3_A3_tubb647Red_GFP488Green_DIC_position_18	6.435	µm	Floating	Connecting Tub+
NrlGFP_3DAP_T3_A3_tubb647Red_GFP488Green_DIC_position_19	5.175	µm	Floating	Connecting Tub+
NrlGFP_3DAP_T3_A3_tubb647Red_GFP488Green_DIC_position_20	4.365	µm	Floating	Connecting Tub+
NrlGFP_3DAP_T3_A3_tubb647Red_GFP488Green_DIC_position_21	4.815	µm	Floating	Connecting Tub+
NrlGFP_3DAP_T3_A3_tubb647Red_GFP488Green_DIC_position_22	11.745	µm	Floating	Connecting Tub+
NrlGFP_3DAP_T3_A3_tubb647Red_GFP488Green_DIC_position_23	13.725	µm	Floating	Connecting Tub+
NrlGFP_3DAP_T3_A3_tubb647Red_GFP488Green_DIC_position_24	8.325	µm	Floating	Connecting Tub+
NrlGFP_3DAP_T3_A3_tubb647Red_GFP488Green_DIC_position_25	6.255	µm	Floating	Connecting Tub+
NrlGFP_3DAP_T3_A3_tubb647Red_GFP488Green_DIC_position_26	7.425	µm	Floating	Connecting Tub+
NrlGFP_3DAP_T4_A1_tubb647Red_GFP488Green_DIC_position_21	6.885	µm	Floating	Connecting Tub+
NrlGFP_3DAP_T4_A1_tubb647Red_GFP488Green_DIC_position_22	8.955	µm	Floating	Connecting Tub+
NrlGFP_3DAP_T4_A1_tubb647Red_GFP488Green_DIC_position_23	10.125	µm	Floating	Connecting Tub+
NrlGFP_3DAP_T4_A1_tubb647Red_GFP488Green_DIC_position_24	9.315	µm	Floating	Connecting Tub+
NrlGFP_3DAP_T4_A1_tubb647Red_GFP488Green_DIC_position_25	6.615	µm	Floating	Connecting Tub+
NrlGFP_3DAP_T4_A1_tubb647Red_GFP488Green_DIC_position_26	10.215	µm	Floating	Connecting Tub+
NrlGFP_3DAP_T4_A1_tubb647Red_GFP488Green_DIC_position_27	5.265	µm	Floating	Connecting Tub+
NrlGFP_3DAP_T4_A1_tubb647Red_GFP488Green_DIC_position_28	6.615	µm	Floating	Connecting Tub+
NrlGFP_3DAP_T4_A1_tubb647Red_GFP488Green_DIC_position_29	6.075	µm	Floating	Connecting Tub+
NrlGFP_3DAP_T4_A1_tubb647Red_GFP488Green_DIC_position_30	4.275	µm	Floating	Connecting Tub+
NrlGFP_3DAP_T4_A1_tubb647Red_GFP488Green_DIC_position_31	6.615	µm	Floating	Connecting Tub+
NrlGFP_3DAP_T4_A2_tubb647Red_GFP488Green_DIC_position_13	1.845	µm	Floating	Connecting Tub+
NrlGFP_3DAP_T4_A2_tubb647Red_GFP488Green_DIC_position_14	3.285	µm	Floating	Connecting Tub+
NrlGFP_3DAP_T4_A2_tubb647Red_GFP488Green_DIC_position_15	7.875	µm	Floating	Connecting Tub+
NrlGFP_3DAP_T4_A2_tubb647Red_GFP488Green_DIC_position_16	4.275	µm	Floating	Connecting Tub+
NrlGFP_3DAP_T4_A2_tubb647Red_GFP488Green_DIC_position_17	4.725	µm	Floating	Connecting Tub+
NrlGFP_3DAP_T4_A2_tubb647Red_GFP488Green_DIC_position_18	2.925	µm	Floating	Connecting Tub+
NrlGFP_3DAP_T4_A2_tubb647Red_GFP488Green_DIC_position_20	5.355	µm	Floating	Connecting Tub+
NrlGFP_3DAP_T4_A2_tubb647Red_GFP488Green_DIC_position_21	4.185	µm	Floating	Connecting Tub+
NrlGFP_3DAP_T4_A2_tubb647Red_GFP488Green_DIC_position_23	6.255	µm	Floating	Connecting Tub+
NrlGFP_3DAP_T4_A2_tubb647Red_GFP488Green_DIC_position_24	4.275	µm	Floating	Connecting Tub+
NrlGFP_3DAP_T4_A2_tubb647Red_GFP488Green_DIC_position_25	5.355	µm	Floating	Connecting Tub+
NrlGFP_3DAP_T4_A2_tubb647Red_GFP488Green_DIC_position_26	2.475	µm	Floating	Connecting Tub+
NrlGFP_3DAP_T4_A2_tubb647Red_GFP488Green_DIC_position_27	2.655	µm	Floating	Connecting Tub+
NrlGFP_3DAP_T4_A2_tubb647Red_GFP488Green_DIC_position_28	3.555	µm	Floating	Connecting Tub+
NrlGFP_3DAP_T4_A2_tubb647Red_GFP488Green_DIC_position_29	3.645	µm	Floating	Connecting Tub+
NrlGFP_3DAP_T4_A2_tubb647Red_GFP488Green_DIC_position_30	7.335	µm	Floating	Connecting Tub+
NrlGFP_3DAP_T4_A2_tubb647Red_GFP488Green_DIC_position_31	8.415	µm	Floating	Connecting Tub+
NrlGFP_3DAP_T4_A3_tubb647Red_GFP488Green_DIC_position_7	2.205	µm	Floating	Connecting Tub+
NrlGFP_3DAP_T4_A3_tubb647Red_GFP488Green_DIC_position_8	2.205	µm	Floating	Connecting Tub+
NrlGFP_3DAP_T4_A3_tubb647Red_GFP488Green_DIC_position_9	1.845	µm	Floating	Connecting Tub+
NrlGFP_3DAP_T4_A3_tubb647Red_GFP488Green_DIC_position_10	2.115	µm	Floating	Connecting Tub+
NrlGFP_3DAP_T4_A3_tubb647Red_GFP488Green_DIC_position_11	4.185	µm	Floating	Connecting Tub+
NrlGFP_3DAP_T4_A3_tubb647Red_GFP488Green_DIC_position_12	4.635	µm	Floating	Connecting Tub+
NrlGFP_3DAP_T4_A3_tubb647Red_GFP488Green_DIC_position_13	1.935	µm	Floating	Connecting Tub+
NrlGFP_3DAP_T4_A3_tubb647Red_GFP488Green_DIC_position_14	2.385	µm	Floating	Connecting Tub+
NrlGFP_3DAP_T4_A3_tubb647Red_GFP488Green_DIC_position_15	1.665	µm	Floating	Connecting Tub+
NrlGFP_3DAP_T4_A3_tubb647Red_GFP488Green_DIC_position_16	6.615	µm	Floating	Connecting Tub+
NrlGFP_3DAP_T4_A3_tubb647Red_GFP488Green_DIC_position_17	2.295	µm	Floating	Connecting Tub+
NrlGFP_3DAP_T4_A1_tubb647Red_GFP488Green_DIC_position_13	3.555	µm	Floating	Non connecting Tub- branched from a primary protrusion
NrlGFP_3DAP_T4_A1_tubb647Red_GFP488Green_DIC_position_14	4.095	µm	Floating	Non connecting Tub- branched from a primary protrusion
NrlGFP_3DAP_T4_A1_tubb647Red_GFP488Green_DIC_position_16	4.905	µm	Floating	Non connecting Tub- branched from a primary protrusion
NrlGFP_3DAP_T4_A1_tubb647Red_GFP488Green_DIC_position_17	3.915	µm	Floating	Non connecting Tub- branched from a primary protrusion
NrlGFP_3DAP_T4_A1_tubb647Red_GFP488Green_DIC_position_18	4.095	µm	Floating	Non connecting Tub- branched from a primary protrusion
NrlGFP_3DAP_T1_A2_tubb647Red_GFP488Green_DIC_position_9	4.545	µm	Floating	Non connecting Tub- branched from a primary protrusion
NrlGFP_3DAP_T3_A2_tubb647Red_GFP488Green_DIC_position_5	4.005	µm	Floating	Non connecting Tub- branched from a primary protrusion
NrlGFP_3DAP_T2_A3_tubb647Red_GFP488Green_DIC_position_8	7.875	µm	Floating	Non connecting Tub- from the soma
NrlGFP_3DAP_T3_A3_tubb647Red_GFP488Green_DIC_position_4	4.545	µm	Floating	Non connecting Tub- from the soma
NrlGFP_3DAP_T3_A1_tubb647Red_GFP488Green_DIC_position_2	5.715	µm	Floating	Non connecting Tub+ from the soma
NrlGFP_3DAP_T4_A3_tubb647Red_GFP488Green_DIC_position_1	5.085	µm	Floating	Non connecting Tub+ from the soma
NrlGFP_3DAP_T4_A2_tubb647Red_GFP488Green_DIC_position_32	10.755	µm	Floating	Connecting Tub-
NrlGFP_3DAP_T2_A2_tubb647Red_GFP488Green_DIC_position_10	5.895	µm	Floatting	Connecting Tub+
NrlGFP_3DAP_T2_A2_tubb647Red_GFP488Green_DIC_position_11	3.555	µm	Floatting	Connecting Tub+
NrlGFP_3DAP_T2_A2_tubb647Red_GFP488Green_DIC_position_12	6.435	µm	Floatting	Connecting Tub+
NrlGFP_3DAP_T2_A2_tubb647Red_GFP488Green_DIC_position_13	10.125	µm	Floatting	Connecting Tub+
NrlGFP_3DAP_T2_A2_tubb647Red_GFP488Green_DIC_position_17	5.895	µm	Floatting	Connecting Tub+
NrlGFP_3DAP_T2_A2_tubb647Red_GFP488Green_DIC_position_18	6.885	µm	Floatting	Connecting Tub+
NrlGFP_3DAP_T2_A2_tubb647Red_GFP488Green_DIC_position_19	4.725	µm	Floatting	Connecting Tub+

## Sheet: summary tub
# of protrusions	# of non connecting tub+ from the soma	# of non connecting tub- from the soma	# of non connecting tub+ branched from a primary protrusion	# of non connecting tub- branched from a primary protrusion	# of connecting tub+	# of connecting tub-	# of connecting protrusions
278	33	52	4	30	132	27	159
	% of non connecting tub+ from the soma	% of non connecting tub- from the soma	% of non connecting tub+ branched from a primary protrusion	% of non connecting tub- branched from a primary protrusion	% of connecting tub+	% of connecting tub-
	11.8705	18.705	1.43885	10.7914	47.482	9.71223
	% of tubt+ proruisions	% of tub- protrusions
	60.7914	39.2086
	% of connecting protrusions	% of non connecting prtotrusions
	57.1942	42.8058
	% of connecting prutusion tub+	% of connecting prutusion tub-
	83.0189	16.9811

## Sheet: summary tub after position
# of protrusions	# of non connecting tub+ from the soma	# of non connecting tub- from the soma	# of non connecting tub+ branched from a primary protrusion	# of non connecting tub- branched from a primary protrusion	# of connecting tub+	# of connecting tub-	# of connecting protrusions
278	33	52	4	30	132	27	159
Attached	31	50	4	23	23	4
Floating	2	2	0	7	109	22
% Attached	93.9394	96.1538	100	76.6667	17.4242	14.8148
% Floating	6.06061	3.84615	0	23.3333	82.5758	81.4815
	% of non connecting tub+ from the soma	% of non connecting tub- from the soma	% of non connecting tub+ branched from a primary protrusion	% of non connecting tub- branched from a primary protrusion	% of connecting tub+	% of connecting tub-
	11.8705	18.705	1.43885	10.7914	47.482	9.71223
	% of tubt+ proruisions	% of tub- protrusions	% of non connecting attached	% of non connecting floating	# of connecting protrusions	# of non connecting protrusions
	60.7914	39.2086	90.7563	9.2437	159	119
					# of connecting protrusions attached	# of non connecting protrusions attached
					27	108
	% of connecting protrusions	% of non connecting prtotrusions	% of connecting attached	% of connecting floating	# of connecting protrusions floating	# of non connecting protrusions floating
	57.1942	42.8058	16.9811	82.3899	131	11
	% of connecting prutusion tub+	% of connecting prutusion tub-
	83.0189	16.9811
# of protrusions	# of non connecting act+ from the soma	# of non connecting act- from the soma	# of non connecting act+ branched from a primary protrusion	# of non connecting act- branched from a primary protrusion	# of connecting act+	# of connecting act-	# of connecting protrusions
590	120	17	71	13	357	12	369
Attached	99	14	56	13	77	5
Floating	21	3	15	0	280	7
% Attached	82.5	82.3529	78.8732	100	21.5686	41.6667
% Floating	17.5	17.6471	21.1268	0	78.4314	58.3333
	% of non connecting act+ from the soma	% of non connecting act- from the soma	% of non connecting act+ branched from a primary protrusion	% of non connecting act- branched from a primary protrusion	% of connecting act+	% of connecting act-
	20.339	2.88136	12.0339	2.20339	60.5085	2.0339
	% of act+ proruisions	% of act- protrusions	% of non connecting attached	% of non connecting floating	# of connecting protrusions	# of non connecting protrusions
	92.8814	7.11864	82.3529	17.6471	369	221
					# of connecting protrusions attached	# of non connecting protrusions attached
					82	182
	% of connecting protrusions	% of non connecting prtotrusions	% of connecting attached	% of connecting floating	# of connecting protrusions floating	# of non connecting protrusions floating
	62.5424	37.4576	22.2222	77.7778	287	39
	% of connecting prutusion tub+	% of connecting prutusion tub-
	96.748	3.25203

## Sheet: all data
Total protrusions quantified = 838
from 24 images
48 hours after seeding
	# of protrusions	# of non connecting act+ from the soma	# of non connecting act- from the soma	# of non connecting act+ branched from a primary protrusion	# of non connecting act- branched from a primary protrusion	# of connecting act+	# of connecting act-	# of connecting protrusions
	560	125	22	61	12	333	7	340
		% of non connecting act+ from the soma	% of non connecting act- from the soma	% of non connecting act+ branched from a primary protrusion	% of non connecting act- branched from a primary protrusion	% of connecting act+	% of connecting act-
		22.3214	3.92857	10.8929	2.14286	59.4643	1.25
		% of act+ proruisions	% of act- protrusions
		92.6786	7.32143			# of non connecting act+	# of non connecting act-	# of non connecting protrusions
						186	34	220
		% of connecting protrusions	% of non connecting prtotrusions
		60.7143	39.2857
		% of connecting prutusion act+	% of connecting prutusion act-	% of non connecting prutusion act+	% of non connecting prutusion act-
		97.9412	2.05882	84.5455	15.4545
	# of protrusions	# of non connecting tub+ from the soma	# of non connecting tub- from the soma	# of non connecting tub+ branched from a primary protrusion	# of non connecting tub- branched from a primary protrusion	# of connecting tub+	# of connecting tub-	# of connecting protrusions
	278	33	52	4	30	132	27	159
		% of non connecting tub+ from the soma	% of non connecting tub- from the soma	% of non connecting tub+ branched from a primary protrusion	% of non connecting tub- branched from a primary protrusion	% of connecting tub+	% of connecting tub-
		11.8705	18.705	1.43885	10.7914	47.482	9.71223
		% of tubt+ proruisions	% of tub- protrusions
		60.7914	39.2086			# of non connecting tub+	# of non connecting tub-	# of non connecting protrusions
						37	82	119
		% of connecting protrusions	% of non connecting prtotrusions
		57.1942	42.8058
		% of connecting prutusion tub+	% of connecting prutusion tub-	% of non connecting prutusion tub+	% of non connecting prutusion tub-
		83.0189	16.9811	31.0924	68.9076
		% of connecting protrusions	% of non connecting prtotrusions	% of act+ proruisions	% of act- protrusions	% of tubt+ proruisions	% of tub- protrusions
		60.7528	39.2472	92.6786	7.32143	60.7914	39.2086
				% of connecting prutusion act+	% of connecting prutusion act-	% of connecting prutusion tub+	% of connecting prutusion tub-
				97.9412	2.05882	83.0189	16.9811
				connecting protrusions		non connecting protrusions
		Connenting	No connecting	actin+	tubulin+	actin+	tubulin+
		60.7528	39.2472	97.9412	83.0189	84.5455	31.0924

## Sheet: all data after position
# of protrusions	# of non connecting act+ from the soma	# of non connecting act- from the soma	# of non connecting act+ branched from a primary protrusion	# of non connecting act- branched from a primary protrusion	# of connecting act+	# of connecting act-	# of connecting protrusions	# of non connecting protrusions	# of non connecting protrusions act+
590	120	17	71	13	357	12	369	221	191
Attached	99	14	56	13	77	5			% of non connecting protrusions act+
Floating	21	3	15	0	280	7			86.4253
% Attached	82.5	82.3529	78.8732	100	21.5686	41.6667
% Floating	17.5	17.6471	21.1268	0	78.4314	58.3333
	% of non connecting act+ from the soma	% of non connecting act- from the soma	% of non connecting act+ branched from a primary protrusion	% of non connecting act- branched from a primary protrusion	% of connecting act+	% of connecting act-
	20.339	2.88136	12.0339	2.20339	60.5085	2.0339
	% of act+ proruisions	% of act- protrusions	% of non connecting attached	% of non connecting floating	# of connecting protrusions	# of non connecting protrusions
	92.8814	7.11864	82.3529	17.6471	369	221
					# of connecting protrusions attached	# of non connecting protrusions attached
					82	182
	% of connecting protrusions	% of non connecting prtotrusions	% of connecting attached	% of connecting floating	# of connecting protrusions floating	# of non connecting protrusions floating
	62.5424	37.4576	22.2222	77.7778	287	39
	% of connecting prutusion act+	% of connecting prutusion act-
	96.748	3.25203
# of protrusions	# of non connecting tub+ from the soma	# of non connecting tub- from the soma	# of non connecting tub+ branched from a primary protrusion	# of non connecting tub- branched from a primary protrusion	# of connecting tub+	# of connecting tub-	# of connecting protrusions	# of non connecting protrusions	# of non connecting protrusions tub+
278	33	52	4	30	132	27	159	119	37
Attached	31	50	4	23	23	4			% of non connecting protrusions tub+
Floating	2	2	0	7	109	22			31.0924
% Attached	93.9394	96.1538	100	76.6667	17.4242	14.8148
% Floating	6.06061	3.84615	0	23.3333	82.5758	81.4815
	% of non connecting tub+ from the soma	% of non connecting tub- from the soma	% of non connecting tub+ branched from a primary protrusion	% of non connecting tub- branched from a primary protrusion	% of connecting tub+	% of connecting tub-
	11.8705	18.705	1.43885	10.7914	47.482	9.71223
	% of tubt+ proruisions	% of tub- protrusions	% of non connecting attached	% of non connecting floating	# of connecting protrusions	# of non connecting protrusions
	60.7914	39.2086	90.7563	9.2437	159	119
					# of connecting protrusions attached	# of non connecting protrusions attached
					27	108
	% of connecting protrusions	% of non connecting prtotrusions	% of connecting attached	% of connecting floating	# of connecting protrusions floating	# of non connecting protrusions floating
	57.1942	42.8058	16.9811	82.3899	131	11
	% of connecting prutusion tub+	% of connecting prutusion tub-
	83.0189	16.9811
											End foot characteriation
	total # of protrusion
	868
	total # on protrusion connecting
	528
	total # on protrusion non connecting
	340
	% of connecting protrusions	% of non connecting protrusions
	60.8295	39.1705
	n=590						% of non connecting act+ from the soma	% of non connecting act- from the soma	% of non connecting act+ branched from a primary protrusion	% of non connecting act- branched from a primary protrusion	% of connecting act+	% of connecting act-
	% of act+ proruisions	% of act- protrusions					20.339	2.88136	12.0339	2.20339	60.5085	2.0339
	92.8814	7.11864
	% of connecting prutusion act+	% of connecting prutusion act-
	96.748	3.25203
	n=278
	% of tubt+ proruisions	% of tub- protrusions					% of non connecting tub+ from the soma	% of non connecting tub- from the soma	% of non connecting tub+ branched from a primary protrusion	% of non connecting tub- branched from a primary protrusion	% of connecting tub+	% of connecting tub-
	60.7914	39.2086					11.8705	18.705	1.43885	10.7914	47.482	9.71223
	% of connecting prutusion tub+	% of connecting prutusion tub-
	83.0189	16.9811
	# of connecting protrusions	# of non connecting protrusions
	369	221
	# of connecting protrusions attached	# of non connecting protrusions attached
	82	182
	# of connecting protrusions floating	# of non connecting protrusions floating
	287	39
	# of connecting protrusions	# of non connecting protrusions
	159	119
	# of connecting protrusions attached	# of non connecting protrusions attached
	27	108
	# of connecting protrusions floating	# of non connecting protrusions floating
	131	11
	# of connecting protrusions	# of non connecting protrusions	% of non connecting attached	% of non connecting floating	% of connecting attached	% of connecting floating
	528	340	85.2941	14.7059	20.6439	79.1667
	# of connecting protrusions attached	# of non connecting protrusions attached
	109	290
	# of connecting protrusions floating	# of non connecting protrusions floating
	418	50
	n=868

[truncated: 2 more sheets: Connected vs isolated, End foot Characterization]
