# Supplementary material for: Photoreceptor nanotubes mediate the in vivo exchange of intracellular material
Source: EMBO J. 2021 Sep 8;40(22):e107264. doi: 10.15252/embj.2020107264 (PMC8591540; doi:10.15252/embj.2020107264)
Supplement: Supplementary file 16 — Source Data for Figure 8 [file EMBJ-40-e107264-s013.zip]

Archive with 6 entries (5 files):
- Sorce Data Figure 8/
- __MACOSX/._Sorce Data Figure 8
- Sorce Data Figure 8/Figure 8.pzfx
- __MACOSX/Sorce Data Figure 8/._Figure 8.pzfx
- Sorce Data Figure 8/In vitro flow figure 8.xlsx
- __MACOSX/Sorce Data Figure 8/._In vitro flow figure 8.xlsx
