# Supplementary material for: Photoreceptor nanotubes mediate the in vivo exchange of intracellular material
Source: EMBO J. 2021 Sep 8;40(22):e107264. doi: 10.15252/embj.2020107264 (PMC8591540; doi:10.15252/embj.2020107264)
Supplement: Supplementary file 16 — Source Data for Figure 8 [file EMBJ-40-e107264-s013.zip › Sorce Data Figure 8/In vitro flow figure 8.xlsx]

## Sheet: Fig. 8A
Condition & Experiment ID	FCS ID	Events	Single Cells	Live (efluor-)	Photoreceptors (efluor-:CD73+)	efluor-:CD73+: tdTomato+, GFP-	efluor-:CD73+: tdTomato+,GFP+	efluor-:CD73+: tdTomato-,GFP+	efluor-:CD73+: tdTomato-,GFP-		Double positive/Total fluorescent population	Average per n	Ratio Treated:Control
ENHANCEMENT OF NEURITE OUTGROWTH AND ME
T26 Nrl-GFP+ROSA mT/mG n=1	T26 U_B2_B02_008.fcs	13432	11734	11399	9249	5874	1796	1252	327		20.13
	T26 U_B3_B03_009.fcs	5600	4857	4640	3596	2181	585	635	195		17.2008	17.0038
	T26 U_B4_B04_010.fcs	15413	13699	13266	10808	6490	1389	2274	655		13.6807
T26 100uM Y27632 Nrl-GFP+ROSA mT/mG n=1	T26 U_C2_C02_018.fcs	23378	20248	19733	10481	5362	3359	1569	191		32.6433
	T26 U_C3_C03_019.fcs	6879	5875	5626	2590	1326	703	498	63		27.8195	28.3208	1.66555
	T26 U_C4_C04_020.fcs	13949	12054	11556	5640	2844	1334	1267	195		24.4995
T26 Nrl-GFP+ROSA mT/mG n=2	T26 U_B5_B05_011.fcs	4985	4029	3800	2342	754	348	976	264		16.7469
	T26 U_B6_B06_012.fcs	7823	6719	6274	4061	1251	590	1781	439		16.2893	15.2729
	T26 U_B7_B07_013.fcs	4435	3600	3342	1920	690	215	777	238		12.7824
T26 100uM Y27632 Nrl-GFP+ROSA mT/mG n=2	T26 U_C5_C05_021.fcs	8133	6923	6601	2443	538	722	1080	103		30.8547
	T26 U_C6_C06_022.fcs	15091	13238	12820	5358	1099	1620	2422	217		31.5114	28.8842	1.89121
	T26 U_C7_C07_023.fcs	11721	10119	9808	3990	871	919	1994	206		24.2865
T26 Nrl-GFP+ROSA mT/mG n=3	T26 U_B8_B08_014.fcs	2714	2143	1918	1218	645	268	250	55		23.0439
	T26 U_B9_B09_015.fcs	8794	7686	7074	4724	2117	717	1495	395		16.5627	18.1222
	T26 U_B10_B10_016.fcs	6921	6039	5605	3853	1796	520	1207	330		14.7601
T26 100uM Y27632 Nrl-GFP+ROSA mT/mG n=3	T26 U_C8_C08_024.fcs	6907	5778	5489	1874	585	604	605	80		33.6678
	T26 U_C9_C09_025.fcs	9284	8067	7660	2870	935	819	1004	112		29.6954	31.0662	1.71426
	T26 U_C10_C10_026.fcs	14119	12432	11973	4770	1568	1359	1628	215		29.8353
T31 Nrl-GFP+ROSA mT/mG n=4	Specimen_001_B2_B02_007.fcs	2754	2590	2140	1113	632	62	149	270		7.35469
	Specimen_001_B3_B03_008.fcs	3834	3618	3394	1995	1027	97	318	553		6.72677
	Specimen_001_B4_B04_009.fcs	3746	3508	3303	2019	979	78	372	590		5.45836	8.05056
	Specimen_001_B2_B02_001.fcs	2719	2499	2328	1633	739	148	313	433		12.3333
	Specimen_001_B3_B03_002.fcs	2104	1863	1707	979	595	78	109	197		9.97442
	Specimen_001_B4_B04_003.fcs	6811	6104	5651	4068	2226	200	672	970		6.45578
T31 100uM Y27632 Nrl-GFP+ROSA mT/mG n=4	Specimen_001_D2_D02_025.fcs	5449	4896	4471	1180	868	96	87	129		9.13416
	Specimen_001_D3_D03_026.fcs	9413	8655	8276	2795	1813	303	290	389		12.5935	11.0165	1.36842
	Specimen_001_D4_D04_027.fcs	13078	11854	11407	3697	2403	364	448	482		11.3219
T31 Nrl-GFP+ROSA mT/mG n=5	Specimen_001_B6_B06_011.fcs	7523	6952	6708	4513	2534	169	690	1120		4.98084
	Specimen_001_B7_B07_012.fcs	3573	2421	2215	1071	694	61	112	204		7.03576
	Specimen_001_B5_B05_004.fcs	2302	2040	1843	1176	864	128	68	116		12.0755	9.26063
	Specimen_001_B6_B06_005.fcs	1904	1586	1334	708	480	66	54	108		11
	Specimen_001_B7_B07_006.fcs	3415	2977	2701	1731	1068	162	215	286		11.2111
T31 100uM Y27632 Nrl-GFP+ROSA mT/mG n=5	Specimen_001_D5_D05_028.fcs	8895	8000	7644	2591	1879	243	240	229		10.2879
	Specimen_001_D6_D06_029.fcs	18958	16892	16340	6370	4593	683	638	456		11.5489	12.4667	1.34621
	Specimen_001_D7_D07_030.fcs	14000	12067	11637	4472	3276	663	321	212		15.5634
T31 Nrl-GFP+ROSA mT/mG n=6	Specimen_001_B8_B08_013.fcs	7380	6835	6587	4352	2535	215	669	933		6.28839
	Specimen_001_B10_B10_015.fcs	1888	1755	1671	931	597	43	111	180		5.7257
	Specimen_001_B8_B08_007.fcs	2366	2106	1884	1192	751	85	172	184		8.43254	7.24586
	Specimen_001_B9_B09_008.fcs	6682	5935	5545	4110	2597	300	558	655		8.68307
	Specimen_001_B10_B10_009.fcs	3764	3380	3113	2266	1359	129	329	449		7.09961
T31 100uM Y27632 Nrl-GFP+ROSA mT/mG n=6	Specimen_001_D8_D08_031.fcs	9147	7925	7588	2849	1939	451	282	177		16.8787	17.0885	2.35839
	Specimen_001_D10_D10_033.fcs	5047	4540	4318	1127	760	178	91	98		17.2983
T34 Nrl-GFP+ROSA mT/mG n=7	Specimen_001_B2_B02_001.fcs	4836	4449	4071	2439	1237	171	673	362		8.2172
	Specimen_001_B3_B03_002.fcs	8852	8104	7433	5080	2296	316	1733	743		7.27273	7.8786
	Specimen_001_B4_B04_003.fcs	11045	10295	9635	6600	2944	449	2119	1094		8.14586
T34 100uM Y27632 Nrl-GFP+ROSA mT/mG n=7	Specimen_001_C2_C02_012.fcs	9405	8607	7911	3997	1567	616	1267	558		17.8551
	Specimen_001_C3_C03_013.fcs	13536	12581	11663	6286	2534	1118	1912	748		20.0935	18.8872	2.39728
	Specimen_001_C4_C04_014.fcs	10877	10296	9567	4579	1881	759	1416	537		18.713
T34 Nrl-GFP+ROSA mT/mG n=8	Specimen_001_B5_B05_004.fcs	9482	8967	8413	6474	1807	532	3045	1098		9.88113
	Specimen_001_B6_B06_005.fcs	15754	14766	13902	10704	2811	695	5322	1894		7.87268	8.34161
	Specimen_001_B7_B07_006.fcs	8291	7762	7229	5319	1456	312	2523	1031		7.27103
T34 100uM Y27632 Nrl-GFP+ROSA mT/mG n=8	Specimen_001_C5_C05_015.fcs	6931	6665	6259	3453	1041	612	1441	369		19.7802
	Specimen_001_C6_C06_016.fcs	10757	10315	9525	5683	1435	896	2599	761		18.1744	18.8136	2.25539
	Specimen_001_C7_C07_017.fcs	12638	12034	11304	6628	1787	1077	2962	823		18.4861
T34 Nrl-GFP+ROSA mT/mG n=9	Specimen_001_B8_B08_007.fcs	9428	8763	8231	5763	1971	302	2495	1004		6.33389
	Specimen_001_B9_B09_008.fcs	8579	7981	7400	4894	1664	253	2153	826		6.21622	6.59499
	Specimen_001_B10_B10_009.fcs	12362	11457	10882	7441	2685	455	3149	1162		7.23485
T34 100uM Y27632 Nrl-GFP+ROSA mT/mG n=9	Specimen_001_C8_C08_018.fcs	13834	13002	12171	5895	2044	646	2297	926		12.9537
	Specimen_001_C9_C09_019.fcs	9834	9370	8800	4053	1411	443	1563	652		12.9646	13.8429	2.09901
	Specimen_001_C10_C10_020.fcs	11863	11412	10696	4705	1682	638	1767	624		15.6105
T36 Nrl-GFP+ROSA mT/mG n=10	Specimen_001_B2_B02_001.fcs	7258	6874	6619	3391	1821	214	758	598		7.66201
	Specimen_001_B3_B03_002.fcs	10860	10289	9744	5146	2319	283	1282	1262		7.2863
	Specimen_001_B4_B04_003.fcs	9117	8660	8269	4088	1899	177	1021	991		5.71521	7.20575
	Specimen_001_D2_D02_019.fcs	8650	8191	7893	4961	2476	251	1162	1072		6.4541
	Specimen_001_D3_D03_020.fcs	6641	6202	5755	3139	1472	182	708	777		7.70533
	Specimen_001_D4_D04_021.fcs	7464	7058	6617	3683	1609	233	928	913		8.41155
T36 100uM Y27632 Nrl-GFP+ROSA mT/mG n=10	Specimen_001_C2_C02_010.fcs	7380	7109	6751	2023	920	160	593	350		9.56366
	Specimen_001_C3_C03_011.fcs	9010	8610	8042	2197	926	208	706	357		11.3043	11.6849	1.6216
	Specimen_001_C4_C04_012.fcs	12037	11612	11033	3441	1413	409	1061	558		14.1866
T36 Nrl-GFP+ROSA mT/mG n=11	Specimen_001_B5_B05_004.fcs	6603	6323	6055	2827	1446	136	680	565		6.01238
	Specimen_001_B6_B06_005.fcs	8828	8374	7981	3719	1783	213	902	821		7.3499
	Specimen_001_B7_B07_006.fcs	9760	9264	8639	4127	1921	250	1035	921		7.79788	6.90781
	Specimen_001_D5_D05_022.fcs	8617	8246	7937	4494	1967	162	1113	1252		4.99692
	Specimen_001_D6_D06_023.fcs	7727	7359	6934	3706	1816	235	943	712		7.84903		1.84031
	Specimen_001_D7_D07_024.fcs	6243	5928	5436	2727	1224	157	729	617		7.44076
T36 100uM Y27632 Nrl-GFP+ROSA mT/mG n=11	Specimen_001_C5_C05_013.fcs	12078	11681	11090	2893	1134	241	883	635		10.6732
	Specimen_001_C6_C06_014.fcs	10413	10017	9306	2855	1255	342	902	356		13.6855	12.7125
	Specimen_001_C7_C07_015.fcs	10448	10068	9415	2565	1070	299	801	395		13.7788
T36 Nrl-GFP+ROSA mT/mG n=12	Specimen_001_B8_B08_007.fcs	8177	7864	7521	3359	1532	213	902	712		8.04685
	Specimen_001_B9_B09_008.fcs	6829	6497	6170	2720	1134	143	767	676		6.99609
	Specimen_001_B10_B10_009.fcs	7600	7263	6832	3101	1247	210	886	758		8.96287	7.16452
	Specimen_001_D8_D08_025.fcs	11923	11390	10861	5665	2431	298	1557	1379		6.95287
	Specimen_001_D9_D09_026.fcs	10341	9833	9363	4938	2184	245	1359	1150		6.46779		1.73541
	Specimen_001_D10_D10_027.fcs	9390	8977	8568	4446	1737	181	1337	1191		5.56068
T36 100uM Y27632 Nrl-GFP+ROSA mT/mG n=12	Specimen_001_C8_C08_016.fcs	9989	9553	9113	2615	870	258	878	609		12.8614
	Specimen_001_C9_C09_017.fcs	11793	11352	10748	2901	875	206	1018	802		9.8142	12.4334
	Specimen_001_C10_C10_018.fcs	11116	10733	10118	2828	1028	333	916	551		14.6245

## Sheet: Fig. 8B
Condition & Experiment ID	FCS ID	Cell Events	Single Cells	Live (efluor-)	Photoreceptors (efluor-:CD73+)	efluor-:CD73+: tdTomato+, GFP-	efluor-:CD73+: tdTomato+,GFP+	efluor-:CD73+: tdTomato-,GFP+	efluor-:CD73+: tdTomato-,GFP-		Double positive/Total fluorescent population	Average per n	Ratio Treated:Control
Control
T39 Nrl-GFP+ROSA mT/mG n=1	Specimen_001_B2_B02_001.fcs	7693	7320	7011	2596	480	1163	460	493		55.3019
	Specimen_001_B3_B03_002.fcs	8448	7814	7524	2262	354	1085	512	311		55.6125	55.205
	Specimen_001_B4_B04_003.fcs	12116	11207	10796	4492	814	2211	1017	450		54.7006
T39 Nrl-GFP+ROSA mT/mG n=2	Specimen_001_B5_B05_004.fcs	5182	4885	4485	1399	118	517	605	159		41.6935
	Specimen_001_B6_B06_005.fcs	5039	4548	4303	1138	114	385	539	100		37.0906	39.4082
	Specimen_001_B7_B07_006.fcs	5802	5439	5133	1734	153	592	756	233		39.4404
T39 Nrl-GFP+ROSA mT/mG n=3	Specimen_001_B8_B08_007.fcs	6376	5842	5370	1880	376	930	423	151		53.7883
	Specimen_001_B9_B09_008.fcs	7125	6652	6157	2099	376	1028	435	260		55.8999	53.0679
	Specimen_001_B10_B10_009.fcs	5817	5494	5276	1438	202	562	371	303		49.5154
Y27632
T39 Nrl-GFP+ROSA mT/mG n=1	Specimen_001_F2_F02_037.fcs	8095	7623	7173	1643	143	976	262	262		70.6734
	Specimen_001_F3_F03_038.fcs	4771	4437	4201	953	98	606	163	86		69.8962	69.4217	1.25753
T39 Nrl-GFP+ROSA mT/mG n=2	Specimen_001_F4_F04_039.fcs	8362	7825	7449	2167	214	1272	393	288		67.6956
	Specimen_001_F5_F05_040.fcs	7222	6780	6280	1485	58	658	583	186		50.6543	49.6959	1.26106
	Specimen_001_F6_F06_041.fcs	6556	6132	5821	972	42	386	364	180		48.7374
T39 Nrl-GFP+ROSA mT/mG n=3	Specimen_001_F9_F09_044.fcs	8270	7792	7418	1501	80	922	355	144		67.944
	Specimen_001_F10_F10_045.fcs	8536	8088	7615	1858	118	1240	344	156		72.8555	70.3997	1.3266
